# Supplementary material for: Comparative transcriptomics reveal differential gene expression among Plasmodium vivax geographical isolates and implications on erythrocyte invasion mechanisms
Source: PLoS Negl Trop Dis. 2024 Jan 29;18(1):e0011926. doi: 10.1371/journal.pntd.0011926 (PMC10901308; doi:10.1371/journal.pntd.0011926)
Supplement: S1 Table — (XLSX) [file pntd.0011926.s001.xlsx]

## Sheet: Sheet1
Gene	Gene ID
DBP1	PVP01_0623800
DBP2	PVP01_0102300
RBP1a	PVP01_0701200
RBP1b	PVP01_0701100
RBP2a	PVP01_1402400
RBP2b	PVP01_0800700
MSP1	PVP01_0728900
MSP1P	PVP01_0728800
MSP3.5	PVP01_1031400
MSP3.8	PVP01_1031300
MSP3.9	PVP01_1031200
MSP3.10	PVP01_1031000
MSP3.11	PVP01_1030900
MSP3G	PVP01_1031100
MSP4	PVP01_0418300
MSP5	PVP01_0418400
MSP9	PVP01_1446800
MSP10	PVP01_1129100
TRAG2	PVP01_0202200
TRA2B	PVP01_0802200
TRAG3	PVP01_0404200
TRAG4	PVP01_0503400
TRAG6	PVP01_0503700
TRAG7	PVP01_0504200
TRAG14	PVP01_0801800
TRAG19	PVP01_1101400
TRAG20	PVP01_1201800
TRAG21	PVP01_1401800
TRAG22	PVP01_1469800
TRAG23	PVP01_1469900
TRAG24	PVP01_1470100
TRAG34	PVP01_0700700
TRAG35	PVP01_0700800
TRAG38	PVP01_0503600
AMA1	PVP01_0934200
GAMA	PVP01_0505600
MA	PVP01_0824100
RA	PVP01_0812300
RhopH3	PVP01_0703800
RON1	PVP01_0305300
RON2	PVP01_1255000
RON4	PVP01_0916600
Trx-mero	PVP01_0905200
