# Supplementary material for: Comparative transcriptomics reveal differential gene expression among Plasmodium vivax geographical isolates and implications on erythrocyte invasion mechanisms
Source: PLoS Negl Trop Dis. 2024 Jan 29;18(1):e0011926. doi: 10.1371/journal.pntd.0011926 (PMC10901308; doi:10.1371/journal.pntd.0011926)
Supplement: S2 Table — Kenward-Roger DE analyses comparing the differentially expressed genes between (a) Ethiopian and Cambodian, (b) Ethiopian and Brazilian, and (c) Cambodian and Brazilian P. vivax. (XLSX) [file pntd.0011926.s002.xlsx]

## Sheet: Ethiopia vs Cambodia
	DEgenes	Comparison	logFC	AveExpr	t	P.Value	adj.P.Val
PVP01_02087002	PVP01_0208700	Eth_vs_Cambodian	-3.69703	5.79558	-19.9223	6.47702e-68	4.42316e-64
PVP01_01028002	PVP01_0102800	Eth_vs_Cambodian	-3.70455	5.79167	-16.3551	6.31987e-60	2.15792e-56
PVP01_04040002	PVP01_0404000	Eth_vs_Cambodian	-1.89766	3.09565	-16.0446	5.42645e-57	1.23524e-53
PVP01_08083002	PVP01_0808300	Eth_vs_Cambodian	-3.49777	4.38426	-15.9996	2.67542e-56	4.56762e-53
PVP01_01049002	PVP01_0104900	Eth_vs_Cambodian	-3.32874	5.90491	-15.2783	6.85563e-46	9.36342e-43
PVP01_11067002	PVP01_1106700	Eth_vs_Cambodian	3.9311	6.6243	15.8064	1.73163e-40	1.97089e-37
PVP01_14652001	PVP01_1465200	Eth_vs_Cambodian	-4.37014	5.60405	-17.1646	2.86058e-40	2.7907e-37
PVP01_11427001	PVP01_1142700	Eth_vs_Cambodian	-3.14289	5.31012	-13.8174	5.21887e-40	4.45496e-37
PVP01_14653001	PVP01_1465300	Eth_vs_Cambodian	-2.45025	7.26154	-13.3507	5.90001e-40	4.47679e-37
PVP01_02079002	PVP01_0207900	Eth_vs_Cambodian	-3.67174	5.04041	-13.8212	7.06585e-40	4.82527e-37
PVP01_13380001	PVP01_1338000	Eth_vs_Cambodian	-4.48229	5.95555	-14.8528	1.02802e-39	6.38211e-37
PVP01_02029001	PVP01_0202900	Eth_vs_Cambodian	7.89633	15.1191	13.2863	4.87745e-39	2.77567e-36
PVP01_10059002	PVP01_1005900	Eth_vs_Cambodian	-1.89311	5.95193	-13.0904	1.14001e-38	5.98854e-36
PVP01_03012002	PVP01_0301200	Eth_vs_Cambodian	-2.49905	3.38324	-13.0078	2.75546e-38	1.34407e-35
PVP01_13084001	PVP01_1308400	Eth_vs_Cambodian	-2.87586	5.78267	-15.6718	6.20716e-38	2.82591e-35
PVP01_05169001	PVP01_0516900	Eth_vs_Cambodian	-2.73776	5.64204	-13.0486	1.13115e-36	4.82789e-34
PVP01_13399001	PVP01_1339900	Eth_vs_Cambodian	3.22185	5.85641	13.916	1.30041e-36	5.22381e-34
PVP01_11159002	PVP01_1115900	Eth_vs_Cambodian	-1.63886	4.78354	-12.7623	3.94433e-36	1.49644e-33
PVP01_13296001	PVP01_1329600	Eth_vs_Cambodian	11.9823	8.67929	21.3854	6.23485e-36	2.24094e-33
PVP01_06236002	PVP01_0623600	Eth_vs_Cambodian	-2.94862	3.53674	-12.5219	2.44814e-35	8.35918e-33
PVP01_14680001	PVP01_1468000	Eth_vs_Cambodian	-1.72561	5.79836	-12.4353	1.15707e-34	3.76268e-32
PVP01_12417001	PVP01_1241700	Eth_vs_Cambodian	3.54894	7.67529	12.9577	4.65647e-34	1.44541e-31
PVP01_11285001	PVP01_1128500	Eth_vs_Cambodian	7.34225	5.77454	18.9303	1.77029e-33	5.25621e-31
PVP01_14169001	PVP01_1416900	Eth_vs_Cambodian	-4.25145	3.41289	-13.9009	1.59195e-32	4.52976e-30
PVP01_10002002	PVP01_1000200	Eth_vs_Cambodian	8.80395	8.85834	14.9122	7.61255e-32	2.07944e-29
PVP01_07312001	PVP01_0731200	Eth_vs_Cambodian	-2.73904	6.40284	-11.6789	1.38636e-30	3.64132e-28
PVP01_10075001	PVP01_1007500	Eth_vs_Cambodian	7.80877	5.14592	16.9759	2.16039e-29	5.46418e-27
PVP01_03036002	PVP01_0303600	Eth_vs_Cambodian	-2.50437	5.50091	-11.5063	3.8058e-29	9.27593e-27
PVP01_11244002	PVP01_1124400	Eth_vs_Cambodian	-1.58796	5.74418	-11.2293	3.93911e-29	9.27593e-27
PVP01_01015002	PVP01_0101500	Eth_vs_Cambodian	-2.66874	2.74933	-11.6523	4.67761e-29	1.06478e-26
PVP01_05284002	PVP01_0528400	Eth_vs_Cambodian	-2.00792	5.75132	-11.1729	7.43201e-29	1.6372e-26
PVP01_12336002	PVP01_1233600	Eth_vs_Cambodian	5.03668	5.17102	14.46	5.44736e-28	1.1625e-25
PVP01_11320002	PVP01_1132000	Eth_vs_Cambodian	-2.49946	7.09494	-11.0621	5.85499e-28	1.18716e-25
PVP01_10159002	PVP01_1015900	Eth_vs_Cambodian	2.40637	7.77142	11.0373	5.91058e-28	1.18716e-25
PVP01_11354001	PVP01_1135400	Eth_vs_Cambodian	-1.55666	7.2581	-11.1072	6.27016e-28	1.19237e-25
PVP01_04029002	PVP01_0402900	Eth_vs_Cambodian	-1.44882	3.18047	-10.9862	6.28572e-28	1.19237e-25
PVP01_12039001	PVP01_1203900	Eth_vs_Cambodian	6.40211	3.0675	14.0575	7.87771e-28	1.45397e-25
PVP01_07075002	PVP01_0707500	Eth_vs_Cambodian	4.17746	5.43009	15.5413	3.14412e-27	5.65031e-25
PVP01_08179002	PVP01_0817900	Eth_vs_Cambodian	-3.10403	6.7214	-11.1409	4.00262e-27	7.00869e-25
PVP01_11024001	PVP01_1102400	Eth_vs_Cambodian	6.39731	4.19129	15.7687	2.43204e-26	4.15209e-24
PVP01_12155002	PVP01_1215500	Eth_vs_Cambodian	-2.22227	7.22135	-10.722	2.7339e-26	4.5536e-24
PVP01_10252002	PVP01_1025200	Eth_vs_Cambodian	4.67821	4.71743	13.4233	5.6062e-26	9.11541e-24
PVP01_13019001	PVP01_1301900	Eth_vs_Cambodian	-1.82182	7.01906	-10.6215	2.19133e-25	3.48014e-23
PVP01_13361001	PVP01_1336100	Eth_vs_Cambodian	7.35949	4.65927	15.3021	3.68718e-25	5.72266e-23
PVP01_06123002	PVP01_0612300	Eth_vs_Cambodian	-5.71351	4.50962	-11.9668	5.494e-25	8.33745e-23
PVP01_14447002	PVP01_1444700	Eth_vs_Cambodian	-2.38478	5.51289	-10.4129	9.45506e-25	1.40367e-22
PVP01_06031002	PVP01_0603100	Eth_vs_Cambodian	-2.87986	6.64851	-11.8163	1.22946e-24	1.78638e-22
PVP01_09361002	PVP01_0936100	Eth_vs_Cambodian	8.41945	6.43254	15.7661	1.43833e-24	2.04632e-22
PVP01_03187002	PVP01_0318700	Eth_vs_Cambodian	-1.89284	6.99143	-10.2331	1.49599e-24	2.05378e-22
PVP01_12183001	PVP01_1218300	Eth_vs_Cambodian	-4.73983	4.37823	-11.4146	1.50372e-24	2.05378e-22
PVP01_10242002	PVP01_1024200	Eth_vs_Cambodian	-2.198	7.16822	-10.4248	1.57069e-24	2.10319e-22
PVP01_06149002	PVP01_0614900	Eth_vs_Cambodian	6.59142	6.50657	14.4379	2.88678e-24	3.79112e-22
PVP01_14278002	PVP01_1427800	Eth_vs_Cambodian	5.18455	6.21135	14.1933	3.34713e-24	4.31275e-22
PVP01_10172001	PVP01_1017200	Eth_vs_Cambodian	-2.22839	6.71695	-10.2778	3.73537e-24	4.72385e-22
PVP01_11307002	PVP01_1130700	Eth_vs_Cambodian	-2.46462	6.69972	-10.5866	3.94562e-24	4.89902e-22
PVP01_12445001	PVP01_1244500	Eth_vs_Cambodian	-2.85021	7.75343	-11.0608	6.29916e-24	7.6816e-22
PVP01_12207001	PVP01_1220700	Eth_vs_Cambodian	6.80794	4.59521	16.9242	9.99461e-24	1.19742e-21
PVP01_12322001	PVP01_1232200	Eth_vs_Cambodian	5.70846	2.97418	12.386	1.37959e-23	1.61667e-21
PVP01_01067002	PVP01_0106700	Eth_vs_Cambodian	3.21237	5.31939	12.3732	1.39674e-23	1.61667e-21
PVP01_07282002	PVP01_0728200	Eth_vs_Cambodian	5.9482	5.15727	12.6771	1.7746e-23	2.01979e-21
PVP01_09409001	PVP01_0940900	Eth_vs_Cambodian	5.55062	4.66419	14.472	2.20334e-23	2.46666e-21
PVP01_08349001	PVP01_0834900	Eth_vs_Cambodian	-1.75763	6.44932	-10.1374	4.93574e-23	5.43647e-21
PVP01_05109001	PVP01_0510900	Eth_vs_Cambodian	5.31498	4.62582	13.5547	6.91424e-23	7.49481e-21
PVP01_08213001	PVP01_0821300	Eth_vs_Cambodian	6.02567	5.29073	13.319	1.111e-22	1.18547e-20
PVP01_05294002	PVP01_0529400	Eth_vs_Cambodian	-2.66622	7.67736	-10.4475	1.87932e-22	1.97445e-20
PVP01_09146001	PVP01_0914600	Eth_vs_Cambodian	-3.07168	6.38175	-10.2595	1.97281e-22	2.04126e-20
PVP01_09120002	PVP01_0912000	Eth_vs_Cambodian	-4.15609	4.70634	-11.0327	2.57538e-22	2.62496e-20
PVP01_09205002	PVP01_0920500	Eth_vs_Cambodian	-1.74163	6.54932	-9.69694	3.77002e-22	3.7861e-20
PVP01_14046002	PVP01_1404600	Eth_vs_Cambodian	4.98166	4.91092	12.9465	4.85557e-22	4.80561e-20
PVP01_13037002	PVP01_1303700	Eth_vs_Cambodian	4.06971	4.98949	13.3067	6.75687e-22	6.59181e-20
PVP01_10003002	PVP01_1000300	Eth_vs_Cambodian	5.83148	4.19851	11.2748	6.90728e-22	6.64364e-20
PVP01_01013001	PVP01_0101300	Eth_vs_Cambodian	5.34457	4.26742	10.5144	1.18403e-21	1.12302e-19
PVP01_14035001	PVP01_1403500	Eth_vs_Cambodian	6.25694	4.22123	12.3007	1.40198e-21	1.31153e-19
PVP01_05079001	PVP01_0507900	Eth_vs_Cambodian	4.82785	4.267	11.5059	1.66905e-21	1.54027e-19
PVP01_11037001	PVP01_1103700	Eth_vs_Cambodian	-2.00932	6.53632	-9.57645	1.70565e-21	1.55306e-19
PVP01_14060001	PVP01_1406000	Eth_vs_Cambodian	6.76942	3.76467	12.8494	2.63617e-21	2.36874e-19
PVP01_08352001	PVP01_0835200	Eth_vs_Cambodian	7.16019	3.5088	12.2774	3.00759e-21	2.66738e-19
PVP01_13107001	PVP01_1310700	Eth_vs_Cambodian	6.35409	5.30362	12.7835	3.98263e-21	3.48684e-19
PVP01_04095002	PVP01_0409500	Eth_vs_Cambodian	-1.5169	4.82535	-9.46044	4.61076e-21	3.98568e-19
PVP01_12634001	PVP01_1263400	Eth_vs_Cambodian	5.61927	5.75433	13.0928	4.76077e-21	4.06391e-19
PVP01_12218001	PVP01_1221800	Eth_vs_Cambodian	-3.24799	6.40749	-10.0522	4.94594e-21	4.16986e-19
PVP01_12456002	PVP01_1245600	Eth_vs_Cambodian	-2.49017	6.59039	-9.43973	6.341e-21	5.28082e-19
PVP01_06050002	PVP01_0605000	Eth_vs_Cambodian	-2.49987	4.15635	-9.66283	6.77101e-21	5.57099e-19
PVP01_09142001	PVP01_0914200	Eth_vs_Cambodian	-3.20905	6.26612	-10.0615	8.5449e-21	6.87289e-19
PVP01_09215001	PVP01_0921500	Eth_vs_Cambodian	-5.13063	5.05699	-11.3358	8.55463e-21	6.87289e-19
PVP01_09298002	PVP01_0929800	Eth_vs_Cambodian	5.84272	6.77326	13.5203	8.98501e-21	7.13472e-19
PVP01_11061002	PVP01_1106100	Eth_vs_Cambodian	5.29473	4.45734	11.1571	1.73353e-20	1.36072e-18
PVP01_05112001	PVP01_0511200	Eth_vs_Cambodian	-2.25345	5.32015	-9.37498	1.97465e-20	1.53237e-18
PVP01_06132001	PVP01_0613200	Eth_vs_Cambodian	4.26947	4.16363	11.6081	2.41069e-20	1.84973e-18
PVP01_03074002	PVP01_0307400	Eth_vs_Cambodian	-1.51785	5.83616	-9.31605	2.46755e-20	1.87232e-18
PVP01_05072002	PVP01_0507200	Eth_vs_Cambodian	-1.97136	5.29509	-9.49126	4.31102e-20	3.22127e-18
PVP01_11035001	PVP01_1103500	Eth_vs_Cambodian	-2.23973	5.24502	-9.57485	4.33969e-20	3.22127e-18
PVP01_07132001	PVP01_0713200	Eth_vs_Cambodian	6.39816	3.69326	11.0203	4.87839e-20	3.58221e-18
PVP01_12571001	PVP01_1257100	Eth_vs_Cambodian	4.17054	4.24413	10.9643	4.97205e-20	3.61214e-18
PVP01_11074001	PVP01_1107400	Eth_vs_Cambodian	-1.61615	4.57872	-9.61245	5.08112e-20	3.65252e-18
PVP01_07251002	PVP01_0725100	Eth_vs_Cambodian	-1.73608	4.87116	-9.57537	5.61241e-20	3.99241e-18
PVP01_07294002	PVP01_0729400	Eth_vs_Cambodian	-2.09551	7.01522	-9.93443	5.6837e-20	4.00144e-18
PVP01_13444001	PVP01_1344400	Eth_vs_Cambodian	-2.87573	5.80581	-9.3956	6.36423e-20	4.43483e-18
PVP01_13179001	PVP01_1317900	Eth_vs_Cambodian	-2.48052	4.5719	-9.78657	7.19046e-20	4.95997e-18
PVP01_11335002	PVP01_1133500	Eth_vs_Cambodian	-2.21959	5.91393	-9.5228	7.68873e-20	5.25063e-18
PVP01_03196001	PVP01_0319600	Eth_vs_Cambodian	7.3764	9.08102	13.7917	9.19595e-20	6.21774e-18
PVP01_14598002	PVP01_1459800	Eth_vs_Cambodian	-3.52232	6.25852	-9.83138	1.07146e-19	7.17354e-18
PVP01_05282002	PVP01_0528200	Eth_vs_Cambodian	-3.28366	3.92855	-9.11697	1.20699e-19	8.00244e-18
PVP01_11028002	PVP01_1102800	Eth_vs_Cambodian	-1.42616	5.0962	-9.38432	1.25959e-19	8.2709e-18
PVP01_03135002	PVP01_0313500	Eth_vs_Cambodian	4.81689	4.55508	12.1015	1.3355e-19	8.68585e-18
PVP01_14602001	PVP01_1460200	Eth_vs_Cambodian	-2.55341	6.08926	-9.13947	1.41121e-19	9.09166e-18
PVP01_11084001	PVP01_1108400	Eth_vs_Cambodian	-2.52718	6.427	-9.2287	1.98237e-19	1.2652e-17
PVP01_14206001	PVP01_1420600	Eth_vs_Cambodian	3.76848	5.98105	10.5533	2.02338e-19	1.27941e-17
PVP01_14058002	PVP01_1405800	Eth_vs_Cambodian	7.01213	4.73384	11.3254	2.6423e-19	1.65544e-17
PVP01_13207002	PVP01_1320700	Eth_vs_Cambodian	-2.64143	5.15143	-9.26341	2.67399e-19	1.66006e-17
PVP01_08104002	PVP01_0810400	Eth_vs_Cambodian	8.42828	5.50321	10.9033	2.99444e-19	1.84225e-17
PVP01_11336001	PVP01_1133600	Eth_vs_Cambodian	-2.60718	6.50796	-8.99599	3.09571e-19	1.88755e-17
PVP01_11183001	PVP01_1118300	Eth_vs_Cambodian	5.16361	4.96343	10.9565	3.45743e-19	2.08945e-17
PVP01_05186002	PVP01_0518600	Eth_vs_Cambodian	-2.46186	6.25387	-8.93126	4.55744e-19	2.71319e-17
PVP01_11418001	PVP01_1141800	Eth_vs_Cambodian	-1.69045	6.45245	-9.10836	4.569e-19	2.71319e-17
PVP01_12390001	PVP01_1239000	Eth_vs_Cambodian	6.79551	5.14856	10.8193	6.21891e-19	3.66111e-17
PVP01_06187001	PVP01_0618700	Eth_vs_Cambodian	5.4177	4.7274	14.3897	6.77646e-19	3.95525e-17
PVP01_1127300	PVP01_1127300	Eth_vs_Cambodian	-3.2196	5.26689	-10.0393	8.8425e-19	5.11741e-17
PVP01_MIT034001	PVP01_MIT03400	Eth_vs_Cambodian	10.1531	7.70376	12.1905	9.27291e-19	5.3214e-17
PVP01_12536001	PVP01_1253600	Eth_vs_Cambodian	2.53618	5.69598	9.21533	9.642e-19	5.4871e-17
PVP01_07068001	PVP01_0706800	Eth_vs_Cambodian	-1.93188	4.87489	-9.18367	1.5404e-18	8.69369e-17
PVP01_05089001	PVP01_0508900	Eth_vs_Cambodian	-2.09068	5.7572	-8.83232	1.94526e-18	1.08709e-16
PVP01_07248002	PVP01_0724800	Eth_vs_Cambodian	-1.65702	6.52648	-8.96321	1.95801e-18	1.08709e-16
PVP01_01009001	PVP01_0100900	Eth_vs_Cambodian	3.97657	0.224427	10.5793	2.56834e-18	1.41445e-16
PVP01_11292001	PVP01_1129200	Eth_vs_Cambodian	5.00814	3.29776	12.7492	2.60284e-18	1.42198e-16
PVP01_01014001	PVP01_0101400	Eth_vs_Cambodian	6.73487	3.91882	14.2994	2.75004e-18	1.49048e-16
PVP01_12675001	PVP01_1267500	Eth_vs_Cambodian	5.16853	5.68658	11.9736	2.81561e-18	1.514e-16
PVP01_13345001	PVP01_1334500	Eth_vs_Cambodian	-2.12241	6.13896	-8.74341	4.30736e-18	2.29805e-16
PVP01_14395001	PVP01_1439500	Eth_vs_Cambodian	3.2461	6.95248	8.85201	4.44385e-18	2.35248e-16
PVP01_12596002	PVP01_1259600	Eth_vs_Cambodian	3.47212	6.86771	9.46794	4.81604e-18	2.5299e-16
PVP01_14581001	PVP01_1458100	Eth_vs_Cambodian	3.88933	3.98906	10.4741	7.51893e-18	3.9196e-16
PVP01_14179001	PVP01_1417900	Eth_vs_Cambodian	5.17645	6.15992	9.65046	7.79567e-18	4.03308e-16
PVP01_14449002	PVP01_1444900	Eth_vs_Cambodian	-2.10236	5.55103	-8.63671	8.20955e-18	4.21526e-16
PVP01_14165001	PVP01_1416500	Eth_vs_Cambodian	3.48833	6.8008	9.01286	8.85186e-18	4.51115e-16
PVP01_08215001	PVP01_0821500	Eth_vs_Cambodian	-1.72001	5.92237	-8.66893	9.93439e-18	5.02533e-16
PVP01_13204001	PVP01_1320400	Eth_vs_Cambodian	-4.4242	4.58337	-8.96904	1.08567e-17	5.4515e-16
PVP01_12185001	PVP01_1218500	Eth_vs_Cambodian	-4.47679	3.25642	-9.4621	1.66135e-17	8.28127e-16
PVP01_12315002	PVP01_1231500	Eth_vs_Cambodian	3.21231	4.99911	10.3428	1.95324e-17	9.66569e-16
PVP01_06170001	PVP01_0617000	Eth_vs_Cambodian	-3.86149	6.34245	-10.1368	2.71837e-17	1.33552e-15
PVP01_05103002	PVP01_0510300	Eth_vs_Cambodian	-2.21849	4.23048	-8.48023	2.85402e-17	1.39215e-15
PVP01_10132001	PVP01_1013200	Eth_vs_Cambodian	-1.68313	4.8771	-8.59575	2.96272e-17	1.43493e-15
PVP01_02145001	PVP01_0214500	Eth_vs_Cambodian	-3.91145	3.86971	-9.19614	3.66714e-17	1.76359e-15
PVP01_13023002	PVP01_1302300	Eth_vs_Cambodian	-1.325	6.66173	-8.43895	4.27871e-17	2.04331e-15
PVP01_12393001	PVP01_1239300	Eth_vs_Cambodian	-1.99222	5.87446	-8.58746	4.58493e-17	2.17434e-15
PVP01_01097002	PVP01_0109700	Eth_vs_Cambodian	-2.14416	6.81267	-9.18289	4.71164e-17	2.21644e-15
PVP01_12672001	PVP01_1267200	Eth_vs_Cambodian	-2.19051	5.49917	-8.79776	4.73862e-17	2.21644e-15
PVP01_08235001	PVP01_0823500	Eth_vs_Cambodian	5.6134	5.66548	10.5127	4.798e-17	2.22895e-15
PVP01_05059001	PVP01_0505900	Eth_vs_Cambodian	5.36738	3.65531	9.99877	8.25567e-17	3.80932e-15
PVP01_1321900	PVP01_1321900	Eth_vs_Cambodian	2.91805	5.70306	8.80874	9.30747e-17	4.26582e-15
PVP01_11027002	PVP01_1102700	Eth_vs_Cambodian	-1.99843	3.6603	-8.49382	1.00949e-16	4.59586e-15
PVP01_12592002	PVP01_1259200	Eth_vs_Cambodian	-2.60987	5.58646	-9.2469	1.03702e-16	4.68993e-15
PVP01_11363001	PVP01_1136300	Eth_vs_Cambodian	-2.56158	4.41262	-8.86399	1.2437e-16	5.58766e-15
PVP01_06129002	PVP01_0612900	Eth_vs_Cambodian	4.62113	8.14269	10.445	1.69692e-16	7.57402e-15
PVP01_09210001	PVP01_0921000	Eth_vs_Cambodian	-2.7902	6.74886	-8.86942	1.76766e-16	7.83853e-15
PVP01_05234001	PVP01_0523400	Eth_vs_Cambodian	-2.95741	5.56926	-8.40906	1.92669e-16	8.48864e-15
PVP01_06060001	PVP01_0606000	Eth_vs_Cambodian	-2.50578	3.85028	-9.694	2.07083e-16	9.06518e-15
PVP01_14435001	PVP01_1443500	Eth_vs_Cambodian	3.64778	5.16756	9.5079	2.25267e-16	9.79842e-15
PVP01_10249001	PVP01_1024900	Eth_vs_Cambodian	-1.21787	6.53357	-8.29347	2.29858e-16	9.9348e-15
PVP01_09288001	PVP01_0928800	Eth_vs_Cambodian	5.11669	5.39861	10.4662	2.37817e-16	1.02141e-14
PVP01_09259001	PVP01_0925900	Eth_vs_Cambodian	-3.09565	4.66157	-8.80622	2.44445e-16	1.04332e-14
PVP01_12252001	PVP01_1225200	Eth_vs_Cambodian	-2.27611	6.69299	-8.33954	2.46271e-16	1.04459e-14
PVP01_03169002	PVP01_0316900	Eth_vs_Cambodian	-1.11186	6.3368	-8.21583	2.68023e-16	1.12983e-14
PVP01_03004002	PVP01_0300400	Eth_vs_Cambodian	3.63384	3.67043	8.81365	2.87638e-16	1.20508e-14
PVP01_14257001	PVP01_1425700	Eth_vs_Cambodian	5.35062	2.51911	10.471	3.25187e-16	1.35409e-14
PVP01_14177001	PVP01_1417700	Eth_vs_Cambodian	-1.84569	5.48451	-8.75419	3.43444e-16	1.41612e-14
PVP01_01131001	PVP01_0113100	Eth_vs_Cambodian	-2.42747	6.70313	-8.29307	3.44231e-16	1.41612e-14
PVP01_06056001	PVP01_0605600	Eth_vs_Cambodian	3.66631	5.82674	9.02049	3.72559e-16	1.52347e-14
PVP01_10148001	PVP01_1014800	Eth_vs_Cambodian	-3.99471	4.55151	-8.82871	4.45723e-16	1.81181e-14
PVP01_05097002	PVP01_0509700	Eth_vs_Cambodian	-2.32092	6.7379	-8.34847	4.81112e-16	1.94409e-14
PVP01_13104001	PVP01_1310400	Eth_vs_Cambodian	3.20581	4.81537	9.34229	5.01511e-16	2.0146e-14
PVP01_12045001	PVP01_1204500	Eth_vs_Cambodian	2.69949	6.48687	8.38327	6.27453e-16	2.50578e-14
PVP01_03195001	PVP01_0319500	Eth_vs_Cambodian	6.49031	12.0664	10.2248	6.50224e-16	2.58162e-14
PVP01_06169001	PVP01_0616900	Eth_vs_Cambodian	-4.90335	5.83011	-9.77729	6.56516e-16	2.59153e-14
PVP01_06062001	PVP01_0606200	Eth_vs_Cambodian	3.65728	5.93224	9.4277	6.9138e-16	2.71347e-14
PVP01_14236001	PVP01_1423600	Eth_vs_Cambodian	-2.2107	6.42419	-8.09135	8.23369e-16	3.21302e-14
PVP01_05071002	PVP01_0507100	Eth_vs_Cambodian	-1.9012	7.1453	-8.26628	9.23574e-16	3.58357e-14
PVP01_11406002	PVP01_1140600	Eth_vs_Cambodian	4.21555	5.72305	9.2407	1.3351e-15	5.15109e-14
PVP01_10269002	PVP01_1026900	Eth_vs_Cambodian	4.17577	6.10125	11.7722	1.34792e-15	5.17132e-14
PVP01_02075001	PVP01_0207500	Eth_vs_Cambodian	4.37102	6.19212	9.59465	1.55475e-15	5.9315e-14
PVP01_01035001	PVP01_0103500	Eth_vs_Cambodian	-3.08762	4.67542	-8.16671	1.66964e-15	6.33443e-14
PVP01_1460600	PVP01_1460600	Eth_vs_Cambodian	-4.10615	5.60442	-8.64692	1.73636e-15	6.55117e-14
PVP01_12478001	PVP01_1247800	Eth_vs_Cambodian	3.84647	5.62867	9.65001	2.17456e-15	8.15938e-14
PVP01_11240001	PVP01_1124000	Eth_vs_Cambodian	6.98531	5.02552	11.1019	2.20467e-15	8.22716e-14
PVP01_13262001	PVP01_1326200	Eth_vs_Cambodian	-2.26612	5.77261	-8.05152	2.5473e-15	9.4541e-14
PVP01_03136002	PVP01_0313600	Eth_vs_Cambodian	-2.97581	4.97968	-8.35787	2.62356e-15	9.68448e-14
PVP01_13144001	PVP01_1314400	Eth_vs_Cambodian	5.45604	4.53523	10.2867	2.9281e-15	1.07505e-13
PVP01_13066001	PVP01_1306600	Eth_vs_Cambodian	5.56891	4.12821	8.84959	2.95906e-15	1.08061e-13
PVP01_14093002	PVP01_1409300	Eth_vs_Cambodian	4.20153	4.27203	9.31097	3.47328e-15	1.26165e-13
PVP01_09164001	PVP01_0916400	Eth_vs_Cambodian	6.7197	6.28298	13.1494	3.57065e-15	1.29016e-13
PVP01_07131002	PVP01_0713100	Eth_vs_Cambodian	3.88074	4.54907	10.7807	3.68613e-15	1.32487e-13
PVP01_06139001	PVP01_0613900	Eth_vs_Cambodian	-2.32971	8.23054	-7.94008	3.72412e-15	1.33152e-13
PVP01_08004001	PVP01_0800400	Eth_vs_Cambodian	-4.27895	2.33604	-8.65231	3.96217e-15	1.40925e-13
PVP01_05060001	PVP01_0506000	Eth_vs_Cambodian	3.94798	5.55141	8.64678	5.3127e-15	1.87981e-13
PVP01_08378001	PVP01_0837800	Eth_vs_Cambodian	5.27332	3.99957	9.6567	5.90959e-15	2.08024e-13
PVP01_12632001	PVP01_1263200	Eth_vs_Cambodian	4.29028	3.76615	8.88702	6.25454e-15	2.19037e-13
PVP01_12664002	PVP01_1266400	Eth_vs_Cambodian	-2.51329	3.61241	-7.825	6.85039e-15	2.3868e-13
PVP01_09128002	PVP01_0912800	Eth_vs_Cambodian	-2.84333	6.05843	-7.78537	7.30693e-15	2.53294e-13
PVP01_07113002	PVP01_0711300	Eth_vs_Cambodian	-2.49971	5.82666	-8.22423	7.54731e-15	2.60306e-13
PVP01_03083001	PVP01_0308300	Eth_vs_Cambodian	3.4437	4.81064	9.5271	8.07107e-15	2.76972e-13
PVP01_08170001	PVP01_0817000	Eth_vs_Cambodian	-2.26301	5.42453	-8.07805	8.87035e-15	3.02878e-13
PVP01_04108001	PVP01_0410800	Eth_vs_Cambodian	-2.26978	6.3155	-8.18334	9.37136e-15	3.18393e-13
PVP01_12187001	PVP01_1218700	Eth_vs_Cambodian	-3.53263	3.98152	-8.01739	9.71113e-15	3.28303e-13
PVP01_13383002	PVP01_1338300	Eth_vs_Cambodian	2.27634	6.25555	8.24085	9.83081e-15	3.30712e-13
PVP01_06178001	PVP01_0617800	Eth_vs_Cambodian	2.82501	5.6772	8.33139	1.08019e-14	3.61598e-13
PVP01_14416001	PVP01_1441600	Eth_vs_Cambodian	5.57801	5.97346	12.563	1.14407e-14	3.81113e-13
PVP01_11150001	PVP01_1115000	Eth_vs_Cambodian	3.68263	5.81586	8.85077	1.40552e-14	4.65937e-13
PVP01_0703600	PVP01_0703600	Eth_vs_Cambodian	3.51587	4.74815	9.06416	1.56964e-14	5.1783e-13
PVP01_05061001	PVP01_0506100	Eth_vs_Cambodian	2.1855	6.1217	7.81318	1.67836e-14	5.51034e-13
PVP01_10263002	PVP01_1026300	Eth_vs_Cambodian	4.01373	4.71952	9.07556	1.74223e-14	5.69267e-13
PVP01_12204002	PVP01_1220400	Eth_vs_Cambodian	4.6337	6.6337	8.84165	2.13712e-14	6.94972e-13
PVP01_08214001	PVP01_0821400	Eth_vs_Cambodian	4.82064	4.60659	10.0924	2.25046e-14	7.2836e-13
PVP01_13368002	PVP01_1336800	Eth_vs_Cambodian	2.86984	5.15525	8.58454	2.871e-14	9.24813e-13
PVP01_1425100	PVP01_1425100	Eth_vs_Cambodian	3.76027	3.27073	9.34116	3.1192e-14	1.00005e-12
PVP01_07337001	PVP01_0733700	Eth_vs_Cambodian	-3.49015	5.51261	-7.82084	3.68325e-14	1.17537e-12
PVP01_02095001	PVP01_0209500	Eth_vs_Cambodian	-3.57944	4.94872	-8.41545	4.57315e-14	1.44699e-12
PVP01_07284001	PVP01_0728400	Eth_vs_Cambodian	5.96164	4.3827	9.7603	4.57681e-14	1.44699e-12
PVP01_1130600	PVP01_1130600	Eth_vs_Cambodian	-2.61483	4.76983	-7.9245	4.61642e-14	1.45279e-12
PVP01_13409002	PVP01_1340900	Eth_vs_Cambodian	3.24471	6.78129	9.55242	4.65172e-14	1.45718e-12
PVP01_07281001	PVP01_0728100	Eth_vs_Cambodian	4.40526	3.0506	9.07444	6.21879e-14	1.93918e-12
PVP01_12357002	PVP01_1235700	Eth_vs_Cambodian	4.03237	5.73182	10.7005	6.27032e-14	1.94636e-12
PVP01_05095001	PVP01_0509500	Eth_vs_Cambodian	-2.18511	7.1236	-7.97267	6.80515e-14	2.09936e-12
PVP01_03178001	PVP01_0317800	Eth_vs_Cambodian	3.35365	5.2172	8.42531	6.82468e-14	2.09936e-12
PVP01_0908800	PVP01_0908800	Eth_vs_Cambodian	-2.35221	7.24343	-8.25006	8.322e-14	2.54847e-12
PVP01_1243900	PVP01_1243900	Eth_vs_Cambodian	4.42086	3.76231	11.1164	9.52903e-14	2.90508e-12
PVP01_12398001	PVP01_1239800	Eth_vs_Cambodian	3.27409	4.7611	8.63589	9.87342e-14	2.99669e-12
PVP01_08239002	PVP01_0823900	Eth_vs_Cambodian	-1.67304	6.07049	-7.6069	1.03816e-13	3.137e-12
PVP01_03039002	PVP01_0303900	Eth_vs_Cambodian	-5.03306	2.63204	-9.0552	1.04526e-13	3.14453e-12
PVP01_01017001	PVP01_0101700	Eth_vs_Cambodian	5.75158	2.10638	8.46402	1.13365e-13	3.39548e-12
PVP01_1110600	PVP01_1110600	Eth_vs_Cambodian	6.67309	3.24616	8.3652	1.20796e-13	3.60226e-12
PVP01_13052001	PVP01_1305200	Eth_vs_Cambodian	4.26624	6.35823	9.98047	1.41916e-13	4.21366e-12
PVP01_10087001	PVP01_1008700	Eth_vs_Cambodian	-3.11015	5.41528	-8.23856	1.53401e-13	4.53497e-12
PVP01_08356001	PVP01_0835600	Eth_vs_Cambodian	-2.79097	4.38141	-7.79003	1.80559e-13	5.31482e-12
PVP01_05173001	PVP01_0517300	Eth_vs_Cambodian	4.13727	5.64528	8.9718	1.85007e-13	5.42238e-12
PVP01_10139002	PVP01_1013900	Eth_vs_Cambodian	3.61294	5.05737	8.97754	1.87858e-13	5.46469e-12
PVP01_06226002	PVP01_0622600	Eth_vs_Cambodian	-3.73514	1.27331	-7.99574	1.88051e-13	5.46469e-12
PVP01_12263002	PVP01_1226300	Eth_vs_Cambodian	4.89666	5.30706	8.14323	2.29005e-13	6.6266e-12
PVP01_01138001	PVP01_0113800	Eth_vs_Cambodian	1.75336	6.21117	7.63684	2.32446e-13	6.67421e-12
PVP01_12552001	PVP01_1255200	Eth_vs_Cambodian	3.26864	5.99618	8.31357	2.32605e-13	6.67421e-12
PVP01_11370001	PVP01_1137000	Eth_vs_Cambodian	5.11922	5.88994	9.3635	2.37459e-13	6.78496e-12
PVP01_11081002	PVP01_1108100	Eth_vs_Cambodian	4.46872	5.78797	8.6281	2.52107e-13	7.14974e-12
PVP01_12517001	PVP01_1251700	Eth_vs_Cambodian	-1.74809	5.09673	-7.47376	2.52319e-13	7.14974e-12
PVP01_04088001	PVP01_0408800	Eth_vs_Cambodian	6.5903	3.87934	9.88693	3.10314e-13	8.75674e-12
PVP01_14547002	PVP01_1454700	Eth_vs_Cambodian	-2.64858	3.83484	-7.36166	3.17914e-13	8.93429e-12
PVP01_04051001	PVP01_0405100	Eth_vs_Cambodian	-3.57514	5.42731	-7.66682	3.45543e-13	9.67095e-12
PVP01_0824300	PVP01_0824300	Eth_vs_Cambodian	-3.00537	4.82559	-8.52719	3.70571e-13	1.03084e-11
PVP01_09388001	PVP01_0938800	Eth_vs_Cambodian	5.85775	1.8957	8.27771	3.71339e-13	1.03084e-11
PVP01_11272002	PVP01_1127200	Eth_vs_Cambodian	-1.7001	7.07954	-7.3142	3.84017e-13	1.06172e-11
PVP01_07276001	PVP01_0727600	Eth_vs_Cambodian	-2.45012	5.57881	-7.50605	3.94465e-13	1.08621e-11
PVP01_12492001	PVP01_1249200	Eth_vs_Cambodian	-2.43081	5.47834	-7.68012	4.01151e-13	1.10019e-11
PVP01_13173002	PVP01_1317300	Eth_vs_Cambodian	-2.2246	5.85468	-7.71414	4.13043e-13	1.12827e-11
PVP01_14502002	PVP01_1450200	Eth_vs_Cambodian	-1.02109	5.93795	-7.29148	4.30873e-13	1.17228e-11
PVP01_1020500	PVP01_1020500	Eth_vs_Cambodian	4.49968	5.93588	9.31223	4.58674e-13	1.24297e-11
PVP01_1331000	PVP01_1331000	Eth_vs_Cambodian	6.8898	3.11661	8.07413	4.63605e-13	1.25137e-11
PVP01_12303002	PVP01_1230300	Eth_vs_Cambodian	-2.61575	6.50632	-8.44398	4.77095e-13	1.28271e-11
PVP01_10097002	PVP01_1009700	Eth_vs_Cambodian	-2.03733	5.04346	-7.23917	4.92219e-13	1.31818e-11
PVP01_14051001	PVP01_1405100	Eth_vs_Cambodian	3.92637	6.41208	7.58769	5.16033e-13	1.37656e-11
PVP01_14577001	PVP01_1457700	Eth_vs_Cambodian	6.06893	4.12561	8.48051	5.23032e-13	1.3898e-11
PVP01_14644001	PVP01_1464400	Eth_vs_Cambodian	-2.10072	6.38189	-7.61895	5.35774e-13	1.41814e-11
PVP01_12240001	PVP01_1224000	Eth_vs_Cambodian	3.22575	6.64521	7.34627	6.12004e-13	1.61366e-11
PVP01_06135001	PVP01_0613500	Eth_vs_Cambodian	5.80615	4.87194	8.16125	6.40051e-13	1.68112e-11
PVP01_14097001	PVP01_1409700	Eth_vs_Cambodian	3.09976	4.82167	7.77623	6.93852e-13	1.81545e-11
PVP01_08256002	PVP01_0825600	Eth_vs_Cambodian	3.30383	5.55377	8.56164	7.23954e-13	1.88698e-11
PVP01_08015001	PVP01_0801500	Eth_vs_Cambodian	-3.55534	5.45449	-7.52659	8.04806e-13	2.08974e-11
PVP01_08144002	PVP01_0814400	Eth_vs_Cambodian	-2.03338	7.39863	-7.37431	8.34691e-13	2.15913e-11
PVP01_14528002	PVP01_1452800	Eth_vs_Cambodian	-1.54895	4.54345	-7.17573	9.78264e-13	2.52097e-11
PVP01_1422900	PVP01_1422900	Eth_vs_Cambodian	5.94708	5.23688	8.27752	1.01757e-12	2.6077e-11
PVP01_05276001	PVP01_0527600	Eth_vs_Cambodian	6.00185	6.08053	8.57266	1.02066e-12	2.6077e-11
PVP01_0624100	PVP01_0624100	Eth_vs_Cambodian	5.97983	2.42161	9.02357	1.02338e-12	2.6077e-11
PVP01_0103700	PVP01_0103700	Eth_vs_Cambodian	-2.36462	7.40853	-7.66975	1.06706e-12	2.70891e-11
PVP01_12514001	PVP01_1251400	Eth_vs_Cambodian	-1.64403	7.10584	-7.17965	1.10708e-12	2.8001e-11
PVP01_05191001	PVP01_0519100	Eth_vs_Cambodian	-1.90951	6.25616	-7.41874	1.21007e-12	3.04927e-11
PVP01_1104700	PVP01_1104700	Eth_vs_Cambodian	7.33297	3.54285	9.54384	1.21512e-12	3.05075e-11
PVP01_1424900	PVP01_1424900	Eth_vs_Cambodian	2.58629	7.36357	7.7547	1.29413e-12	3.23723e-11
PVP01_01150002	PVP01_0115000	Eth_vs_Cambodian	-2.11874	5.7562	-7.51742	1.33675e-12	3.33163e-11
PVP01_11264002	PVP01_1126400	Eth_vs_Cambodian	-1.36278	5.8906	-7.20797	1.34516e-12	3.34041e-11
PVP01_0411100	PVP01_0411100	Eth_vs_Cambodian	3.61382	3.80856	9.36363	1.39396e-12	3.44904e-11
PVP01_13315002	PVP01_1331500	Eth_vs_Cambodian	2.53463	7.07606	7.7293	1.61934e-12	3.98779e-11
PVP01_13267001	PVP01_1326700	Eth_vs_Cambodian	-2.22637	6.05244	-7.16669	1.62338e-12	3.98779e-11
PVP01_1414500	PVP01_1414500	Eth_vs_Cambodian	5.14637	4.88699	8.83541	1.6901e-12	4.1368e-11
PVP01_11107001	PVP01_1110700	Eth_vs_Cambodian	4.93408	3.98854	8.82874	1.71405e-12	4.18044e-11
PVP01_06093001	PVP01_0609300	Eth_vs_Cambodian	2.40504	4.20415	8.10907	1.74212e-12	4.23379e-11
PVP01_06128001	PVP01_0612800	Eth_vs_Cambodian	4.6547	4.23833	7.8989	1.94129e-12	4.69726e-11
PVP01_11062001	PVP01_1106200	Eth_vs_Cambodian	5.85291	4.28554	9.73815	1.94659e-12	4.69726e-11
PVP01_03180001	PVP01_0318000	Eth_vs_Cambodian	2.73408	5.01383	7.84418	1.9561e-12	4.70359e-11
PVP01_12232002	PVP01_1223200	Eth_vs_Cambodian	-1.59836	7.46427	-7.16011	1.98647e-12	4.75986e-11
PVP01_14658001	PVP01_1465800	Eth_vs_Cambodian	-1.61156	7.74294	-7.23194	2.31242e-12	5.51608e-11
PVP01_08383002	PVP01_0838300	Eth_vs_Cambodian	2.7432	5.92392	8.09106	2.31823e-12	5.51608e-11
PVP01_1409800	PVP01_1409800	Eth_vs_Cambodian	4.22192	5.63354	8.09978	2.4032e-12	5.69843e-11
PVP01_04065001	PVP01_0406500	Eth_vs_Cambodian	5.62523	4.24917	7.84264	2.47445e-12	5.84706e-11
PVP01_02027001	PVP01_0202700	Eth_vs_Cambodian	7.64427	9.49539	8.40631	2.56818e-12	6.04762e-11
PVP01_1427900	PVP01_1427900	Eth_vs_Cambodian	4.98984	2.92516	8.16035	2.65712e-12	6.23556e-11
PVP01_1407700	PVP01_1407700	Eth_vs_Cambodian	4.5531	3.18263	7.81698	2.72571e-12	6.37461e-11
PVP01_13255002	PVP01_1325500	Eth_vs_Cambodian	-1.93876	4.96408	-7.30839	3.38962e-12	7.90025e-11
PVP01_11162002	PVP01_1116200	Eth_vs_Cambodian	-1.34216	5.92805	-7.14893	3.57604e-12	8.3064e-11
PVP01_05265001	PVP01_0526500	Eth_vs_Cambodian	4.53901	4.57465	7.95287	3.64597e-12	8.44011e-11
PVP01_05277001	PVP01_0527700	Eth_vs_Cambodian	4.69552	6.0326	9.88873	3.74825e-12	8.64756e-11
PVP01_09157001	PVP01_0915700	Eth_vs_Cambodian	3.56144	4.76423	7.89626	3.80303e-12	8.7444e-11
PVP01_11397001	PVP01_1139700	Eth_vs_Cambodian	-3.16818	4.132	-7.1811	3.93104e-12	9.00841e-11
PVP01_04134001	PVP01_0413400	Eth_vs_Cambodian	-1.26976	5.25471	-6.97934	4.23254e-12	9.6669e-11
PVP01_13272002	PVP01_1327200	Eth_vs_Cambodian	-1.01455	4.42913	-6.93871	4.4834e-12	1.02057e-10
PVP01_01168001	PVP01_0116800	Eth_vs_Cambodian	3.92352	8.18719	7.98767	4.53101e-12	1.02798e-10
PVP01_05313002	PVP01_0531300	Eth_vs_Cambodian	3.35289	3.88769	7.95563	5.17182e-12	1.16948e-10
PVP01_02114002	PVP01_0211400	Eth_vs_Cambodian	-1.83364	7.37374	-7.01266	5.21783e-12	1.17421e-10
PVP01_13373001	PVP01_1337300	Eth_vs_Cambodian	3.93205	4.85993	7.54087	5.22712e-12	1.17421e-10
PVP01_0913200	PVP01_0913200	Eth_vs_Cambodian	-2.82054	4.37791	-7.48053	5.3648e-12	1.20119e-10
PVP01_14473002	PVP01_1447300	Eth_vs_Cambodian	-2.32312	6.72378	-7.49145	5.46004e-12	1.21852e-10
PVP01_04092001	PVP01_0409200	Eth_vs_Cambodian	4.06794	4.61219	7.84787	6.30582e-12	1.40269e-10
PVP01_07237001	PVP01_0723700	Eth_vs_Cambodian	-1.85801	4.62779	-7.05949	6.39302e-12	1.41746e-10
PVP01_14301001	PVP01_1430100	Eth_vs_Cambodian	3.48677	4.39697	7.55616	6.45159e-12	1.42582e-10
PVP01_10095001	PVP01_1009500	Eth_vs_Cambodian	-2.01897	4.42941	-7.10324	6.61993e-12	1.45831e-10
PVP01_1254700	PVP01_1254700	Eth_vs_Cambodian	-3.23583	3.11629	-7.33347	7.47381e-12	1.64111e-10
PVP01_06105001	PVP01_0610500	Eth_vs_Cambodian	-1.73881	4.92335	-7.73459	8.09468e-12	1.77175e-10
PVP01_12013001	PVP01_1201300	Eth_vs_Cambodian	4.94284	2.89369	7.63779	8.4651e-12	1.84691e-10
PVP01_12583001	PVP01_1258300	Eth_vs_Cambodian	4.43845	3.33296	8.73112	8.94639e-12	1.9457e-10
PVP01_08337002	PVP01_0833700	Eth_vs_Cambodian	3.14581	4.08868	8.49993	8.99397e-12	1.94984e-10
PVP01_1405900	PVP01_1405900	Eth_vs_Cambodian	3.64949	5.58548	8.92393	9.53565e-12	2.06073e-10
PVP01_02030001	PVP01_0203000	Eth_vs_Cambodian	4.75065	5.37236	7.86386	1.05502e-11	2.27279e-10
PVP01_10226001	PVP01_1022600	Eth_vs_Cambodian	-2.18936	3.30758	-7.72541	1.11507e-11	2.3946e-10
PVP01_10076001	PVP01_1007600	Eth_vs_Cambodian	-2.44877	5.57951	-7.33854	1.13218e-11	2.42371e-10
PVP01_12217001	PVP01_1221700	Eth_vs_Cambodian	-2.29283	5.52831	-7.24186	1.14903e-11	2.45211e-10
PVP01_0310600	PVP01_0310600	Eth_vs_Cambodian	-2.70618	5.26317	-7.24787	1.20758e-11	2.56902e-10
PVP01_14551001	PVP01_1455100	Eth_vs_Cambodian	2.60674	5.98871	7.20585	1.24798e-11	2.64672e-10
PVP01_01020001	PVP01_0102000	Eth_vs_Cambodian	3.08717	0.436834	7.68885	1.2559e-11	2.65527e-10
PVP01_07310001	PVP01_0731000	Eth_vs_Cambodian	-1.67609	5.54271	-6.9943	1.30822e-11	2.75735e-10
PVP01_0110700	PVP01_0110700	Eth_vs_Cambodian	3.01741	4.9194	7.11565	1.35674e-11	2.85083e-10
PVP01_0302900	PVP01_0302900	Eth_vs_Cambodian	-2.48739	6.03956	-6.89953	1.46691e-11	3.07287e-10
PVP01_14178001	PVP01_1417800	Eth_vs_Cambodian	-2.39252	5.7208	-7.52363	1.49474e-11	3.12159e-10
PVP01_14392001	PVP01_1439200	Eth_vs_Cambodian	5.15209	5.32449	9.6429	1.52841e-11	3.18217e-10
PVP01_12559002	PVP01_1255900	Eth_vs_Cambodian	3.10564	7.10437	8.06496	1.63057e-11	3.37552e-10
PVP01_04147001	PVP01_0414700	Eth_vs_Cambodian	-4.69265	6.64839	-9.16946	1.63116e-11	3.37552e-10
PVP01_12113001	PVP01_1211300	Eth_vs_Cambodian	2.74317	5.43022	7.11942	1.64905e-11	3.40222e-10
PVP01_12129001	PVP01_1212900	Eth_vs_Cambodian	2.76195	6.37081	7.48568	1.70424e-11	3.50551e-10
PVP01_1028700	PVP01_1028700	Eth_vs_Cambodian	-4.6962	6.30097	-8.03098	1.72151e-11	3.5304e-10
PVP01_14558002	PVP01_1455800	Eth_vs_Cambodian	-2.5841	6.48564	-6.94642	1.81038e-11	3.70153e-10
PVP01_14187002	PVP01_1418700	Eth_vs_Cambodian	-1.13673	7.60255	-6.72877	1.83037e-11	3.73122e-10
PVP01_0911300	PVP01_0911300	Eth_vs_Cambodian	-3.19222	6.85429	-7.26591	1.843e-11	3.74579e-10
PVP01_1262300	PVP01_1262300	Eth_vs_Cambodian	4.6042	2.14021	7.65056	1.8893e-11	3.8285e-10
PVP01_14184001	PVP01_1418400	Eth_vs_Cambodian	-3.873	3.37609	-7.1135	1.96233e-11	3.96473e-10
PVP01_01077001	PVP01_0107700	Eth_vs_Cambodian	3.85904	4.83108	9.23289	2.01205e-11	4.05319e-10
PVP01_1115800	PVP01_1115800	Eth_vs_Cambodian	-2.20506	6.97346	-7.08122	2.19988e-11	4.41853e-10
PVP01_13288002	PVP01_1328800	Eth_vs_Cambodian	-2.01795	4.58006	-7.19553	2.23326e-11	4.47241e-10
PVP01_01154002	PVP01_0115400	Eth_vs_Cambodian	1.63422	3.73223	6.74284	2.27923e-11	4.55113e-10
PVP01_13042001	PVP01_1304200	Eth_vs_Cambodian	1.94331	5.04929	6.76027	2.41244e-11	4.80308e-10
PVP01_14588001	PVP01_1458800	Eth_vs_Cambodian	-1.7137	6.44257	-6.82513	2.49924e-11	4.96143e-10
PVP01_12482001	PVP01_1248200	Eth_vs_Cambodian	4.52375	4.30376	8.02626	2.55926e-11	5.06585e-10
PVP01_0920100	PVP01_0920100	Eth_vs_Cambodian	-2.15357	6.47129	-6.73257	2.59091e-11	5.11368e-10
PVP01_03154002	PVP01_0315400	Eth_vs_Cambodian	3.45862	5.37082	7.69004	2.62655e-11	5.16908e-10
PVP01_11310002	PVP01_1131000	Eth_vs_Cambodian	4.23165	6.06222	7.53791	2.69899e-11	5.29639e-10
PVP01_12033001	PVP01_1203300	Eth_vs_Cambodian	-2.91883	5.85552	-6.91235	2.71155e-11	5.30578e-10
PVP01_1138000	PVP01_1138000	Eth_vs_Cambodian	-4.81298	4.79899	-7.56905	2.72464e-11	5.31617e-10
PVP01_01018001	PVP01_0101800	Eth_vs_Cambodian	3.68721	2.24401	7.49182	2.77761e-11	5.40407e-10
PVP01_12054001	PVP01_1205400	Eth_vs_Cambodian	-2.22275	4.46362	-7.05229	2.98132e-11	5.78393e-10
PVP01_07200001	PVP01_0720000	Eth_vs_Cambodian	4.76647	4.47579	8.22132	3.10075e-11	5.99858e-10
PVP01_0414200	PVP01_0414200	Eth_vs_Cambodian	-6.86953	5.11633	-7.93486	3.3407e-11	6.44453e-10
PVP01_14666001	PVP01_1466600	Eth_vs_Cambodian	4.58713	3.42602	7.49163	3.48784e-11	6.70942e-10
PVP01_14510001	PVP01_1451000	Eth_vs_Cambodian	-4.3344	3.17796	-7.06066	3.6475e-11	6.99684e-10
PVP01_1411400	PVP01_1411400	Eth_vs_Cambodian	4.24047	4.2162	8.01243	3.75362e-11	7.18025e-10
PVP01_0616600	PVP01_0616600	Eth_vs_Cambodian	-2.95878	4.58198	-7.51828	3.89403e-11	7.42803e-10
PVP01_14572001	PVP01_1457200	Eth_vs_Cambodian	5.27896	4.72187	9.05413	4.23279e-11	8.05173e-10
PVP01_1254900	PVP01_1254900	Eth_vs_Cambodian	-3.10253	4.329	-7.64633	4.31234e-11	8.18027e-10
PVP01_02050001	PVP01_0205000	Eth_vs_Cambodian	3.76015	2.32464	8.42282	4.81285e-11	9.10443e-10
PVP01_14237001	PVP01_1423700	Eth_vs_Cambodian	-2.57616	4.03715	-7.00524	5.03023e-11	9.48934e-10
PVP01_07322001	PVP01_0732200	Eth_vs_Cambodian	-4.95418	5.51825	-7.80207	5.20521e-11	9.79239e-10
PVP01_10272002	PVP01_1027200	Eth_vs_Cambodian	-2.30666	5.37204	-6.93022	5.95177e-11	1.11661e-09
PVP01_1019600	PVP01_1019600	Eth_vs_Cambodian	3.58357	5.0017	7.52179	6.37469e-11	1.19268e-09
PVP01_0902000	PVP01_0902000	Eth_vs_Cambodian	6.69294	3.8302	8.13424	6.59312e-11	1.23018e-09
PVP01_12383002	PVP01_1238300	Eth_vs_Cambodian	-1.29715	5.93526	-6.53596	6.79182e-11	1.2638e-09
PVP01_07154002	PVP01_0715400	Eth_vs_Cambodian	2.45314	8.36204	7.04737	7.12782e-11	1.32271e-09
PVP01_14465001	PVP01_1446500	Eth_vs_Cambodian	-4.89486	7.33891	-7.39817	7.73713e-11	1.43189e-09
PVP01_14605002	PVP01_1460500	Eth_vs_Cambodian	-2.66805	5.76285	-6.61473	7.89833e-11	1.45777e-09
PVP01_07338001	PVP01_0733800	Eth_vs_Cambodian	-4.78484	6.6201	-6.50465	8.07265e-11	1.48593e-09
PVP01_08194001	PVP01_0819400	Eth_vs_Cambodian	-1.21158	6.87193	-6.59413	8.34193e-11	1.53137e-09
PVP01_14419001	PVP01_1441900	Eth_vs_Cambodian	-2.9205	5.90908	-6.61856	8.83201e-11	1.61699e-09
PVP01_04056001	PVP01_0405600	Eth_vs_Cambodian	5.07435	4.5002	7.28545	9.06906e-11	1.65595e-09
PVP01_1002500	PVP01_1002500	Eth_vs_Cambodian	-1.9014	6.55394	-6.55909	9.1718e-11	1.67025e-09
PVP01_0315500	PVP01_0315500	Eth_vs_Cambodian	-2.86509	5.08661	-7.48679	9.24186e-11	1.67567e-09
PVP01_1027400	PVP01_1027400	Eth_vs_Cambodian	3.9182	4.3925	7.12502	9.25067e-11	1.67567e-09
PVP01_14575001	PVP01_1457500	Eth_vs_Cambodian	5.38852	3.52353	7.80029	9.78016e-11	1.7669e-09
PVP01_1314300	PVP01_1314300	Eth_vs_Cambodian	5.73731	2.58017	7.29101	9.93742e-11	1.78765e-09
PVP01_0816600	PVP01_0816600	Eth_vs_Cambodian	-1.68741	5.9259	-6.54784	9.94741e-11	1.78765e-09
PVP01_12211001	PVP01_1221100	Eth_vs_Cambodian	-2.6289	5.37451	-7.09066	1.05563e-10	1.8921e-09
PVP01_05022002	PVP01_0502200	Eth_vs_Cambodian	2.54089	3.63221	6.69546	1.06769e-10	1.90427e-09
PVP01_1339700	PVP01_1339700	Eth_vs_Cambodian	4.19245	5.855	7.0127	1.068e-10	1.90427e-09
PVP01_09330001	PVP01_0933000	Eth_vs_Cambodian	5.75316	4.93579	10.2697	1.07631e-10	1.9141e-09
PVP01_11288001	PVP01_1128800	Eth_vs_Cambodian	4.81726	6.09535	8.69567	1.10497e-10	1.95997e-09
PVP01_1013500	PVP01_1013500	Eth_vs_Cambodian	-1.67086	6.77396	-6.50575	1.10936e-10	1.96265e-09
PVP01_11031002	PVP01_1103100	Eth_vs_Cambodian	3.80146	6.45877	7.77985	1.14035e-10	2.01226e-09
PVP01_06112001	PVP01_0611200	Eth_vs_Cambodian	3.74228	5.4792	7.97818	1.16528e-10	2.05096e-09
PVP01_09080001	PVP01_0908000	Eth_vs_Cambodian	-1.92141	6.96478	-6.89639	1.26085e-10	2.21346e-09
PVP01_13402001	PVP01_1340200	Eth_vs_Cambodian	4.61749	1.23528	7.00138	1.27398e-10	2.23077e-09
PVP01_0617200	PVP01_0617200	Eth_vs_Cambodian	-1.95868	5.45266	-6.7337	1.28895e-10	2.25122e-09
PVP01_1313800	PVP01_1313800	Eth_vs_Cambodian	2.53196	6.08696	6.81502	1.31817e-10	2.29638e-09
PVP01_10220001	PVP01_1022000	Eth_vs_Cambodian	-2.66516	5.64757	-6.58322	1.3281e-10	2.30779e-09
PVP01_11041001	PVP01_1104100	Eth_vs_Cambodian	3.44773	4.41671	6.899	1.42497e-10	2.46578e-09
PVP01_13393001	PVP01_1339300	Eth_vs_Cambodian	-2.69146	7.80624	-7.4995	1.42625e-10	2.46578e-09
PVP01_0819500	PVP01_0819500	Eth_vs_Cambodian	-3.56207	5.84815	-7.13587	1.45133e-10	2.50281e-09
PVP01_06248002	PVP01_0624800	Eth_vs_Cambodian	2.15976	5.30646	6.81488	1.49189e-10	2.56628e-09
PVP01_11432002	PVP01_1143200	Eth_vs_Cambodian	-1.97796	5.58014	-6.42718	1.5053e-10	2.58283e-09
PVP01_06162001	PVP01_0616200	Eth_vs_Cambodian	-2.43289	4.33739	-6.61035	1.53119e-10	2.62068e-09
PVP01_03190001	PVP01_0319000	Eth_vs_Cambodian	3.67235	4.16612	7.30488	1.55251e-10	2.65052e-09
PVP01_10116001	PVP01_1011600	Eth_vs_Cambodian	2.89461	4.82689	6.56076	1.69492e-10	2.88643e-09
PVP01_01095001	PVP01_0109500	Eth_vs_Cambodian	3.10448	4.8007	6.91005	1.70729e-10	2.90027e-09
PVP01_10219002	PVP01_1021900	Eth_vs_Cambodian	4.74242	4.53246	6.93623	1.74975e-10	2.96502e-09
PVP01_1321200	PVP01_1321200	Eth_vs_Cambodian	4.46906	4.22695	8.23193	1.84808e-10	3.1239e-09
PVP01_06199001	PVP01_0619900	Eth_vs_Cambodian	-2.8918	4.82948	-6.81747	1.8976e-10	3.19969e-09
PVP01_1318600	PVP01_1318600	Eth_vs_Cambodian	-2.39426	6.01266	-6.50744	1.90708e-10	3.20775e-09
PVP01_13311001	PVP01_1331100	Eth_vs_Cambodian	2.78709	7.04839	7.50469	2.06623e-10	3.46691e-09
PVP01_06144001	PVP01_0614400	Eth_vs_Cambodian	-3.97754	6.46143	-7.0915	2.08918e-10	3.49682e-09
PVP01_1218200	PVP01_1218200	Eth_vs_Cambodian	-3.5523	4.95727	-6.96927	2.15345e-10	3.59558e-09
PVP01_12164002	PVP01_1216400	Eth_vs_Cambodian	-1.96272	7.38033	-6.46682	2.16577e-10	3.60733e-09
PVP01_12555002	PVP01_1255500	Eth_vs_Cambodian	2.65484	3.93312	7.08566	2.24446e-10	3.7293e-09
PVP01_12011001	PVP01_1201100	Eth_vs_Cambodian	5.65963	1.2281	11.0601	2.4629e-10	4.08231e-09
PVP01_14452001	PVP01_1445200	Eth_vs_Cambodian	5.11868	4.30597	7.58533	2.48456e-10	4.10731e-09
PVP01_09165001	PVP01_0916500	Eth_vs_Cambodian	4.66085	3.28392	7.09086	2.49001e-10	4.10731e-09
PVP01_12166002	PVP01_1216600	Eth_vs_Cambodian	1.6883	6.72806	6.44821	2.55808e-10	4.19934e-09
PVP01_03104001	PVP01_0310400	Eth_vs_Cambodian	3.99799	3.29593	7.23011	2.5581e-10	4.19934e-09
PVP01_12314001	PVP01_1231400	Eth_vs_Cambodian	-2.02653	4.29724	-6.62728	2.59508e-10	4.24984e-09
PVP01_11255001	PVP01_1125500	Eth_vs_Cambodian	3.67052	6.17186	7.73104	2.6512e-10	4.33135e-09
PVP01_13372001	PVP01_1337200	Eth_vs_Cambodian	-1.66849	5.26335	-6.36289	2.72078e-10	4.43442e-09
PVP01_0808500	PVP01_0808500	Eth_vs_Cambodian	6.03398	4.58429	7.87825	2.74642e-10	4.46555e-09
PVP01_12674002	PVP01_1267400	Eth_vs_Cambodian	2.49064	3.87667	6.96007	2.85146e-10	4.62533e-09
PVP01_01001002	PVP01_0100100	Eth_vs_Cambodian	-2.60103	2.11512	-6.51753	3.02741e-10	4.89909e-09
PVP01_1454000	PVP01_1454000	Eth_vs_Cambodian	-1.0155	6.28393	-6.30798	3.17615e-10	5.12764e-09
PVP01_10147001	PVP01_1014700	Eth_vs_Cambodian	-3.09368	6.01978	-6.68026	3.18676e-10	5.13263e-09
PVP01_06229001	PVP01_0622900	Eth_vs_Cambodian	7.47427	2.62117	6.85814	3.26862e-10	5.25209e-09
PVP01_0604800	PVP01_0604800	Eth_vs_Cambodian	-2.67994	6.95051	-6.66775	3.4625e-10	5.55056e-09
PVP01_14201001	PVP01_1420100	Eth_vs_Cambodian	4.23002	4.48381	8.52282	3.5543e-10	5.68438e-09
PVP01_1005400	PVP01_1005400	Eth_vs_Cambodian	6.17089	4.04678	7.9054	3.65438e-10	5.83079e-09
PVP01_13335002	PVP01_1333500	Eth_vs_Cambodian	1.50554	6.35989	6.38518	3.69403e-10	5.88031e-09
PVP01_04019001	PVP01_0401900	Eth_vs_Cambodian	2.91484	0.55616	6.94066	3.70547e-10	5.8848e-09
PVP01_14209001	PVP01_1420900	Eth_vs_Cambodian	-2.75508	3.98095	-6.52946	3.73978e-10	5.92551e-09
PVP01_12560001	PVP01_1256000	Eth_vs_Cambodian	1.57016	5.94886	6.32459	3.81708e-10	6.03398e-09
PVP01_05181001	PVP01_0518100	Eth_vs_Cambodian	-2.05907	3.62965	-6.54919	3.87459e-10	6.11076e-09
PVP01_07313001	PVP01_0731300	Eth_vs_Cambodian	-2.13642	4.64172	-6.42925	3.97066e-10	6.24785e-09
PVP01_12118002	PVP01_1211800	Eth_vs_Cambodian	3.40856	6.33209	6.90317	4.14293e-10	6.4923e-09
PVP01_1334100	PVP01_1334100	Eth_vs_Cambodian	-3.11339	5.49159	-7.23996	4.1593e-10	6.4923e-09
PVP01_1340100	PVP01_1340100	Eth_vs_Cambodian	5.63939	2.8429	7.34068	4.16129e-10	6.4923e-09
PVP01_0813100	PVP01_0813100	Eth_vs_Cambodian	-5.59517	5.57758	-7.77053	4.16405e-10	6.4923e-09
PVP01_1442900	PVP01_1442900	Eth_vs_Cambodian	1.97908	4.45405	6.75559	4.28632e-10	6.66771e-09
PVP01_1430500	PVP01_1430500	Eth_vs_Cambodian	3.92665	4.2993	8.33017	4.39522e-10	6.82158e-09
PVP01_1430000	PVP01_1430000	Eth_vs_Cambodian	2.45799	6.13677	6.73011	4.40853e-10	6.82673e-09
PVP01_0307200	PVP01_0307200	Eth_vs_Cambodian	-1.49369	5.88805	-6.78835	4.42865e-10	6.84236e-09
PVP01_05088002	PVP01_0508800	Eth_vs_Cambodian	-1.36346	6.25597	-6.2791	4.63504e-10	7.14507e-09
PVP01_13236001	PVP01_1323600	Eth_vs_Cambodian	-2.91028	7.89331	-6.71511	4.70942e-10	7.24339e-09
PVP01_10018002	PVP01_1001800	Eth_vs_Cambodian	-1.29901	2.02065	-6.30184	4.77398e-10	7.32618e-09
PVP01_1130300	PVP01_1130300	Eth_vs_Cambodian	-3.40653	5.55886	-7.8077	4.85545e-10	7.4345e-09
PVP01_12258002	PVP01_1225800	Eth_vs_Cambodian	-2.12032	3.18336	-6.31569	4.8709e-10	7.44147e-09
PVP01_13130002	PVP01_1313000	Eth_vs_Cambodian	1.85157	3.81811	6.90996	5.18642e-10	7.90581e-09
PVP01_1316000	PVP01_1316000	Eth_vs_Cambodian	-2.05084	7.08772	-6.30671	5.36195e-10	8.15518e-09
PVP01_01162002	PVP01_0116200	Eth_vs_Cambodian	-1.098	6.42369	-6.23295	5.63298e-10	8.54835e-09
PVP01_11026002	PVP01_1102600	Eth_vs_Cambodian	-1.41001	8.80819	-6.41987	5.77376e-10	8.74258e-09
PVP01_0413200	PVP01_0413200	Eth_vs_Cambodian	2.89523	5.13209	7.12798	5.96214e-10	9.00785e-09
PVP01_13309001	PVP01_1330900	Eth_vs_Cambodian	4.39692	4.05596	6.94649	6.01028e-10	9.06053e-09
PVP01_12358001	PVP01_1235800	Eth_vs_Cambodian	3.5092	2.58968	7.49649	6.08154e-10	9.14775e-09
PVP01_14478002	PVP01_1447800	Eth_vs_Cambodian	-3.11173	1.62462	-6.5284	6.36541e-10	9.55371e-09
PVP01_13329001	PVP01_1332900	Eth_vs_Cambodian	4.52277	2.76843	6.833	6.63691e-10	9.93935e-09
PVP01_03126002	PVP01_0312600	Eth_vs_Cambodian	3.66617	4.58205	7.11344	6.86357e-10	1.02563e-08
PVP01_11213001	PVP01_1121300	Eth_vs_Cambodian	-1.49415	6.07841	-6.37324	7.2537e-10	1.08156e-08
PVP01_0706400	PVP01_0706400	Eth_vs_Cambodian	5.74381	3.33002	6.82561	7.28042e-10	1.08318e-08
PVP01_09114001	PVP01_0911400	Eth_vs_Cambodian	2.15243	5.39641	6.18337	7.39663e-10	1.09808e-08
PVP01_14550001	PVP01_1455000	Eth_vs_Cambodian	5.29511	4.66063	7.13911	7.44166e-10	1.10237e-08
PVP01_14599001	PVP01_1459900	Eth_vs_Cambodian	-1.47303	7.86646	-6.29554	7.47676e-10	1.1051e-08
PVP01_13406002	PVP01_1340600	Eth_vs_Cambodian	2.39372	7.7159	6.33858	7.49249e-10	1.1051e-08
PVP01_1022800	PVP01_1022800	Eth_vs_Cambodian	-1.90273	5.62854	-6.57854	7.70387e-10	1.13383e-08
PVP01_0307500	PVP01_0307500	Eth_vs_Cambodian	-1.80891	5.19905	-6.35822	7.73054e-10	1.13531e-08
PVP01_11063001	PVP01_1106300	Eth_vs_Cambodian	3.3176	6.04056	7.39895	7.8854e-10	1.15392e-08
PVP01_10079001	PVP01_1007900	Eth_vs_Cambodian	-2.27642	2.51779	-6.40814	7.89106e-10	1.15392e-08
PVP01_14457001	PVP01_1445700	Eth_vs_Cambodian	-2.33558	6.61107	-6.87096	8.19664e-10	1.19604e-08
PVP01_14621001	PVP01_1462100	Eth_vs_Cambodian	3.42483	4.71093	6.75578	8.33191e-10	1.21319e-08
PVP01_13197001	PVP01_1319700	Eth_vs_Cambodian	-3.12214	5.5701	-6.66702	8.50382e-10	1.23559e-08
PVP01_12660001	PVP01_1266000	Eth_vs_Cambodian	2.63189	5.01299	6.32521	8.53165e-10	1.237e-08
PVP01_11016002	PVP01_1101600	Eth_vs_Cambodian	3.91289	3.18686	6.81788	8.61436e-10	1.24634e-08
PVP01_0732300	PVP01_0732300	Eth_vs_Cambodian	-3.3901	6.69803	-6.30439	8.75895e-10	1.26459e-08
PVP01_12497001	PVP01_1249700	Eth_vs_Cambodian	4.23028	4.07424	7.57549	8.83544e-10	1.27294e-08
PVP01_11253002	PVP01_1125300	Eth_vs_Cambodian	-1.16783	7.7702	-6.12825	9.06859e-10	1.30378e-08
PVP01_1025000	PVP01_1025000	Eth_vs_Cambodian	-1.44607	6.02658	-6.18528	9.62807e-10	1.3813e-08
PVP01_0313300	PVP01_0313300	Eth_vs_Cambodian	-1.84554	7.17823	-6.14511	9.91385e-10	1.41932e-08
PVP01_0305800	PVP01_0305800	Eth_vs_Cambodian	2.44767	4.87959	6.42189	1.03872e-09	1.48398e-08
PVP01_0303200	PVP01_0303200	Eth_vs_Cambodian	2.2332	7.05005	6.36825	1.07042e-09	1.51891e-08
PVP01_01096002	PVP01_0109600	Eth_vs_Cambodian	-1.37737	6.51163	-6.37446	1.07191e-09	1.51891e-08
PVP01_07155002	PVP01_0715500	Eth_vs_Cambodian	-1.62356	4.68245	-6.10798	1.07202e-09	1.51891e-08
PVP01_07073001	PVP01_0707300	Eth_vs_Cambodian	3.35867	5.1383	6.36603	1.07207e-09	1.51891e-08
PVP01_1467300	PVP01_1467300	Eth_vs_Cambodian	-2.44144	6.96949	-6.39251	1.09032e-09	1.54157e-08
PVP01_07216001	PVP01_0721600	Eth_vs_Cambodian	-3.22773	4.90082	-6.94453	1.12994e-09	1.59429e-08
PVP01_1104900	PVP01_1104900	Eth_vs_Cambodian	3.19408	4.38549	7.31277	1.15427e-09	1.62526e-08
PVP01_07295001	PVP01_0729500	Eth_vs_Cambodian	-2.67502	2.36671	-6.36406	1.19031e-09	1.67255e-08
PVP01_0521600	PVP01_0521600	Eth_vs_Cambodian	3.17416	5.68016	6.67678	1.19321e-09	1.67319e-08
PVP01_14466001	PVP01_1446600	Eth_vs_Cambodian	-1.85437	5.66823	-6.13046	1.23253e-09	1.72372e-08
PVP01_10021002	PVP01_1002100	Eth_vs_Cambodian	-2.80981	4.21497	-6.15964	1.23429e-09	1.72372e-08
PVP01_14276001	PVP01_1427600	Eth_vs_Cambodian	-1.85818	5.72431	-6.11568	1.24078e-09	1.72924e-08
PVP01_0938000	PVP01_0938000	Eth_vs_Cambodian	-2.90097	5.49364	-6.20411	1.25875e-09	1.75071e-08
PVP01_11126001	PVP01_1112600	Eth_vs_Cambodian	-2.47656	5.59111	-6.31699	1.29248e-09	1.79398e-08
PVP01_14228001	PVP01_1422800	Eth_vs_Cambodian	3.13708	4.89676	6.7016	1.30026e-09	1.80111e-08
PVP01_10235001	PVP01_1023500	Eth_vs_Cambodian	-1.20504	5.95573	-6.13287	1.32113e-09	1.82631e-08
PVP01_13360002	PVP01_1336000	Eth_vs_Cambodian	3.11718	4.54508	6.66735	1.40653e-09	1.94044e-08
PVP01_03146001	PVP01_0314600	Eth_vs_Cambodian	-2.18451	3.85715	-6.41902	1.46776e-09	2.02083e-08
PVP01_0419100	PVP01_0419100	Eth_vs_Cambodian	3.09941	6.69086	6.42528	1.5239e-09	2.0939e-08
PVP01_0909200	PVP01_0909200	Eth_vs_Cambodian	-3.18558	4.81737	-6.54339	1.56557e-09	2.14684e-08
PVP01_12659001	PVP01_1265900	Eth_vs_Cambodian	-2.47815	6.43538	-6.28519	1.59078e-09	2.17705e-08
PVP01_1025900	PVP01_1025900	Eth_vs_Cambodian	2.9046	5.25136	6.60258	1.62971e-09	2.22586e-08
PVP01_11456001	PVP01_1145600	Eth_vs_Cambodian	3.28668	4.01216	7.55709	1.64283e-09	2.23929e-08
PVP01_10264001	PVP01_1026400	Eth_vs_Cambodian	4.79711	4.40968	6.50056	1.68729e-09	2.29532e-08
PVP01_13064001	PVP01_1306400	Eth_vs_Cambodian	3.33775	1.35031	6.51908	1.70914e-09	2.32042e-08
PVP01_14161002	PVP01_1416100	Eth_vs_Cambodian	-1.5657	5.26709	-6.1103	1.77069e-09	2.39921e-08
PVP01_1109600	PVP01_1109600	Eth_vs_Cambodian	-1.29499	5.44701	-6.10907	1.86479e-09	2.52172e-08
PVP01_02121001	PVP01_0212100	Eth_vs_Cambodian	1.34655	5.86833	6.35451	1.88032e-09	2.53769e-08
PVP01_1321700	PVP01_1321700	Eth_vs_Cambodian	4.39299	5.02455	7.10045	1.89195e-09	2.54678e-08
PVP01_0925500	PVP01_0925500	Eth_vs_Cambodian	-2.86683	5.98942	-7.20174	1.89452e-09	2.54678e-08
PVP01_0318800	PVP01_0318800	Eth_vs_Cambodian	3.6993	3.63884	6.53463	1.95184e-09	2.61869e-08
PVP01_11112002	PVP01_1111200	Eth_vs_Cambodian	2.22958	6.00178	6.73551	2.03375e-09	2.72324e-08
PVP01_13388001	PVP01_1338800	Eth_vs_Cambodian	2.58331	5.54245	6.26239	2.03953e-09	2.72563e-08
PVP01_12434001	PVP01_1243400	Eth_vs_Cambodian	2.78151	4.48748	6.0956	2.10196e-09	2.80357e-08
PVP01_0609200	PVP01_0609200	Eth_vs_Cambodian	4.92652	5.44995	6.78813	2.11422e-09	2.81443e-08
PVP01_14042001	PVP01_1404200	Eth_vs_Cambodian	3.74377	4.15568	6.81244	2.13044e-09	2.8305e-08
PVP01_0306100	PVP01_0306100	Eth_vs_Cambodian	3.55545	4.32709	6.63504	2.20128e-09	2.91894e-08
PVP01_12133001	PVP01_1213300	Eth_vs_Cambodian	3.21926	3.57666	6.4537	2.23059e-09	2.94689e-08
PVP01_06131001	PVP01_0613100	Eth_vs_Cambodian	-2.60456	6.45749	-6.21146	2.23099e-09	2.94689e-08
PVP01_03040002	PVP01_0304000	Eth_vs_Cambodian	-1.5259	5.31828	-6.16753	2.25522e-09	2.97314e-08
PVP01_1414100	PVP01_1414100	Eth_vs_Cambodian	-3.05077	3.75207	-6.56385	2.26485e-09	2.98009e-08
PVP01_13196001	PVP01_1319600	Eth_vs_Cambodian	-3.33146	6.36917	-6.58746	2.30877e-09	3.03203e-08
PVP01_07041002	PVP01_0704100	Eth_vs_Cambodian	1.6296	5.98634	6.03112	2.33264e-09	3.05751e-08
PVP01_12245001	PVP01_1224500	Eth_vs_Cambodian	-2.54926	5.52401	-6.10802	2.3785e-09	3.11164e-08
PVP01_14492002	PVP01_1449200	Eth_vs_Cambodian	2.1352	2.4951	6.58799	2.41628e-09	3.15502e-08
PVP01_05082002	PVP01_0508200	Eth_vs_Cambodian	-0.89573	8.00649	-5.97422	2.48206e-09	3.23473e-08
PVP01_14407002	PVP01_1440700	Eth_vs_Cambodian	-2.02658	4.20084	-6.08332	2.48764e-09	3.23583e-08
PVP01_1314600	PVP01_1314600	Eth_vs_Cambodian	4.77628	4.13008	6.67186	2.49907e-09	3.24451e-08
PVP01_11099002	PVP01_1109900	Eth_vs_Cambodian	-2.03124	4.78925	-6.33495	2.51092e-09	3.25372e-08
PVP01_09354001	PVP01_0935400	Eth_vs_Cambodian	2.61685	4.86745	6.26373	2.53568e-09	3.27957e-08
PVP01_06042001	PVP01_0604200	Eth_vs_Cambodian	-1.5377	7.20878	-6.03056	2.57279e-09	3.32128e-08
PVP01_12598002	PVP01_1259800	Eth_vs_Cambodian	1.18204	5.31028	6.17199	2.61444e-09	3.36449e-08
PVP01_11379001	PVP01_1137900	Eth_vs_Cambodian	-2.65586	5.46732	-6.19888	2.6189e-09	3.36449e-08
PVP01_14566001	PVP01_1456600	Eth_vs_Cambodian	-1.50979	6.16279	-6.13709	2.62104e-09	3.36449e-08
PVP01_1127700	PVP01_1127700	Eth_vs_Cambodian	-3.62749	4.80874	-6.37525	2.69375e-09	3.45099e-08
PVP01_0830900	PVP01_0830900	Eth_vs_Cambodian	3.90144	4.72286	6.82263	2.69853e-09	3.45099e-08
PVP01_1320800	PVP01_1320800	Eth_vs_Cambodian	-2.56914	5.4134	-6.47882	2.71017e-09	3.45437e-08
PVP01_09349002	PVP01_0934900	Eth_vs_Cambodian	-1.8597	4.86006	-6.26368	2.71129e-09	3.45437e-08
PVP01_0409300	PVP01_0409300	Eth_vs_Cambodian	1.56047	6.12994	5.98068	2.72661e-09	3.46742e-08
PVP01_1246000	PVP01_1246000	Eth_vs_Cambodian	-2.58827	5.03189	-6.15709	2.75078e-09	3.49165e-08
PVP01_0804500	PVP01_0804500	Eth_vs_Cambodian	3.62544	3.4989	6.49456	2.82636e-09	3.58094e-08
PVP01_05134002	PVP01_0513400	Eth_vs_Cambodian	2.19591	3.86173	6.77797	2.85034e-09	3.60462e-08
PVP01_14180001	PVP01_1418000	Eth_vs_Cambodian	3.66646	6.06974	7.81515	2.96604e-09	3.744e-08
PVP01_02125002	PVP01_0212500	Eth_vs_Cambodian	2.95266	4.14407	6.46459	2.97779e-09	3.7519e-08
PVP01_13411001	PVP01_1341100	Eth_vs_Cambodian	-1.74095	4.60596	-6.40945	3.02413e-09	3.80327e-08
PVP01_06074001	PVP01_0607400	Eth_vs_Cambodian	4.32875	5.86185	6.90899	3.04481e-09	3.82225e-08
PVP01_0729000	PVP01_0729000	Eth_vs_Cambodian	-1.63352	6.97424	-5.98422	3.18141e-09	3.98639e-08
PVP01_1017500	PVP01_1017500	Eth_vs_Cambodian	-4.66639	4.85427	-6.94541	3.30598e-09	4.1349e-08
PVP01_01031001	PVP01_0103100	Eth_vs_Cambodian	4.83378	2.43137	6.58769	3.38413e-09	4.22491e-08
PVP01_0706600	PVP01_0706600	Eth_vs_Cambodian	-2.93124	4.05113	-6.5721	3.40567e-09	4.24403e-08
PVP01_1307500	PVP01_1307500	Eth_vs_Cambodian	1.87711	5.72761	6.11617	3.45201e-09	4.29131e-08
PVP01_12317001	PVP01_1231700	Eth_vs_Cambodian	2.63283	3.48076	6.10478	3.46517e-09	4.29131e-08
PVP01_11111002	PVP01_1111100	Eth_vs_Cambodian	-1.68797	5.90567	-6.04142	3.46763e-09	4.29131e-08
PVP01_10146001	PVP01_1014600	Eth_vs_Cambodian	1.5736	5.45019	5.96412	3.46874e-09	4.29131e-08
PVP01_04130001	PVP01_0413000	Eth_vs_Cambodian	3.60994	2.84502	6.5183	3.48536e-09	4.30408e-08
PVP01_10062001	PVP01_1006200	Eth_vs_Cambodian	3.61697	4.95079	6.6432	3.52328e-09	4.34305e-08
PVP01_1119700	PVP01_1119700	Eth_vs_Cambodian	2.00916	6.44599	6.3678	3.63269e-09	4.46984e-08
PVP01_14410002	PVP01_1441000	Eth_vs_Cambodian	-1.53286	3.89928	-5.90208	3.70063e-09	4.54525e-08
PVP01_09185001	PVP01_0918500	Eth_vs_Cambodian	3.30924	3.94648	7.06657	3.78066e-09	4.63521e-08
PVP01_05192001	PVP01_0519200	Eth_vs_Cambodian	-1.35937	4.78202	-5.95957	3.80332e-09	4.65464e-08
PVP01_11342001	PVP01_1134200	Eth_vs_Cambodian	-3.95513	6.29904	-6.90827	3.88516e-09	4.74629e-08
PVP01_11085001	PVP01_1108500	Eth_vs_Cambodian	1.94543	5.5998	6.60843	3.90025e-09	4.75621e-08
PVP01_07314001	PVP01_0731400	Eth_vs_Cambodian	-3.20794	4.68603	-6.8311	3.92643e-09	4.7796e-08
PVP01_08046001	PVP01_0804600	Eth_vs_Cambodian	3.0757	4.61107	6.52074	3.97097e-09	4.82522e-08
PVP01_13135001	PVP01_1313500	Eth_vs_Cambodian	-2.61167	6.59168	-6.71287	3.9915e-09	4.84156e-08
PVP01_1432600	PVP01_1432600	Eth_vs_Cambodian	2.44874	5.9802	6.36565	4.30662e-09	5.21453e-08
PVP01_0116900	PVP01_0116900	Eth_vs_Cambodian	4.64019	5.40586	6.44526	4.46637e-09	5.39838e-08
PVP01_05272001	PVP01_0527200	Eth_vs_Cambodian	3.30328	3.58349	6.97443	4.59009e-09	5.53811e-08
PVP01_01056001	PVP01_0105600	Eth_vs_Cambodian	-1.25118	6.90552	-6.01612	4.63798e-09	5.58603e-08
PVP01_05055001	PVP01_0505500	Eth_vs_Cambodian	-3.85201	4.66409	-6.31106	4.90154e-09	5.8833e-08
PVP01_13178001	PVP01_1317800	Eth_vs_Cambodian	-2.75499	5.15714	-6.54217	4.90203e-09	5.8833e-08
PVP01_12480001	PVP01_1248000	Eth_vs_Cambodian	2.07829	5.68261	5.96782	4.92571e-09	5.90134e-08
PVP01_12428001	PVP01_1242800	Eth_vs_Cambodian	3.56946	4.00204	6.62047	4.956e-09	5.92724e-08
PVP01_14393001	PVP01_1439300	Eth_vs_Cambodian	-2.17298	6.27964	-6.22183	4.9826e-09	5.94864e-08
PVP01_0906700	PVP01_0906700	Eth_vs_Cambodian	4.58317	2.55578	6.25621	5.04808e-09	6.01629e-08
PVP01_10204002	PVP01_1020400	Eth_vs_Cambodian	-2.37479	7.28477	-5.84761	5.19078e-09	6.17043e-08
PVP01_06057001	PVP01_0605700	Eth_vs_Cambodian	4.14326	4.3168	7.22271	5.19549e-09	6.17043e-08
PVP01_1234000	PVP01_1234000	Eth_vs_Cambodian	4.91136	2.24518	7.16925	5.21276e-09	6.1802e-08
PVP01_10186001	PVP01_1018600	Eth_vs_Cambodian	-1.60491	5.72252	-6.13555	5.3491e-09	6.33085e-08
PVP01_1305000	PVP01_1305000	Eth_vs_Cambodian	-2.82863	5.70341	-6.17951	6.08514e-09	7.18952e-08
PVP01_01092001	PVP01_0109200	Eth_vs_Cambodian	-1.43775	5.53582	-5.88534	6.12355e-09	7.22241e-08
PVP01_12368001	PVP01_1236800	Eth_vs_Cambodian	-2.81463	3.30173	-6.07805	6.18144e-09	7.27812e-08
PVP01_1017700	PVP01_1017700	Eth_vs_Cambodian	2.39032	4.60695	6.30532	6.20093e-09	7.28849e-08
PVP01_1133300	PVP01_1133300	Eth_vs_Cambodian	2.30285	5.54026	6.0452	6.37751e-09	7.48317e-08
PVP01_13281001	PVP01_1328100	Eth_vs_Cambodian	4.30169	4.14336	6.71294	6.39647e-09	7.49254e-08
PVP01_02134002	PVP01_0213400	Eth_vs_Cambodian	1.61875	4.83023	5.87422	6.44579e-09	7.53738e-08
PVP01_1025600	PVP01_1025600	Eth_vs_Cambodian	4.27196	5.04436	6.84222	6.49952e-09	7.58722e-08
PVP01_13306001	PVP01_1330600	Eth_vs_Cambodian	-3.80662	3.53228	-6.0829	6.59699e-09	7.68786e-08
PVP01_13356001	PVP01_1335600	Eth_vs_Cambodian	4.95819	1.39953	6.19471	6.6673e-09	7.75655e-08
PVP01_1305500	PVP01_1305500	Eth_vs_Cambodian	-3.53144	4.2469	-6.08431	6.83283e-09	7.93562e-08
PVP01_08172001	PVP01_0817200	Eth_vs_Cambodian	4.22214	5.80077	5.80454	6.91351e-09	8.01568e-08
PVP01_05154002	PVP01_0515400	Eth_vs_Cambodian	-3.06545	7.98225	-5.85427	6.9272e-09	8.01794e-08
PVP01_10284001	PVP01_1028400	Eth_vs_Cambodian	-1.35141	5.54076	-5.83698	6.94171e-09	8.02114e-08
PVP01_0923100	PVP01_0923100	Eth_vs_Cambodian	-2.13382	5.73469	-6.23107	7.2917e-09	8.41132e-08
PVP01_1006300	PVP01_1006300	Eth_vs_Cambodian	3.98441	6.20717	6.62962	7.35072e-09	8.46511e-08
PVP01_12060002	PVP01_1206000	Eth_vs_Cambodian	-2.54817	4.89239	-6.07737	7.70862e-09	8.86231e-08
PVP01_14549001	PVP01_1454900	Eth_vs_Cambodian	4.0305	3.1259	6.60212	8.46931e-09	9.72049e-08
PVP01_14317002	PVP01_1431700	Eth_vs_Cambodian	2.49344	3.28946	6.29267	8.68553e-09	9.95193e-08
PVP01_1327000	PVP01_1327000	Eth_vs_Cambodian	-3.50993	5.01195	-5.86405	9.69561e-09	1.10694e-07
PVP01_14130001	PVP01_1413000	Eth_vs_Cambodian	3.22964	4.4556	6.87397	9.70643e-09	1.10694e-07
PVP01_09267002	PVP01_0926700	Eth_vs_Cambodian	-1.59425	6.76575	-6.04812	9.70946e-09	1.10694e-07
PVP01_1309000	PVP01_1309000	Eth_vs_Cambodian	-1.92439	4.8438	-5.91499	9.79421e-09	1.11474e-07
PVP01_1115400	PVP01_1115400	Eth_vs_Cambodian	-2.7162	3.54069	-6.13289	1.0132e-08	1.15012e-07
PVP01_05090002	PVP01_0509000	Eth_vs_Cambodian	-2.88105	4.09956	-5.99433	1.01387e-08	1.15012e-07
PVP01_14330002	PVP01_1433000	Eth_vs_Cambodian	-1.69471	6.04001	-5.72785	1.02623e-08	1.16221e-07
PVP01_01136002	PVP01_0113600	Eth_vs_Cambodian	2.65054	5.90007	6.17508	1.03509e-08	1.1703e-07
PVP01_0527900	PVP01_0527900	Eth_vs_Cambodian	-3.03646	4.77917	-6.05373	1.06795e-08	1.20546e-07
PVP01_12237001	PVP01_1223700	Eth_vs_Cambodian	-1.62428	4.28264	-6.16419	1.09448e-08	1.23336e-07
PVP01_12655002	PVP01_1265500	Eth_vs_Cambodian	-2.45386	7.60492	-6.2841	1.12233e-08	1.26267e-07
PVP01_0521200	PVP01_0521200	Eth_vs_Cambodian	-1.99856	4.70542	-6.00073	1.13967e-08	1.28007e-07
PVP01_02076001	PVP01_0207600	Eth_vs_Cambodian	-2.41139	4.23884	-6.31292	1.16918e-08	1.31106e-07
PVP01_1237300	PVP01_1237300	Eth_vs_Cambodian	4.21245	2.98691	6.71087	1.18779e-08	1.32974e-07
PVP01_0107900	PVP01_0107900	Eth_vs_Cambodian	-2.83729	5.74324	-6.52259	1.20189e-08	1.34332e-07
PVP01_02130001	PVP01_0213000	Eth_vs_Cambodian	1.61112	4.25509	5.8057	1.21075e-08	1.35101e-07
PVP01_12597002	PVP01_1259700	Eth_vs_Cambodian	3.90556	3.54267	6.21634	1.26541e-08	1.40971e-07
PVP01_0931800	PVP01_0931800	Eth_vs_Cambodian	-4.33344	4.65352	-6.12369	1.27022e-08	1.41276e-07
PVP01_12708002	PVP01_1270800	Eth_vs_Cambodian	2.63582	4.6575	5.75527	1.30052e-08	1.4441e-07
PVP01_10019001	PVP01_1001900	Eth_vs_Cambodian	7.18375	1.91952	9.43011	1.32223e-08	1.46583e-07
PVP01_10108001	PVP01_1010800	Eth_vs_Cambodian	4.16048	5.18134	7.7581	1.33744e-08	1.48029e-07
PVP01_1010600	PVP01_1010600	Eth_vs_Cambodian	3.15669	6.37358	5.8327	1.36252e-08	1.50561e-07
PVP01_12313001	PVP01_1231300	Eth_vs_Cambodian	-1.3665	6.11483	-5.70037	1.43116e-08	1.5789e-07
PVP01_05151001	PVP01_0515100	Eth_vs_Cambodian	-3.10939	5.5466	-5.88894	1.43549e-08	1.58113e-07
PVP01_14132001	PVP01_1413200	Eth_vs_Cambodian	-1.67033	5.69076	-5.68838	1.44206e-08	1.5858e-07
PVP01_1028500	PVP01_1028500	Eth_vs_Cambodian	-4.02027	6.4942	-5.98388	1.45944e-08	1.60234e-07
PVP01_0206200	PVP01_0206200	Eth_vs_Cambodian	-2.403	5.86708	-5.98603	1.46994e-08	1.61127e-07
PVP01_06186002	PVP01_0618600	Eth_vs_Cambodian	1.28672	6.11539	5.85667	1.49177e-08	1.63258e-07
PVP01_14032001	PVP01_1403200	Eth_vs_Cambodian	4.20769	3.40999	6.77978	1.56796e-08	1.71322e-07
PVP01_07109001	PVP01_0710900	Eth_vs_Cambodian	-2.28079	6.97576	-5.73609	1.57251e-08	1.71544e-07
PVP01_12073001	PVP01_1207300	Eth_vs_Cambodian	2.0644	6.36262	6.11463	1.60208e-08	1.74491e-07
PVP01_0209600	PVP01_0209600	Eth_vs_Cambodian	-2.62553	5.3989	-6.07061	1.7245e-08	1.87526e-07
PVP01_01038001	PVP01_0103800	Eth_vs_Cambodian	3.53949	3.02857	6.58301	1.73051e-08	1.8788e-07
PVP01_1206300	PVP01_1206300	Eth_vs_Cambodian	3.49873	5.70613	5.95568	1.75166e-08	1.89875e-07
PVP01_14651001	PVP01_1465100	Eth_vs_Cambodian	-3.5004	4.14376	-5.85793	1.76335e-08	1.90839e-07
PVP01_0114900	PVP01_0114900	Eth_vs_Cambodian	-3.05467	5.54023	-6.76684	1.79757e-08	1.94234e-07
PVP01_11092002	PVP01_1109200	Eth_vs_Cambodian	-2.10614	7.0785	-6.00729	1.8026e-08	1.9447e-07
PVP01_12158001	PVP01_1215800	Eth_vs_Cambodian	-2.31489	4.16623	-5.83121	1.8379e-08	1.97965e-07
PVP01_08335001	PVP01_0833500	Eth_vs_Cambodian	-2.21552	6.53322	-5.66256	1.84586e-08	1.9851e-07
PVP01_14521001	PVP01_1452100	Eth_vs_Cambodian	3.778	3.55389	6.75171	1.89877e-08	2.03879e-07
PVP01_1314500	PVP01_1314500	Eth_vs_Cambodian	3.65918	2.84116	7.00124	1.93236e-08	2.0716e-07
PVP01_1461300	PVP01_1461300	Eth_vs_Cambodian	2.55064	5.72534	5.83507	2.01968e-08	2.16182e-07
PVP01_10067001	PVP01_1006700	Eth_vs_Cambodian	3.45512	5.57131	5.96967	2.02287e-08	2.16184e-07
PVP01_11261001	PVP01_1126100	Eth_vs_Cambodian	4.28936	3.57625	6.38696	2.09467e-08	2.23508e-07
PVP01_1207500	PVP01_1207500	Eth_vs_Cambodian	3.35197	3.97862	6.58725	2.14965e-08	2.29017e-07
PVP01_07059002	PVP01_0705900	Eth_vs_Cambodian	1.57654	6.32933	5.69262	2.1687e-08	2.30686e-07
PVP01_05121001	PVP01_0512100	Eth_vs_Cambodian	-4.08356	4.83904	-6.03342	2.21935e-08	2.35707e-07
PVP01_12382002	PVP01_1238200	Eth_vs_Cambodian	1.96116	4.39108	5.68027	2.31373e-08	2.45349e-07
PVP01_1404100	PVP01_1404100	Eth_vs_Cambodian	-2.41062	3.27266	-5.90051	2.3701e-08	2.5087e-07
PVP01_1217300	PVP01_1217300	Eth_vs_Cambodian	-2.58591	4.89242	-6.25878	2.37315e-08	2.5087e-07
PVP01_05259001	PVP01_0525900	Eth_vs_Cambodian	-3.20081	4.76743	-6.27006	2.38875e-08	2.52129e-07
PVP01_09150001	PVP01_0915000	Eth_vs_Cambodian	-2.01764	6.43089	-5.91206	2.53002e-08	2.66628e-07
PVP01_1467700	PVP01_1467700	Eth_vs_Cambodian	2.96025	4.34606	7.41585	2.64149e-08	2.77947e-07
PVP01_14563001	PVP01_1456300	Eth_vs_Cambodian	-3.2371	4.34039	-6.28621	2.68958e-08	2.82571e-07
PVP01_0908500	PVP01_0908500	Eth_vs_Cambodian	-2.8951	5.86153	-5.95994	2.69735e-08	2.82953e-07
PVP01_13234001	PVP01_1323400	Eth_vs_Cambodian	-2.03052	5.78823	-5.58355	2.8764e-08	3.01272e-07
PVP01_07040001	PVP01_0704000	Eth_vs_Cambodian	3.30283	5.65903	6.17426	3.03961e-08	3.17879e-07
PVP01_10302002	PVP01_1030200	Eth_vs_Cambodian	3.51602	5.36001	6.0206	3.09042e-08	3.22698e-07
PVP01_0932500	PVP01_0932500	Eth_vs_Cambodian	-3.95511	3.68787	-5.84834	3.12003e-08	3.25293e-07
PVP01_1253000	PVP01_1253000	Eth_vs_Cambodian	2.1785	5.34305	5.66606	3.19013e-08	3.32095e-07
PVP01_1422700	PVP01_1422700	Eth_vs_Cambodian	3.08264	5.8697	6.04535	3.22134e-08	3.34833e-07
PVP01_1452700	PVP01_1452700	Eth_vs_Cambodian	2.2584	5.70094	5.86678	3.30201e-08	3.42697e-07
PVP01_11329001	PVP01_1132900	Eth_vs_Cambodian	2.61965	6.78931	5.71125	3.4063e-08	3.52984e-07
PVP01_1124800	PVP01_1124800	Eth_vs_Cambodian	2.91677	4.97513	5.87052	3.4222e-08	3.54094e-07
PVP01_11128001	PVP01_1112800	Eth_vs_Cambodian	3.29728	4.08002	6.19553	3.56428e-08	3.68237e-07
PVP01_12012001	PVP01_1201200	Eth_vs_Cambodian	3.0516	1.55474	5.91904	3.58922e-08	3.70254e-07
PVP01_11243001	PVP01_1124300	Eth_vs_Cambodian	-1.26543	5.14806	-5.5935	3.59726e-08	3.70523e-07
PVP01_11319002	PVP01_1131900	Eth_vs_Cambodian	2.06676	7.35709	5.84761	3.60981e-08	3.71256e-07
PVP01_13177001	PVP01_1317700	Eth_vs_Cambodian	-2.65805	5.86839	-5.63545	3.66688e-08	3.76558e-07
PVP01_10158001	PVP01_1015800	Eth_vs_Cambodian	-2.44731	5.1663	-6.20367	3.69123e-08	3.78489e-07
PVP01_09295002	PVP01_0929500	Eth_vs_Cambodian	3.15769	3.52591	6.37644	3.72137e-08	3.81008e-07
PVP01_07175001	PVP01_0717500	Eth_vs_Cambodian	3.22451	5.84755	7.29349	3.76174e-08	3.84565e-07
PVP01_07094001	PVP01_0709400	Eth_vs_Cambodian	2.15899	5.4552	5.66915	3.85461e-08	3.9347e-07
PVP01_14174001	PVP01_1417400	Eth_vs_Cambodian	-1.75128	6.75314	-5.59243	3.86682e-08	3.94127e-07
PVP01_14013002	PVP01_1401300	Eth_vs_Cambodian	2.92661	4.32252	6.18231	3.90134e-08	3.97053e-07
PVP01_1223100	PVP01_1223100	Eth_vs_Cambodian	-2.20293	5.81997	-5.76548	3.98395e-08	4.04857e-07
PVP01_0421300	PVP01_0421300	Eth_vs_Cambodian	-4.67126	3.36828	-6.49683	4.08815e-08	4.14829e-07
PVP01_13415001	PVP01_1341500	Eth_vs_Cambodian	4.41209	3.5076	6.15292	4.09695e-08	4.14988e-07
PVP01_1301000	PVP01_1301000	Eth_vs_Cambodian	2.94362	1.48223	5.89483	4.10187e-08	4.14988e-07
PVP01_12686001	PVP01_1268600	Eth_vs_Cambodian	2.25929	7.78467	5.63134	4.11332e-08	4.15531e-07
PVP01_12112001	PVP01_1211200	Eth_vs_Cambodian	2.36435	3.42617	5.8903	4.20371e-08	4.24035e-07
PVP01_09384001	PVP01_0938400	Eth_vs_Cambodian	-2.66996	3.7773	-5.88455	4.48842e-08	4.52085e-07
PVP01_0503900	PVP01_0503900	Eth_vs_Cambodian	-2.50139	3.60474	-5.70366	4.60604e-08	4.63249e-07
PVP01_05054002	PVP01_0505400	Eth_vs_Cambodian	-1.45692	5.97612	-5.86797	4.7138e-08	4.7339e-07
PVP01_13307001	PVP01_1330700	Eth_vs_Cambodian	3.81757	5.13476	5.63132	4.72897e-08	4.74217e-07
PVP01_0619700	PVP01_0619700	Eth_vs_Cambodian	-2.70033	5.10026	-6.28746	4.74453e-08	4.75079e-07
PVP01_0721800	PVP01_0721800	Eth_vs_Cambodian	-2.5247	4.62551	-5.61376	4.81269e-08	4.81199e-07
PVP01_1210200	PVP01_1210200	Eth_vs_Cambodian	-1.63465	5.06596	-5.61441	4.88413e-08	4.87628e-07
PVP01_06070001	PVP01_0607000	Eth_vs_Cambodian	-1.83883	7.41446	-5.60741	4.93892e-08	4.92378e-07
PVP01_1228300	PVP01_1228300	Eth_vs_Cambodian	-2.51637	5.4629	-5.95666	5.03597e-08	5.01321e-07
PVP01_10040002	PVP01_1004000	Eth_vs_Cambodian	3.50636	4.32494	7.17755	5.10084e-08	5.0704e-07
PVP01_14065002	PVP01_1406500	Eth_vs_Cambodian	-1.82413	4.07179	-5.72037	5.11814e-08	5.0802e-07
PVP01_07185001	PVP01_0718500	Eth_vs_Cambodian	2.18272	5.2973	5.46777	5.13147e-08	5.08604e-07
PVP01_1027300	PVP01_1027300	Eth_vs_Cambodian	2.92049	4.10718	6.45672	5.1982e-08	5.14471e-07
PVP01_13182002	PVP01_1318200	Eth_vs_Cambodian	1.49464	3.97049	5.45178	5.467e-08	5.40292e-07
PVP01_1207100	PVP01_1207100	Eth_vs_Cambodian	-3.08555	5.41787	-5.86767	5.56967e-08	5.49643e-07
PVP01_1244900	PVP01_1244900	Eth_vs_Cambodian	-0.847633	5.79002	-5.44551	5.72839e-08	5.6449e-07
PVP01_04054001	PVP01_0405400	Eth_vs_Cambodian	-1.27272	5.7645	-5.6308	5.80173e-08	5.70894e-07
PVP01_07160002	PVP01_0716000	Eth_vs_Cambodian	-1.66163	6.24686	-5.62279	5.84209e-08	5.74038e-07
PVP01_0528700	PVP01_0528700	Eth_vs_Cambodian	2.48808	5.07035	5.57704	5.93487e-08	5.82317e-07
PVP01_12051001	PVP01_1205100	Eth_vs_Cambodian	5.28732	4.34248	6.87483	6.07421e-08	5.95133e-07
PVP01_01146001	PVP01_0114600	Eth_vs_Cambodian	2.64331	5.11029	5.96891	6.27159e-08	6.13592e-07
PVP01_1218800	PVP01_1218800	Eth_vs_Cambodian	-3.52176	5.39395	-6.35384	6.88873e-08	6.73006e-07
PVP01_09292001	PVP01_0929200	Eth_vs_Cambodian	-0.891028	7.1329	-5.39806	6.9935e-08	6.82266e-07
PVP01_03107001	PVP01_0310700	Eth_vs_Cambodian	-2.3388	3.81557	-5.8005	7.24841e-08	7.06126e-07
PVP01_1134300	PVP01_1134300	Eth_vs_Cambodian	-2.73954	6.48308	-5.93468	7.27205e-08	7.07419e-07
PVP01_12695002	PVP01_1269500	Eth_vs_Cambodian	2.78643	4.01387	6.16777	7.43786e-08	7.2252e-07
PVP01_06096001	PVP01_0609600	Eth_vs_Cambodian	3.82892	6.08041	5.63499	7.51416e-08	7.28895e-07
PVP01_09256002	PVP01_0925600	Eth_vs_Cambodian	2.61777	5.51715	5.76026	7.60417e-08	7.36579e-07
PVP01_0509100	PVP01_0509100	Eth_vs_Cambodian	-2.8314	3.4334	-5.57914	7.91841e-08	7.65932e-07
PVP01_08009001	PVP01_0800900	Eth_vs_Cambodian	1.78382	2.77942	5.78924	7.95621e-08	7.685e-07
PVP01_07080002	PVP01_0708000	Eth_vs_Cambodian	-1.82828	4.8157	-5.41609	8.0212e-08	7.73683e-07
PVP01_09299001	PVP01_0929900	Eth_vs_Cambodian	2.41148	7.12167	6.0365	8.31864e-08	8.01241e-07
PVP01_12285002	PVP01_1228500	Eth_vs_Cambodian	-2.14137	5.01702	-5.47723	8.55962e-08	8.23291e-07
PVP01_14529001	PVP01_1452900	Eth_vs_Cambodian	-2.77243	6.20942	-5.96522	8.90125e-08	8.54946e-07
PVP01_0109100	PVP01_0109100	Eth_vs_Cambodian	-1.55565	7.89298	-5.64091	9.01571e-08	8.64723e-07
PVP01_08039002	PVP01_0803900	Eth_vs_Cambodian	-1.17544	7.68653	-5.49129	9.34679e-08	8.9522e-07
PVP01_02028001	PVP01_0202800	Eth_vs_Cambodian	5.05527	7.86046	5.63455	9.37456e-08	8.96623e-07
PVP01_0919600	PVP01_0919600	Eth_vs_Cambodian	-2.48213	4.81491	-5.60692	9.39582e-08	8.974e-07
PVP01_13089001	PVP01_1308900	Eth_vs_Cambodian	-2.0018	4.91355	-5.53098	9.50388e-08	9.06453e-07
PVP01_11010002	PVP01_1101000	Eth_vs_Cambodian	2.61175	4.47481	5.40656	9.52395e-08	9.07099e-07
PVP01_0506700	PVP01_0506700	Eth_vs_Cambodian	-2.50599	3.761	-5.86691	9.82193e-08	9.34178e-07
PVP01_11298001	PVP01_1129800	Eth_vs_Cambodian	-1.46401	6.45965	-5.41899	1.00199e-07	9.51684e-07
PVP01_02090001	PVP01_0209000	Eth_vs_Cambodian	-2.66608	6.42256	-5.61545	1.02121e-07	9.68391e-07
PVP01_12392002	PVP01_1239200	Eth_vs_Cambodian	-1.43646	4.13055	-5.59994	1.02242e-07	9.68391e-07
PVP01_1406100	PVP01_1406100	Eth_vs_Cambodian	2.80783	4.91662	6.06955	1.0519e-07	9.94934e-07
PVP01_1326800	PVP01_1326800	Eth_vs_Cambodian	-2.62552	6.71972	-5.50169	1.05687e-07	9.98256e-07
PVP01_1105600	PVP01_1105600	Eth_vs_Cambodian	1.65434	5.13784	5.45753	1.05916e-07	9.99035e-07

## Sheet: Ethiopia vs Brazil
	DEgenes	Comparison	logFC	AveExpr	t	P.Value	adj.P.Val
PVP01_14128001	PVP01_1412800	Eth_vs_Brazil	-4.49892	6.90116	-23.9011	2.10604e-86	1.43822e-82
PVP01_07239001	PVP01_0723900	Eth_vs_Brazil	3.70497	7.32043	21.6659	2.57516e-76	8.20234e-73
PVP01_05045001	PVP01_0504500	Eth_vs_Brazil	-11.3121	10.0387	-26.1522	3.60331e-76	8.20234e-73
PVP01_12166001	PVP01_1216600	Eth_vs_Brazil	-3.1421	6.72806	-20.1414	2.40284e-74	4.10225e-71
PVP01_00105501	PVP01_0010550	Eth_vs_Brazil	-12.8364	5.55439	-34.517	4.57382e-71	6.24692e-68
PVP01_12155001	PVP01_1215500	Eth_vs_Brazil	-3.25395	7.22135	-18.6733	8.28139e-71	8.44231e-68
PVP01_13346001	PVP01_1334600	Eth_vs_Brazil	-5.76773	6.85263	-24.5798	8.65371e-71	8.44231e-68
PVP01_05309001	PVP01_0530900	Eth_vs_Brazil	-8.94491	5.23555	-33.5303	1.76551e-66	1.50709e-63
PVP01_12315001	PVP01_1231500	Eth_vs_Brazil	-7.04779	4.99911	-35.2723	1.03339e-65	7.84117e-63
PVP01_11253001	PVP01_1125300	Eth_vs_Brazil	4.1576	7.7702	19.5089	1.58035e-65	1.07922e-62
PVP01_14187001	PVP01_1418700	Eth_vs_Brazil	-2.2189	7.60255	-16.8451	5.39173e-62	3.34728e-59
PVP01_01147001	PVP01_0114700	Eth_vs_Brazil	5.11202	6.58028	25.5308	1.59602e-61	9.08269e-59
PVP01_08115001	PVP01_0811500	Eth_vs_Brazil	-6.75567	4.08415	-29.238	1.56141e-60	8.20222e-58
PVP01_12165001	PVP01_1216500	Eth_vs_Brazil	-5.54955	6.41905	-26.6304	7.42532e-60	3.62196e-57
PVP01_12674001	PVP01_1267400	Eth_vs_Brazil	-6.50718	3.87667	-29.3039	1.81792e-59	8.2764e-57
PVP01_11131001	PVP01_1113100	Eth_vs_Brazil	-7.26261	4.28566	-28.4423	7.50321e-59	3.20246e-56
PVP01_14065001	PVP01_1406500	Eth_vs_Brazil	-5.52778	4.07179	-27.1933	2.93535e-56	1.17915e-53
PVP01_12017001	PVP01_1201700	Eth_vs_Brazil	-5.48131	6.56393	-23.5489	3.79773e-54	1.44082e-51
PVP01_13233001	PVP01_1323300	Eth_vs_Brazil	-6.81885	4.87121	-26.1497	5.94331e-54	2.13615e-51
PVP01_02069001	PVP01_0206900	Eth_vs_Brazil	-5.76309	5.61125	-24.1546	1.22306e-53	4.17613e-51
PVP01_01067001	PVP01_0106700	Eth_vs_Brazil	-1.82082	5.31939	-16.5523	1.72058e-53	5.59517e-51
PVP01_01194001	PVP01_0119400	Eth_vs_Brazil	-9.06114	3.81068	-34.539	8.24163e-53	2.55828e-50
PVP01_09308001	PVP01_0930800	Eth_vs_Brazil	-6.8587	4.87384	-25.7222	8.85508e-53	2.62919e-50
PVP01_11227001	PVP01_1122700	Eth_vs_Brazil	-3.77502	6.69642	-17.5393	9.86412e-53	2.80675e-50
PVP01_09094001	PVP01_0909400	Eth_vs_Brazil	-8.44911	5.19417	-31.346	2.08286e-52	5.68953e-50
PVP01_01125001	PVP01_0112500	Eth_vs_Brazil	-7.89061	3.79039	-32.1997	1.36542e-51	3.58633e-49
PVP01_07299001	PVP01_0729900	Eth_vs_Brazil	-3.12923	6.46872	-16.881	1.78451e-51	4.51348e-49
PVP01_09193001	PVP01_0919300	Eth_vs_Brazil	6.73378	7.78088	18.9361	2.32121e-51	5.66125e-49
PVP01_10159001	PVP01_1015900	Eth_vs_Brazil	7.47128	7.77142	29.1526	4.10978e-51	9.67781e-49
PVP01_05082001	PVP01_0508200	Eth_vs_Brazil	2.93738	8.00649	18.8489	6.64631e-51	1.51292e-48
PVP01_09170001	PVP01_0917000	Eth_vs_Brazil	-2.53426	6.07934	-15.56	6.22128e-49	1.37049e-46
PVP01_08019001	PVP01_0801900	Eth_vs_Brazil	-5.5061	8.47914	-16.3523	4.59409e-48	9.80407e-46
PVP01_07174001	PVP01_0717400	Eth_vs_Brazil	-6.57508	5.24419	-24.2654	5.49969e-48	1.1381e-45
PVP01_08274001	PVP01_0827400	Eth_vs_Brazil	-6.61064	3.58332	-21.9933	1.9163e-47	3.84895e-45
PVP01_03187001	PVP01_0318700	Eth_vs_Brazil	3.7871	6.99143	15.3685	2.05796e-47	4.01538e-45
PVP01_11404001	PVP01_1140400	Eth_vs_Brazil	-6.21725	5.55279	-21.4913	9.09824e-47	1.72589e-44
PVP01_08038001	PVP01_0803800	Eth_vs_Brazil	-3.99461	7.528	-15.845	1.65578e-46	3.05602e-44
PVP01_09256001	PVP01_0925600	Eth_vs_Brazil	-4.05353	5.51715	-17.1282	4.29336e-46	7.71562e-44
PVP01_11244001	PVP01_1124400	Eth_vs_Brazil	3.08888	5.74418	16.6381	4.63008e-46	8.10739e-44
PVP01_07113001	PVP01_0711300	Eth_vs_Brazil	-5.10504	5.82666	-19.1887	5.80232e-46	9.90601e-44
PVP01_08358001	PVP01_0835800	Eth_vs_Brazil	-6.54068	4.68146	-20.8877	1.64649e-45	2.7424e-43
PVP01_13175001	PVP01_1317500	Eth_vs_Brazil	-3.22429	5.88893	-16.9056	3.88556e-45	6.31774e-43
PVP01_01090001	PVP01_0109000	Eth_vs_Brazil	-6.12529	4.47364	-21.5144	2.95609e-44	4.69469e-42
PVP01_10342001	PVP01_1034200	Eth_vs_Brazil	-6.60364	2.67384	-23.2902	8.79656e-44	1.36527e-41
PVP01_13466001	PVP01_1346600	Eth_vs_Brazil	-5.44922	3.90307	-21.2944	3.33553e-43	5.06186e-41
PVP01_05046001	PVP01_0504600	Eth_vs_Brazil	-6.0962	7.30887	-18.2153	4.87083e-43	7.23107e-41
PVP01_09184001	PVP01_0918400	Eth_vs_Brazil	-3.3416	5.0167	-17.6009	1.47156e-41	2.13815e-39
PVP01_04226001	PVP01_0422600	Eth_vs_Brazil	-11.9216	5.13119	-31.1604	5.40129e-41	7.68446e-39
PVP01_11473001	PVP01_1147300	Eth_vs_Brazil	-7.56012	3.7196	-23.5857	1.0028e-40	1.39757e-38
PVP01_05145001	PVP01_0514500	Eth_vs_Brazil	5.31651	5.74742	27.4308	2.5049e-40	3.42119e-38
PVP01_08353001	PVP01_0835300	Eth_vs_Brazil	-5.81393	4.42756	-19.6841	7.31808e-40	9.79906e-38
PVP01_06064001	PVP01_0606400	Eth_vs_Brazil	-4.01398	4.96135	-17.8683	1.67343e-39	2.19767e-37
PVP01_01126001	PVP01_0112600	Eth_vs_Brazil	-6.72043	4.48467	-22.7826	4.83627e-39	6.23149e-37
PVP01_11365001	PVP01_1136500	Eth_vs_Brazil	-4.3183	3.1901	-19.6816	1.99899e-38	2.52798e-36
PVP01_14598001	PVP01_1459800	Eth_vs_Brazil	-5.48983	6.25852	-16.3218	4.89576e-38	6.03609e-36
PVP01_09447001	PVP01_0944700	Eth_vs_Brazil	-6.53813	2.64168	-17.5277	4.94979e-38	6.03609e-36
PVP01_07029001	PVP01_0702900	Eth_vs_Brazil	-5.70141	3.05693	-18.0045	6.42897e-38	7.70236e-36
PVP01_12312001	PVP01_1231200	Eth_vs_Brazil	-3.85371	6.63049	-15.4825	7.72141e-38	9.0913e-36
PVP01_12336001	PVP01_1233600	Eth_vs_Brazil	-2.77803	5.17102	-14.5266	1.22297e-36	1.41554e-34
PVP01_12263001	PVP01_1226300	Eth_vs_Brazil	-4.48408	5.30706	-14.8342	1.56645e-36	1.78288e-34
PVP01_07033001	PVP01_0703300	Eth_vs_Brazil	2.40354	6.96518	15.4541	5.39539e-36	6.04018e-34
PVP01_12658001	PVP01_1265800	Eth_vs_Brazil	-5.43936	4.36802	-17.3815	6.79503e-36	7.48439e-34
PVP01_14129001	PVP01_1412900	Eth_vs_Brazil	-3.28198	6.38086	-16.828	1.63102e-35	1.76798e-33
PVP01_10344001	PVP01_1034400	Eth_vs_Brazil	-8.07487	3.35714	-25.3501	2.55406e-35	2.72526e-33
PVP01_08233001	PVP01_0823300	Eth_vs_Brazil	-5.05452	6.45652	-14.1925	7.97865e-35	8.3825e-33
PVP01_13391001	PVP01_1339100	Eth_vs_Brazil	-4.43253	5.55216	-18.0409	2.3406e-34	2.42181e-32
PVP01_09454001	PVP01_0945400	Eth_vs_Brazil	-5.83606	2.32217	-25.116	2.73359e-34	2.78622e-32
PVP01_08331001	PVP01_0833100	Eth_vs_Brazil	-6.79315	4.36179	-17.1447	3.97601e-34	3.99297e-32
PVP01_10252001	PVP01_1025200	Eth_vs_Brazil	-2.55918	4.71743	-13.7762	5.10875e-34	5.05618e-32
PVP01_04197001	PVP01_0419700	Eth_vs_Brazil	-4.31392	4.38844	-16.3118	5.42513e-34	5.2926e-32
PVP01_14263001	PVP01_1426300	Eth_vs_Brazil	-4.46022	6.6087	-14.0701	7.82783e-34	7.52905e-32
PVP01_14558001	PVP01_1455800	Eth_vs_Brazil	-4.89685	6.48564	-14.2759	1.00963e-33	9.57607e-32
PVP01_11100001	PVP01_1110000	Eth_vs_Brazil	-4.49467	5.47205	-14.7871	1.72477e-33	1.61349e-31
PVP01_10156001	PVP01_1015600	Eth_vs_Brazil	-4.34305	6.17669	-12.9667	2.36223e-33	2.17996e-31
PVP01_09457001	PVP01_0945700	Eth_vs_Brazil	-4.01057	1.49707	-16.781	6.67125e-33	6.05876e-31
PVP01_12539001	PVP01_1253900	Eth_vs_Brazil	4.35469	8.03939	21.2658	6.80464e-33	6.05876e-31
PVP01_12409001	PVP01_1240900	Eth_vs_Brazil	-4.34562	6.58572	-16.0665	6.83153e-33	6.05876e-31
PVP01_09461001	PVP01_0946100	Eth_vs_Brazil	-7.2882	2.99322	-28.8949	8.72939e-33	7.64269e-31
PVP01_12204001	PVP01_1220400	Eth_vs_Brazil	-3.76831	6.6337	-13.7305	8.90479e-33	7.69758e-31
PVP01_03007001	PVP01_0300700	Eth_vs_Brazil	-5.32257	8.0194	-14.2	9.48567e-33	8.09721e-31
PVP01_00001101	PVP01_0000110	Eth_vs_Brazil	-4.33807	1.65119	-15.1065	1.13777e-32	9.59235e-31
PVP01_09062001	PVP01_0906200	Eth_vs_Brazil	-6.27335	5.55859	-21.828	1.79015e-32	1.49085e-30
PVP01_04072001	PVP01_0407200	Eth_vs_Brazil	-5.40722	5.58171	-15.2722	2.93323e-32	2.41338e-30
PVP01_12023001	PVP01_1202300	Eth_vs_Brazil	-5.09374	5.98826	-14.598	3.01757e-32	2.45322e-30
PVP01_12128001	PVP01_1212800	Eth_vs_Brazil	-5.01287	5.89912	-15.5793	3.44805e-32	2.77021e-30
PVP01_09485001	PVP01_0948500	Eth_vs_Brazil	-7.16631	2.93395	-21.9805	7.27126e-32	5.77389e-30
PVP01_12447001	PVP01_1244700	Eth_vs_Brazil	-1.99859	4.89686	-14.2012	3.49301e-31	2.74181e-29
PVP01_10190001	PVP01_1019000	Eth_vs_Brazil	-2.23065	4.7674	-13.324	3.66464e-31	2.84385e-29
PVP01_12561001	PVP01_1256100	Eth_vs_Brazil	4.15601	5.67981	15.9342	4.45616e-31	3.41922e-29
PVP01_11081001	PVP01_1108100	Eth_vs_Brazil	-6.79737	5.78797	-18.5171	5.64063e-31	4.27998e-29
PVP01_12698001	PVP01_1269800	Eth_vs_Brazil	-5.60579	3.71047	-18.5833	6.04488e-31	4.53632e-29
PVP01_13030001	PVP01_1303000	Eth_vs_Brazil	-3.0613	6.96548	-12.5345	7.40798e-31	5.44549e-29
PVP01_14317001	PVP01_1431700	Eth_vs_Brazil	-4.04794	3.28946	-15.7792	7.41589e-31	5.44549e-29
PVP01_08173001	PVP01_0817300	Eth_vs_Brazil	-3.81669	5.93502	-13.8297	7.50058e-31	5.44909e-29
PVP01_12611001	PVP01_1261100	Eth_vs_Brazil	-2.2584	7.09215	-12.091	1.02871e-30	7.39483e-29
PVP01_07305001	PVP01_0730500	Eth_vs_Brazil	-3.84525	7.39812	-14.9148	1.75837e-30	1.25082e-28
PVP01_14075001	PVP01_1407500	Eth_vs_Brazil	-3.09519	4.34891	-14.7665	3.30347e-30	2.32571e-28
PVP01_12285001	PVP01_1228500	Eth_vs_Brazil	-4.33993	5.01702	-13.4764	3.81122e-30	2.6558e-28
PVP01_00094301	PVP01_0009430	Eth_vs_Brazil	-3.31083	1.17858	-14.9328	4.83523e-30	3.33533e-28
PVP01_05076001	PVP01_0507600	Eth_vs_Brazil	-3.37566	7.82459	-15.0192	5.0101e-30	3.4214e-28
PVP01_14616001	PVP01_1461600	Eth_vs_Brazil	4.18852	5.25589	15.619	6.58076e-30	4.44951e-28
PVP01_09164501	PVP01_0916450	Eth_vs_Brazil	-5.59316	5.06677	-15.3015	8.12365e-30	5.43886e-28
PVP01_09058001	PVP01_0905800	Eth_vs_Brazil	-12.6241	6.84695	-19.3871	8.60478e-30	5.70505e-28
PVP01_14530001	PVP01_1453000	Eth_vs_Brazil	-4.73791	5.61318	-12.6961	9.72119e-30	6.38327e-28
PVP01_09452001	PVP01_0945200	Eth_vs_Brazil	-6.07812	2.41963	-15.2795	1.35439e-29	8.8087e-28
PVP01_14475001	PVP01_1447500	Eth_vs_Brazil	-5.03825	4.93862	-14.0891	2.25101e-29	1.4502e-27
PVP01_10139001	PVP01_1013900	Eth_vs_Brazil	-6.7272	5.05737	-22.1077	2.76935e-29	1.76746e-27
PVP01_08306001	PVP01_0830600	Eth_vs_Brazil	-2.81717	6.89778	-12.3319	3.72407e-29	2.35479e-27
PVP01_05323001	PVP01_0532300	Eth_vs_Brazil	-10.3091	6.29767	-17.3832	6.79499e-29	4.25716e-27
PVP01_00001301	PVP01_0000130	Eth_vs_Brazil	-8.69495	3.63972	-22.7695	1.32629e-28	8.23383e-27
PVP01_0925900	PVP01_0925900	Eth_vs_Brazil	-4.2631	4.66157	-13.5501	1.50347e-28	9.2497e-27
PVP01_11149001	PVP01_1114900	Eth_vs_Brazil	-4.97131	8.98479	-21.3573	2.74521e-28	1.67384e-26
PVP01_12359001	PVP01_1235900	Eth_vs_Brazil	-4.00614	6.12368	-14.2325	3.63401e-28	2.19616e-26
PVP01_08296001	PVP01_0829600	Eth_vs_Brazil	-6.05546	4.06716	-21.9091	3.70969e-28	2.22224e-26
PVP01_05316001	PVP01_0531600	Eth_vs_Brazil	-4.83355	3.85749	-14.1243	4.4381e-28	2.63546e-26
PVP01_10331001	PVP01_1033100	Eth_vs_Brazil	-5.52816	2.6762	-14.5314	4.98604e-28	2.93532e-26
PVP01_11179001	PVP01_1117900	Eth_vs_Brazil	-4.95389	5.80539	-13.4154	5.38075e-28	3.14061e-26
PVP01_01191001	PVP01_0119100	Eth_vs_Brazil	-8.09933	3.3677	-19.8692	6.97053e-28	4.03405e-26
PVP01_03175001	PVP01_0317500	Eth_vs_Brazil	-3.67899	3.37657	-13.8056	1.03886e-27	5.96168e-26
PVP01_13431001	PVP01_1343100	Eth_vs_Brazil	3.20915	5.42171	16.836	1.22933e-27	6.99592e-26
PVP01_09186001	PVP01_0918600	Eth_vs_Brazil	-3.91339	2.25715	-13.7833	1.34429e-27	7.58693e-26
PVP01_12244001	PVP01_1224400	Eth_vs_Brazil	-5.42039	3.54374	-15.1852	2.19072e-27	1.22627e-25
PVP01_11476001	PVP01_1147600	Eth_vs_Brazil	-9.86257	5.02834	-29.1482	2.30914e-27	1.28204e-25
PVP01_11159001	PVP01_1115900	Eth_vs_Brazil	2.58586	4.78354	15.9856	2.57813e-27	1.41984e-25
PVP01_13130001	PVP01_1313000	Eth_vs_Brazil	-2.2192	3.81811	-13.54	2.84056e-27	1.55186e-25
PVP01_11112001	PVP01_1111200	Eth_vs_Brazil	-4.54225	6.00178	-18.7933	3.13435e-27	1.69877e-25
PVP01_11373001	PVP01_1137300	Eth_vs_Brazil	-3.78517	4.62933	-13.7785	4.20296e-27	2.26e-25
PVP01_03121001	PVP01_0312100	Eth_vs_Brazil	-9.48169	4.00316	-25.0861	6.29805e-27	3.36011e-25
PVP01_05049001	PVP01_0504900	Eth_vs_Brazil	3.16004	4.31336	21.4702	8.07515e-27	4.27482e-25
PVP01_04028001	PVP01_0402800	Eth_vs_Brazil	6.35431	1.9989	24.0459	8.35121e-27	4.38696e-25
PVP01_04040001	PVP01_0404000	Eth_vs_Brazil	7.65819	3.09565	33.8259	1.83842e-26	9.58365e-25
PVP01_06196001	PVP01_0619600	Eth_vs_Brazil	3.57037	7.16468	14.8959	2.20281e-26	1.13962e-24
PVP01_05104001	PVP01_0510400	Eth_vs_Brazil	-4.36218	5.50268	-14.1072	2.25233e-26	1.15648e-24
PVP01_13465001	PVP01_1346500	Eth_vs_Brazil	-5.05311	5.6529	-17.3502	2.62138e-26	1.33593e-24
PVP01_09205001	PVP01_0920500	Eth_vs_Brazil	6.15262	6.54932	20.8346	2.74894e-26	1.39056e-24
PVP01_07044001	PVP01_0704400	Eth_vs_Brazil	4.30456	6.65319	20.9398	3.34821e-26	1.68124e-24
PVP01_14181001	PVP01_1418100	Eth_vs_Brazil	4.64795	7.24209	16.6701	3.86376e-26	1.92596e-24
PVP01_05154001	PVP01_0515400	Eth_vs_Brazil	-5.66111	7.98225	-11.3302	4.90014e-26	2.42486e-24
PVP01_10018001	PVP01_1001800	Eth_vs_Brazil	5.92314	2.02065	22.0794	5.52462e-26	2.71422e-24
PVP01_05189001	PVP01_0518900	Eth_vs_Brazil	-3.47232	5.26339	-11.9079	5.81904e-26	2.83845e-24
PVP01_11368001	PVP01_1136800	Eth_vs_Brazil	-5.3256	2.63852	-13.3996	5.86619e-26	2.84115e-24
PVP01_14136001	PVP01_1413600	Eth_vs_Brazil	-3.89049	4.80897	-13.4289	8.29196e-26	3.98773e-24
PVP01_13470001	PVP01_1347000	Eth_vs_Brazil	-4.73102	1.8081	-14.8737	8.40652e-26	4.01455e-24
PVP01_09059001	PVP01_0905900	Eth_vs_Brazil	-7.50912	8.1748	-13.6654	1.31811e-25	6.25097e-24
PVP01_12557001	PVP01_1255700	Eth_vs_Brazil	5.69212	7.51846	18.5039	1.7618e-25	8.29749e-24
PVP01_14124001	PVP01_1412400	Eth_vs_Brazil	-2.26798	4.94759	-11.3924	2.03036e-25	9.4968e-24
PVP01_13295001	PVP01_1329500	Eth_vs_Brazil	4.30571	8.69663	17.4207	2.09218e-25	9.71938e-24
PVP01_09458001	PVP01_0945800	Eth_vs_Brazil	-6.58905	2.66976	-20.61	2.56055e-25	1.18148e-23
PVP01_10157001	PVP01_1015700	Eth_vs_Brazil	-4.84542	4.70943	-11.9429	5.16206e-25	2.36589e-23
PVP01_08383001	PVP01_0838300	Eth_vs_Brazil	-3.50844	5.92392	-15.0326	5.94507e-25	2.70659e-23
PVP01_08332001	PVP01_0833200	Eth_vs_Brazil	-4.37867	3.75547	-12.9597	6.86763e-25	3.1059e-23
PVP01_04029001	PVP01_0402900	Eth_vs_Brazil	8.06454	3.18047	31.2539	8.11612e-25	3.64638e-23
PVP01_09289001	PVP01_0928900	Eth_vs_Brazil	-3.72979	5.71024	-13.3758	9.74239e-25	4.34842e-23
PVP01_10201001	PVP01_1020100	Eth_vs_Brazil	-5.131	3.78596	-15.3592	1.22398e-24	5.42762e-23
PVP01_12683001	PVP01_1268300	Eth_vs_Brazil	2.58498	6.12669	12.4673	1.46612e-24	6.45946e-23
PVP01_12232001	PVP01_1223200	Eth_vs_Brazil	4.90417	7.46427	19.9964	1.65168e-24	7.23032e-23
PVP01_11474001	PVP01_1147400	Eth_vs_Brazil	-7.67467	3.16335	-16.1074	1.74546e-24	7.5922e-23
PVP01_07204001	PVP01_0720400	Eth_vs_Brazil	-2.5089	5.50782	-11.1028	1.80578e-24	7.79833e-23
PVP01_05090001	PVP01_0509000	Eth_vs_Brazil	-5.17865	4.09956	-12.9416	1.81569e-24	7.79833e-23
PVP01_11026001	PVP01_1102600	Eth_vs_Brazil	8.11251	8.80819	34.0923	1.97873e-24	8.44546e-23
PVP01_13366001	PVP01_1336600	Eth_vs_Brazil	-4.00601	5.75109	-11.5377	2.45467e-24	1.04118e-22
PVP01_07248001	PVP01_0724800	Eth_vs_Brazil	4.46126	6.52648	21.1744	2.71732e-24	1.13864e-22
PVP01_14436001	PVP01_1443600	Eth_vs_Brazil	-2.73104	4.95415	-11.5188	2.7178e-24	1.13864e-22
PVP01_01011001	PVP01_0101100	Eth_vs_Brazil	6.11033	2.15299	21.0281	4.42809e-24	1.84387e-22
PVP01_02115001	PVP01_0211500	Eth_vs_Brazil	-4.46619	5.14354	-13.6248	4.78547e-24	1.9806e-22
PVP01_11297001	PVP01_1129700	Eth_vs_Brazil	3.6062	6.55348	19.4568	5.16053e-24	2.12297e-22
PVP01_13036001	PVP01_1303600	Eth_vs_Brazil	4.10842	5.438	14.7511	5.80784e-24	2.37495e-22
PVP01_10341001	PVP01_1034100	Eth_vs_Brazil	-5.79344	2.29249	-15.804	6.91862e-24	2.81234e-22
PVP01_14640001	PVP01_1464000	Eth_vs_Brazil	-3.02841	3.83921	-14.794	7.85087e-24	3.1724e-22
PVP01_11127001	PVP01_1112700	Eth_vs_Brazil	1.76748	5.33869	10.3328	8.7144e-24	3.50063e-22
PVP01_13428001	PVP01_1342800	Eth_vs_Brazil	4.6713	5.29225	19.8375	9.22677e-24	3.68477e-22
PVP01_06031001	PVP01_0603100	Eth_vs_Brazil	-4.44783	6.64851	-18.0946	1.22363e-23	4.85822e-22
PVP01_13383001	PVP01_1338300	Eth_vs_Brazil	-2.05532	6.25555	-11.3657	1.32e-23	5.21055e-22
PVP01_14213001	PVP01_1421300	Eth_vs_Brazil	5.77805	7.89743	15.4697	1.39914e-23	5.49121e-22
PVP01_11312001	PVP01_1131200	Eth_vs_Brazil	-2.27713	7.29614	-10.0579	1.60449e-23	6.2612e-22
PVP01_01164001	PVP01_0116400	Eth_vs_Brazil	-4.62342	6.42911	-14.5676	1.66841e-23	6.47364e-22
PVP01_12538001	PVP01_1253800	Eth_vs_Brazil	4.28534	6.41527	19.0035	2.10358e-23	8.116e-22
PVP01_12555001	PVP01_1255500	Eth_vs_Brazil	-2.92003	3.93312	-12.2995	2.14592e-23	8.23284e-22
PVP01_11387001	PVP01_1138700	Eth_vs_Brazil	-8.88225	6.88366	-15.7874	2.18858e-23	8.34962e-22
PVP01_12164001	PVP01_1216400	Eth_vs_Brazil	-3.83487	7.38033	-12.7777	2.28602e-23	8.6729e-22
PVP01_08327001	PVP01_0832700	Eth_vs_Brazil	-1.80396	5.94193	-10.212	2.84756e-23	1.07436e-21
PVP01_12494001	PVP01_1249400	Eth_vs_Brazil	5.35225	7.29104	15.8065	2.88709e-23	1.08329e-21
PVP01_10171001	PVP01_1017100	Eth_vs_Brazil	-4.34063	6.45582	-11.9731	2.99617e-23	1.11808e-21
PVP01_08119001	PVP01_0811900	Eth_vs_Brazil	-6.28354	5.96269	-18.1806	3.44691e-23	1.27929e-21
PVP01_09462001	PVP01_0946200	Eth_vs_Brazil	-5.47387	2.13978	-17.2191	3.64328e-23	1.34486e-21
PVP01_11317001	PVP01_1131700	Eth_vs_Brazil	-9.9209	5.98245	-15.2469	3.66889e-23	1.34703e-21
PVP01_08231001	PVP01_0823100	Eth_vs_Brazil	-4.75779	6.66316	-16.5987	4.07338e-23	1.48755e-21
PVP01_1241700	PVP01_1241700	Eth_vs_Brazil	4.66638	7.67529	16.7035	5.83677e-23	2.12017e-21
PVP01_09349001	PVP01_0934900	Eth_vs_Brazil	-3.62433	4.86006	-13.296	6.90131e-23	2.48695e-21
PVP01_09453001	PVP01_0945300	Eth_vs_Brazil	-5.22164	2.03129	-13.2889	6.91931e-23	2.48695e-21
PVP01_05200001	PVP01_0520000	Eth_vs_Brazil	-3.53596	5.44677	-13.0987	8.71619e-23	3.11638e-21
PVP01_02118001	PVP01_0211800	Eth_vs_Brazil	-3.36449	6.67286	-13.2969	1.09787e-22	3.90486e-21
PVP01_12331001	PVP01_1233100	Eth_vs_Brazil	3.26575	6.63648	11.615	1.33787e-22	4.73383e-21
PVP01_02137001	PVP01_0213700	Eth_vs_Brazil	-4.24915	5.20604	-12.1034	1.5628e-22	5.50123e-21
PVP01_14656001	PVP01_1465600	Eth_vs_Brazil	-9.53836	5.45767	-22.4404	1.60859e-22	5.63337e-21
PVP01_04219001	PVP01_0421900	Eth_vs_Brazil	-6.5819	2.66548	-19.6053	1.66514e-22	5.80164e-21
PVP01_13110001	PVP01_1311000	Eth_vs_Brazil	-5.93644	8.29992	-15.7765	1.68071e-22	5.82617e-21
PVP01_13335001	PVP01_1333500	Eth_vs_Brazil	-1.91477	6.35989	-10.7824	1.91617e-22	6.60886e-21
PVP01_07238001	PVP01_0723800	Eth_vs_Brazil	-4.17925	3.68701	-12.0527	2.24695e-22	7.71076e-21
PVP01_14607001	PVP01_1460700	Eth_vs_Brazil	-5.40801	7.16718	-12.1935	2.2998e-22	7.85266e-21
PVP01_0731000	PVP01_0731000	Eth_vs_Brazil	-2.52982	5.54271	-11.2478	3.32482e-22	1.12961e-20
PVP01_09082001	PVP01_0908200	Eth_vs_Brazil	-4.70235	5.51647	-17.106	3.43609e-22	1.16164e-20
PVP01_06157001	PVP01_0615700	Eth_vs_Brazil	-2.06143	5.55381	-10.7226	3.63981e-22	1.22445e-20
PVP01_02019001	PVP01_0201900	Eth_vs_Brazil	-3.04424	5.52963	-10.6237	3.66545e-22	1.22703e-20
PVP01_13150001	PVP01_1315000	Eth_vs_Brazil	3.86655	6.75822	16.9397	3.7332e-22	1.24361e-20
PVP01_12502001	PVP01_1250200	Eth_vs_Brazil	-7.00459	4.9828	-22.0008	4.11181e-22	1.36308e-20
PVP01_01186001	PVP01_0118600	Eth_vs_Brazil	-5.6727	2.21915	-11.7691	4.35645e-22	1.43721e-20
PVP01_09307001	PVP01_0930700	Eth_vs_Brazil	-4.80608	3.74493	-11.7432	4.70332e-22	1.54418e-20
PVP01_06188001	PVP01_0618800	Eth_vs_Brazil	-3.97737	4.13241	-12.7615	5.10456e-22	1.6679e-20
PVP01_08369001	PVP01_0836900	Eth_vs_Brazil	-4.43135	4.51689	-11.2415	5.99591e-22	1.94981e-20
PVP01_14693001	PVP01_1469300	Eth_vs_Brazil	-6.28583	3.06309	-11.47	7.26194e-22	2.35032e-20
PVP01_14255001	PVP01_1425500	Eth_vs_Brazil	-4.84683	5.20616	-14.119	7.93058e-22	2.55462e-20
PVP01_13198001	PVP01_1319800	Eth_vs_Brazil	-3.27481	5.3257	-12.0224	8.67388e-22	2.78094e-20
PVP01_09353001	PVP01_0935300	Eth_vs_Brazil	3.96521	6.62707	16.8947	8.84876e-22	2.82375e-20
PVP01_01098001	PVP01_0109800	Eth_vs_Brazil	-4.49661	3.1403	-13.0047	9.04489e-22	2.87291e-20
PVP01_1203300	PVP01_1203300	Eth_vs_Brazil	-4.07849	5.85552	-10.6737	1.00334e-21	3.17212e-20
PVP01_1306400	PVP01_1306400	Eth_vs_Brazil	5.79344	1.35031	16.478	1.26681e-21	3.98665e-20
PVP01_03154001	PVP01_0315400	Eth_vs_Brazil	-4.21184	5.37082	-13.3447	1.45067e-21	4.54433e-20
PVP01_13210001	PVP01_1321000	Eth_vs_Brazil	-3.55912	4.67733	-13.617	1.65542e-21	5.16204e-20
PVP01_14642001	PVP01_1464200	Eth_vs_Brazil	-2.65673	4.17299	-11.2368	1.95771e-21	6.0769e-20
PVP01_13277001	PVP01_1327700	Eth_vs_Brazil	-3.22667	5.89676	-10.2092	2.35307e-21	7.27109e-20
PVP01_01173001	PVP01_0117300	Eth_vs_Brazil	-3.04517	4.44997	-12.9799	2.59354e-21	7.97806e-20
PVP01_01184001	PVP01_0118400	Eth_vs_Brazil	-5.16482	2.01422	-15.7518	2.84512e-21	8.7127e-20
PVP01_12725001	PVP01_1272500	Eth_vs_Brazil	-5.57429	2.19641	-13.8133	3.09351e-21	9.43106e-20
PVP01_10263001	PVP01_1026300	Eth_vs_Brazil	-3.54323	4.71952	-11.9246	3.25228e-21	9.87102e-20
PVP01_11152001	PVP01_1115200	Eth_vs_Brazil	2.72712	4.80428	11.0091	3.62834e-21	1.09637e-19
PVP01_13272001	PVP01_1327200	Eth_vs_Brazil	3.46588	4.42913	15.4943	3.79921e-21	1.14294e-19
PVP01_09183001	PVP01_0918300	Eth_vs_Brazil	-9.20307	4.81313	-26.1453	4.03935e-21	1.20986e-19
PVP01_12619001	PVP01_1261900	Eth_vs_Brazil	-2.36959	5.46359	-9.84491	4.51978e-21	1.34784e-19
PVP01_1339900	PVP01_1339900	Eth_vs_Brazil	3.8686	5.85641	17.0388	4.73787e-21	1.40673e-19
PVP01_12323001	PVP01_1232300	Eth_vs_Brazil	3.04179	5.60283	14.8714	4.96282e-21	1.46715e-19
PVP01_11272001	PVP01_1127200	Eth_vs_Brazil	2.92583	7.07954	11.707	5.99624e-21	1.76501e-19
PVP01_13024001	PVP01_1302400	Eth_vs_Brazil	-3.95179	2.86323	-12.1256	6.02728e-21	1.76654e-19
PVP01_08256001	PVP01_0825600	Eth_vs_Brazil	-3.84304	5.55377	-13.9332	6.20984e-21	1.81226e-19
PVP01_1329600	PVP01_1329600	Eth_vs_Brazil	8.46905	8.67929	19.6409	7.25677e-21	2.10879e-19
PVP01_11145001	PVP01_1114500	Eth_vs_Brazil	-2.69033	5.25367	-12.6932	7.66784e-21	2.2188e-19
PVP01_14501001	PVP01_1450100	Eth_vs_Brazil	4.64597	5.52854	19.8918	8.41227e-21	2.42394e-19
PVP01_0911400	PVP01_0911400	Eth_vs_Brazil	3.4939	5.39641	10.7937	9.02801e-21	2.59043e-19
PVP01_05290001	PVP01_0529000	Eth_vs_Brazil	-5.06807	5.89491	-12.3721	9.32735e-21	2.66512e-19
PVP01_11438001	PVP01_1143800	Eth_vs_Brazil	-2.41481	5.25946	-11.5221	1.17758e-20	3.3507e-19
PVP01_06038001	PVP01_0603800	Eth_vs_Brazil	4.0069	6.28117	16.2364	1.20786e-20	3.4226e-19
PVP01_14450001	PVP01_1445000	Eth_vs_Brazil	-4.3878	5.0289	-17.3378	1.26191e-20	3.56097e-19
PVP01_14033001	PVP01_1403300	Eth_vs_Brazil	6.74571	2.14983	22.2395	1.52698e-20	4.29127e-19
PVP01_12084001	PVP01_1208400	Eth_vs_Brazil	4.07702	7.28249	21.5703	1.61995e-20	4.53387e-19
PVP01_02072001	PVP01_0207200	Eth_vs_Brazil	-2.43114	5.07669	-9.93785	1.91542e-20	5.33893e-19
PVP01_09027001	PVP01_0902700	Eth_vs_Brazil	5.53529	1.78434	15.3804	1.97386e-20	5.47947e-19
PVP01_11015001	PVP01_1101500	Eth_vs_Brazil	-5.90046	5.12556	-17.9213	2.0209e-20	5.58734e-19
PVP01_08039001	PVP01_0803900	Eth_vs_Brazil	5.09579	7.68653	22.3795	2.06348e-20	5.68204e-19
PVP01_09190001	PVP01_0919000	Eth_vs_Brazil	-2.67113	5.00564	-10.2243	2.19413e-20	6.01756e-19
PVP01_10332001	PVP01_1033200	Eth_vs_Brazil	-4.30679	3.11104	-11.1725	2.23362e-20	6.10135e-19
PVP01_05260001	PVP01_0526000	Eth_vs_Brazil	-4.26675	4.1934	-11.7125	2.41756e-20	6.55193e-19
PVP01_12553001	PVP01_1255300	Eth_vs_Brazil	3.41789	6.68219	10.3155	2.41776e-20	6.55193e-19
PVP01_13432001	PVP01_1343200	Eth_vs_Brazil	-3.02567	6.36008	-10.0294	2.55956e-20	6.9088e-19
PVP01_08345001	PVP01_0834500	Eth_vs_Brazil	-2.87731	6.68846	-10.9565	2.82841e-20	7.60441e-19
PVP01_08225001	PVP01_0822500	Eth_vs_Brazil	-3.58198	5.2744	-11.9943	3.49559e-20	9.36133e-19
PVP01_11067001	PVP01_1106700	Eth_vs_Brazil	6.29372	6.6243	23.9999	3.57262e-20	9.53023e-19
PVP01_12383001	PVP01_1238300	Eth_vs_Brazil	1.99015	5.93526	9.55422	3.61931e-20	9.61722e-19
PVP01_10302001	PVP01_1030200	Eth_vs_Brazil	-4.03448	5.36001	-10.8599	3.7089e-20	9.81708e-19
PVP01_10245001	PVP01_1024500	Eth_vs_Brazil	-3.65129	3.99677	-10.7164	4.11016e-20	1.08372e-18
PVP01_1458800	PVP01_1458800	Eth_vs_Brazil	-2.7161	6.44257	-11.0759	4.65752e-20	1.22332e-18
PVP01_14519001	PVP01_1451900	Eth_vs_Brazil	-4.80869	4.11177	-13.2656	4.70064e-20	1.22991e-18
PVP01_10178001	PVP01_1017800	Eth_vs_Brazil	-4.70068	4.62885	-12.8749	4.89878e-20	1.27686e-18
PVP01_API055001	PVP01_API05500	Eth_vs_Brazil	-4.03454	1.50012	-13.1235	4.92851e-20	1.27973e-18
PVP01_12381001	PVP01_1238100	Eth_vs_Brazil	-5.20392	5.06579	-13.0996	5.94121e-20	1.53684e-18
PVP01_07207001	PVP01_0720700	Eth_vs_Brazil	-4.38988	6.52203	-11.6004	6.05282e-20	1.5598e-18
PVP01_14140001	PVP01_1414000	Eth_vs_Brazil	6.58219	4.78939	25.0811	6.22255e-20	1.59751e-18
PVP01_12489001	PVP01_1248900	Eth_vs_Brazil	3.28078	8.76939	14.3355	6.25469e-20	1.59975e-18
PVP01_10114001	PVP01_1011400	Eth_vs_Brazil	-3.56662	4.26952	-10.8482	6.33711e-20	1.61478e-18
PVP01_02125001	PVP01_0212500	Eth_vs_Brazil	-2.7584	4.14407	-10.4102	6.78561e-20	1.72264e-18
PVP01_12136001	PVP01_1213600	Eth_vs_Brazil	-8.16076	4.42968	-16.719	7.04426e-20	1.78168e-18
PVP01_05047001	PVP01_0504700	Eth_vs_Brazil	-4.98844	6.91379	-10.8842	7.56761e-20	1.90698e-18
PVP01_09290001	PVP01_0929000	Eth_vs_Brazil	-3.7878	4.5058	-10.4515	8.24591e-20	2.07027e-18
PVP01_04124001	PVP01_0412400	Eth_vs_Brazil	3.16269	6.88529	14.3179	9.12395e-20	2.28232e-18
PVP01_07041001	PVP01_0704100	Eth_vs_Brazil	3.66002	5.98634	13.0515	1.14231e-19	2.84701e-18
PVP01_02046001	PVP01_0204600	Eth_vs_Brazil	3.35167	5.74113	14.3807	1.18293e-19	2.92889e-18
PVP01_01100001	PVP01_0110000	Eth_vs_Brazil	6.15737	9.28959	19.8344	1.18374e-19	2.92889e-18
PVP01_04034001	PVP01_0403400	Eth_vs_Brazil	6.34402	2.62438	17.7271	1.29137e-19	3.18367e-18
PVP01_1267200	PVP01_1267200	Eth_vs_Brazil	-2.39127	5.49917	-10.1031	1.47733e-19	3.62902e-18
PVP01_03126001	PVP01_0312600	Eth_vs_Brazil	-5.83191	4.58205	-14.6377	1.73281e-19	4.24136e-18
PVP01_00042101	PVP01_0004210	Eth_vs_Brazil	-7.21904	2.95848	-19.0249	1.93883e-19	4.72866e-18
PVP01_1317700	PVP01_1317700	Eth_vs_Brazil	-4.40389	5.86839	-10.041	1.96853e-19	4.78401e-18
PVP01_04038001	PVP01_0403800	Eth_vs_Brazil	8.38665	3.20015	27.1205	2.05963e-19	4.97516e-18
PVP01_08328001	PVP01_0832800	Eth_vs_Brazil	-2.3471	4.91911	-10.8286	2.06175e-19	4.97516e-18
PVP01_13420001	PVP01_1342000	Eth_vs_Brazil	-4.16155	4.67124	-14.3513	2.39025e-19	5.74754e-18
PVP01_07256001	PVP01_0725600	Eth_vs_Brazil	-6.57782	5.08221	-16.857	2.45937e-19	5.89299e-18
PVP01_09121001	PVP01_0912100	Eth_vs_Brazil	-5.06506	4.84039	-14.005	2.47052e-19	5.89901e-18
PVP01_11192001	PVP01_1119200	Eth_vs_Brazil	3.01462	6.77713	11.1733	2.5032e-19	5.95622e-18
PVP01_10279001	PVP01_1027900	Eth_vs_Brazil	-3.87095	4.33998	-12.4312	3.21779e-19	7.62995e-18
PVP01_13081001	PVP01_1308100	Eth_vs_Brazil	-3.78877	3.73868	-11.9479	3.82648e-19	9.04189e-18
PVP01_07095001	PVP01_0709500	Eth_vs_Brazil	2.86977	5.44671	11.9744	3.87437e-19	9.12348e-18
PVP01_11367001	PVP01_1136700	Eth_vs_Brazil	-3.72063	3.73278	-10.4005	4.10417e-19	9.63139e-18
PVP01_13409001	PVP01_1340900	Eth_vs_Brazil	-4.63677	6.78129	-17.3483	4.14405e-19	9.69169e-18
PVP01_08164001	PVP01_0816400	Eth_vs_Brazil	2.65398	8.05441	10.5246	4.24647e-19	9.89732e-18
PVP01_09467001	PVP01_0946700	Eth_vs_Brazil	-4.51796	1.68923	-12.8168	4.4039e-19	1.02293e-17
PVP01_1138300	PVP01_1138300	Eth_vs_Brazil	-2.9381	5.3295	-10.5662	4.69513e-19	1.08688e-17
PVP01_02098001	PVP01_0209800	Eth_vs_Brazil	-3.66615	6.9477	-10.0253	5.45565e-19	1.25867e-17
PVP01_13023001	PVP01_1302300	Eth_vs_Brazil	1.48959	6.66173	9.37907	5.63156e-19	1.29488e-17
PVP01_06119001	PVP01_0611900	Eth_vs_Brazil	-7.10459	5.50846	-14.3353	5.94374e-19	1.36207e-17
PVP01_14633001	PVP01_1463300	Eth_vs_Brazil	3.29152	6.19946	15.5505	6.65949e-19	1.52099e-17
PVP01_08337001	PVP01_0833700	Eth_vs_Brazil	-5.60716	4.08868	-18.3707	6.80587e-19	1.54924e-17
PVP01_05328001	PVP01_0532800	Eth_vs_Brazil	-5.90316	2.33598	-13.9026	7.53272e-19	1.709e-17
PVP01_11133001	PVP01_1113300	Eth_vs_Brazil	3.10723	5.97517	13.691	7.80178e-19	1.76418e-17
PVP01_10066001	PVP01_1006600	Eth_vs_Brazil	-2.1976	5.90544	-9.96628	7.86649e-19	1.77295e-17
PVP01_06003001	PVP01_0600300	Eth_vs_Brazil	4.61237	1.3248	13.0057	8.02015e-19	1.80163e-17
PVP01_1247100	PVP01_1247100	Eth_vs_Brazil	-1.97591	6.7837	-9.36929	8.11764e-19	1.81755e-17
PVP01_0914200	PVP01_0914200	Eth_vs_Brazil	-3.50256	6.26612	-10.9929	8.87692e-19	1.98106e-17
PVP01_08130001	PVP01_0813000	Eth_vs_Brazil	-1.9815	5.14499	-11.3874	9.32534e-19	2.07436e-17
PVP01_11028001	PVP01_1102800	Eth_vs_Brazil	3.02541	5.0962	17.4302	9.44384e-19	2.0939e-17
PVP01_1308900	PVP01_1308900	Eth_vs_Brazil	-3.41573	4.91355	-10.4292	9.71849e-19	2.14782e-17
PVP01_08377001	PVP01_0837700	Eth_vs_Brazil	-4.53475	4.94949	-12.7655	1.1035e-18	2.43091e-17
PVP01_10199001	PVP01_1019900	Eth_vs_Brazil	-3.12373	3.51614	-11.5876	1.13163e-18	2.48486e-17
PVP01_09374001	PVP01_0937400	Eth_vs_Brazil	-3.74234	3.66953	-11.4403	1.13993e-18	2.49505e-17
PVP01_12455001	PVP01_1245500	Eth_vs_Brazil	-5.65903	3.99604	-10.3583	1.35402e-18	2.95419e-17
PVP01_04095001	PVP01_0409500	Eth_vs_Brazil	4.22688	4.82535	16.6818	1.521e-18	3.29978e-17
PVP01_09269001	PVP01_0926900	Eth_vs_Brazil	-3.82566	5.64595	-11.3762	1.52208e-18	3.29978e-17
PVP01_13046001	PVP01_1304600	Eth_vs_Brazil	1.45052	7.79126	9.52043	1.57356e-18	3.40058e-17
PVP01_14281001	PVP01_1428100	Eth_vs_Brazil	1.86794	4.86174	9.49759	1.61404e-18	3.47705e-17
PVP01_04162001	PVP01_0416200	Eth_vs_Brazil	-4.48669	4.04383	-11.0536	1.88401e-18	4.04588e-17
PVP01_04041001	PVP01_0404100	Eth_vs_Brazil	5.95273	2.66625	15.8902	2.00354e-18	4.28907e-17
PVP01_05313001	PVP01_0531300	Eth_vs_Brazil	-3.15876	3.88769	-10.9091	2.34099e-18	4.99583e-17
PVP01_01015001	PVP01_0101500	Eth_vs_Brazil	4.85438	2.74933	14.3923	2.45272e-18	5.21796e-17
PVP01_1439500	PVP01_1439500	Eth_vs_Brazil	4.13985	6.95248	11.4508	2.70901e-18	5.74529e-17
PVP01_05268001	PVP01_0526800	Eth_vs_Brazil	5.60737	7.26459	22.4392	2.76281e-18	5.84125e-17
PVP01_10219001	PVP01_1021900	Eth_vs_Brazil	-3.53401	4.53246	-9.55648	2.84219e-18	5.99053e-17
PVP01_03012001	PVP01_0301200	Eth_vs_Brazil	7.2297	3.38324	18.6991	2.99466e-18	6.29248e-17
PVP01_11362001	PVP01_1136200	Eth_vs_Brazil	-3.1526	6.51919	-12.5695	3.10808e-18	6.51075e-17
PVP01_11077001	PVP01_1107700	Eth_vs_Brazil	5.12459	6.7684	19.2356	3.42189e-18	7.13093e-17
PVP01_14379001	PVP01_1437900	Eth_vs_Brazil	-4.49961	4.83753	-18.1712	3.42502e-18	7.13093e-17
PVP01_10145001	PVP01_1014500	Eth_vs_Brazil	-3.71288	5.63779	-11.3549	3.44362e-18	7.14786e-17
PVP01_13318001	PVP01_1331800	Eth_vs_Brazil	-3.71865	2.59401	-10.8973	4.0664e-18	8.41499e-17
PVP01_1265900	PVP01_1265900	Eth_vs_Brazil	-4.55072	6.43538	-11.6578	4.12797e-18	8.5166e-17
PVP01_14513001	PVP01_1451300	Eth_vs_Brazil	-5.98244	2.82748	-13.8024	4.26298e-18	8.76864e-17
PVP01_04149001	PVP01_0414900	Eth_vs_Brazil	-5.71605	3.76225	-14.5059	4.39781e-18	9.0188e-17
PVP01_01160001	PVP01_0116000	Eth_vs_Brazil	3.15728	6.32148	14.0443	4.4216e-18	9.04045e-17
PVP01_05071001	PVP01_0507100	Eth_vs_Brazil	3.3875	7.1453	13.7032	4.47154e-18	9.11528e-17
PVP01_03158001	PVP01_0315800	Eth_vs_Brazil	-2.57994	4.45204	-9.42538	4.85396e-18	9.86538e-17
PVP01_13323001	PVP01_1332300	Eth_vs_Brazil	4.91179	4.09826	18.5104	4.96646e-18	1.00641e-16
PVP01_05284001	PVP01_0528400	Eth_vs_Brazil	6.17784	5.75132	18.0295	5.27607e-18	1.06598e-16
PVP01_10120001	PVP01_1012000	Eth_vs_Brazil	5.17529	6.7629	16.1221	5.33523e-18	1.07476e-16
PVP01_02148001	PVP01_0214800	Eth_vs_Brazil	2.3427	6.48499	11.3177	5.65933e-18	1.13669e-16
PVP01_14307001	PVP01_1430700	Eth_vs_Brazil	3.842	7.11542	17.9217	5.78231e-18	1.15799e-16
PVP01_1201200	PVP01_1201200	Eth_vs_Brazil	5.69726	1.55474	15.413	6.13107e-18	1.22424e-16
PVP01_14013001	PVP01_1401300	Eth_vs_Brazil	-4.88804	4.32252	-13.4308	6.1582e-18	1.22607e-16
PVP01_14040001	PVP01_1404000	Eth_vs_Brazil	-2.91386	4.21217	-9.8338	6.35383e-18	1.26135e-16
PVP01_06248001	PVP01_0624800	Eth_vs_Brazil	12.8712	5.30646	36.4927	6.72619e-18	1.3314e-16
PVP01_13022001	PVP01_1302200	Eth_vs_Brazil	-5.01008	6.89105	-12.132	7.13398e-18	1.40803e-16
PVP01_05331001	PVP01_0533100	Eth_vs_Brazil	-6.64118	2.69222	-18.5086	7.32567e-18	1.4417e-16
PVP01_0902500	PVP01_0902500	Eth_vs_Brazil	5.59426	1.80739	14.2885	7.6187e-18	1.49204e-16
PVP01_12222001	PVP01_1222200	Eth_vs_Brazil	-2.86547	4.16877	-9.78372	7.62517e-18	1.49204e-16
PVP01_01195001	PVP01_0119500	Eth_vs_Brazil	-6.63316	2.69022	-20.7215	8.22864e-18	1.60552e-16
PVP01_0100900	PVP01_0100900	Eth_vs_Brazil	4.10623	0.224427	13.8437	8.93745e-18	1.73886e-16
PVP01_1304200	PVP01_1304200	Eth_vs_Brazil	2.35597	5.04929	9.8059	8.98178e-18	1.74252e-16
PVP01_01083001	PVP01_0108300	Eth_vs_Brazil	-3.38846	4.29997	-9.81764	9.36329e-18	1.81138e-16
PVP01_14083001	PVP01_1408300	Eth_vs_Brazil	3.13301	5.97296	11.3235	9.60658e-18	1.8532e-16
PVP01_0825700	PVP01_0825700	Eth_vs_Brazil	-3.73608	4.93652	-10.2004	1.06471e-17	2.04815e-16
PVP01_13224001	PVP01_1322400	Eth_vs_Brazil	-4.64593	4.38057	-9.98197	1.07071e-17	2.05389e-16
PVP01_14433001	PVP01_1443300	Eth_vs_Brazil	3.7059	6.58134	15.7703	1.07999e-17	2.0659e-16
PVP01_13131001	PVP01_1313100	Eth_vs_Brazil	2.41367	4.26435	11.4745	1.12774e-17	2.15121e-16
PVP01_01002001	PVP01_0100200	Eth_vs_Brazil	5.33363	2.16957	13.5631	1.13424e-17	2.15759e-16
PVP01_0817000	PVP01_0817000	Eth_vs_Brazil	-2.33774	5.42453	-9.17704	1.17007e-17	2.21955e-16
PVP01_13221001	PVP01_1322100	Eth_vs_Brazil	1.95594	7.38237	9.00313	1.25569e-17	2.37538e-16
PVP01_04036001	PVP01_0403600	Eth_vs_Brazil	9.7725	4.23288	21.5216	1.29821e-17	2.44903e-16
PVP01_API028001	PVP01_API02800	Eth_vs_Brazil	-3.10965	1.09814	-10.0658	1.40064e-17	2.63498e-16
PVP01_10200001	PVP01_1020000	Eth_vs_Brazil	-3.34584	4.29954	-9.88703	1.59382e-17	2.99017e-16
PVP01_11316001	PVP01_1131600	Eth_vs_Brazil	-8.62619	7.17585	-13.902	1.63848e-17	3.06552e-16
PVP01_10086001	PVP01_1008600	Eth_vs_Brazil	4.17201	8.52238	14.603	1.93991e-17	3.61958e-16
PVP01_06068001	PVP01_0606800	Eth_vs_Brazil	-3.13275	5.18788	-10.2777	1.99136e-17	3.70545e-16
PVP01_12689001	PVP01_1268900	Eth_vs_Brazil	-7.67353	4.51707	-20.4225	2.00068e-17	3.71267e-16
PVP01_0401900	PVP01_0401900	Eth_vs_Brazil	4.36411	0.55616	13.4697	2.35192e-17	4.35265e-16
PVP01_02167001	PVP01_0216700	Eth_vs_Brazil	-4.72963	6.56853	-11.8663	2.40673e-17	4.44204e-16
PVP01_04017001	PVP01_0401700	Eth_vs_Brazil	4.75788	1.49361	12.3329	2.47778e-17	4.56085e-16
PVP01_10222001	PVP01_1022200	Eth_vs_Brazil	-3.75902	8.2178	-10.9013	2.50111e-17	4.59142e-16
PVP01_14207001	PVP01_1420700	Eth_vs_Brazil	4.50712	4.67308	12.0724	2.57388e-17	4.71233e-16
PVP01_01060001	PVP01_0106000	Eth_vs_Brazil	6.57265	3.00116	16.4781	2.6545e-17	4.84695e-16
PVP01_03184001	PVP01_0318400	Eth_vs_Brazil	-4.68396	3.18939	-9.72305	2.81929e-17	5.13411e-16
PVP01_13161001	PVP01_1316100	Eth_vs_Brazil	4.30543	9.03255	16.3179	2.85503e-17	5.18537e-16
PVP01_12088001	PVP01_1208800	Eth_vs_Brazil	1.90252	5.61746	8.7795	3.23665e-17	5.86289e-16
PVP01_05178001	PVP01_0517800	Eth_vs_Brazil	-3.82498	4.18917	-9.87116	3.52406e-17	6.36662e-16
PVP01_1231400	PVP01_1231400	Eth_vs_Brazil	-2.51141	4.29724	-9.62802	3.80702e-17	6.85967e-16
PVP01_09331001	PVP01_0933100	Eth_vs_Brazil	4.77592	8.03452	10.1795	4.23991e-17	7.61956e-16
PVP01_13406001	PVP01_1340600	Eth_vs_Brazil	6.32265	7.7159	15.78	4.56376e-17	8.17465e-16
PVP01_03003001	PVP01_0300300	Eth_vs_Brazil	6.01984	2.49894	16.1432	4.57273e-17	8.17465e-16
PVP01_12697001	PVP01_1269700	Eth_vs_Brazil	-5.29399	4.28088	-10.1996	5.06915e-17	9.02601e-16
PVP01_11155001	PVP01_1115500	Eth_vs_Brazil	3.70801	5.88861	12.6345	5.07539e-17	9.02601e-16
PVP01_03173001	PVP01_0317300	Eth_vs_Brazil	-7.28404	6.0446	-19.8042	5.10882e-17	9.0441e-16
PVP01_0306500	PVP01_0306500	Eth_vs_Brazil	-3.51218	4.04648	-10.1336	5.11205e-17	9.0441e-16
PVP01_0718500	PVP01_0718500	Eth_vs_Brazil	2.32346	5.2973	8.57625	5.23127e-17	9.2311e-16
PVP01_04218001	PVP01_0421800	Eth_vs_Brazil	-6.2553	2.50257	-13.9286	5.41424e-17	9.52935e-16
PVP01_14427001	PVP01_1442700	Eth_vs_Brazil	-5.83756	5.30053	-16.5107	6.31871e-17	1.10927e-15
PVP01_01172001	PVP01_0117200	Eth_vs_Brazil	-4.73272	4.21946	-13.9677	6.48295e-17	1.13518e-15
PVP01_05031001	PVP01_0503100	Eth_vs_Brazil	6.19921	2.2706	19.9326	6.5239e-17	1.13943e-15
PVP01_04037001	PVP01_0403700	Eth_vs_Brazil	7.70769	2.90366	21.556	6.71845e-17	1.17042e-15
PVP01_01010001	PVP01_0101000	Eth_vs_Brazil	6.64187	2.77107	16.4772	7.18947e-17	1.24928e-15
PVP01_13394001	PVP01_1339400	Eth_vs_Brazil	-3.32772	4.54883	-10.8437	7.65675e-17	1.3271e-15
PVP01_14314001	PVP01_1431400	Eth_vs_Brazil	-3.13261	4.57306	-10.4035	7.68875e-17	1.32928e-15
PVP01_09465001	PVP01_0946500	Eth_vs_Brazil	-4.41558	1.64719	-14.4111	8.02193e-17	1.38338e-15
PVP01_12066001	PVP01_1206600	Eth_vs_Brazil	-4.24663	4.47274	-10.5267	8.79487e-17	1.51285e-15
PVP01_01154001	PVP01_0115400	Eth_vs_Brazil	4.33352	3.73223	16.0343	9.15009e-17	1.57e-15
PVP01_01081001	PVP01_0108100	Eth_vs_Brazil	-4.6859	3.97168	-12.7604	9.26488e-17	1.58571e-15
PVP01_12600001	PVP01_1260000	Eth_vs_Brazil	-4.84405	6.35092	-10.2912	9.66616e-17	1.65025e-15
PVP01_05032001	PVP01_0503200	Eth_vs_Brazil	5.255	1.59471	15.0124	1.09673e-16	1.86773e-15
PVP01_01104001	PVP01_0110400	Eth_vs_Brazil	3.13516	7.64966	12.6998	1.10826e-16	1.88266e-15
PVP01_05219001	PVP01_0521900	Eth_vs_Brazil	-7.60017	4.10619	-19.9802	1.12929e-16	1.91363e-15
PVP01_13404001	PVP01_1340400	Eth_vs_Brazil	-3.58367	5.45229	-9.73323	1.16239e-16	1.96485e-15
PVP01_09437001	PVP01_0943700	Eth_vs_Brazil	-6.90739	2.81482	-19.3242	1.17003e-16	1.97288e-15
PVP01_1438300	PVP01_1438300	Eth_vs_Brazil	-3.00395	4.29665	-9.19646	1.18323e-16	1.99021e-15
PVP01_14654001	PVP01_1465400	Eth_vs_Brazil	-3.50765	4.04804	-9.87719	1.19451e-16	2.00426e-15
PVP01_12559001	PVP01_1255900	Eth_vs_Brazil	-4.81194	7.10437	-15.3553	1.24942e-16	2.08907e-15
PVP01_10306001	PVP01_1030600	Eth_vs_Brazil	-4.04271	4.99641	-11.5648	1.25118e-16	2.08907e-15
PVP01_10012001	PVP01_1001200	Eth_vs_Brazil	6.52082	1.86918	19.8067	1.27353e-16	2.12121e-15
PVP01_12257001	PVP01_1225700	Eth_vs_Brazil	-4.7724	4.05544	-13.0599	1.35341e-16	2.24877e-15
PVP01_05256001	PVP01_0525600	Eth_vs_Brazil	-2.58624	2.66886	-9.57024	1.4915e-16	2.4722e-15
PVP01_05186001	PVP01_0518600	Eth_vs_Brazil	3.54072	6.25387	8.80029	1.50823e-16	2.49387e-15
PVP01_09456001	PVP01_0945600	Eth_vs_Brazil	-7.86181	3.25679	-21.4728	1.63708e-16	2.7004e-15
PVP01_03183001	PVP01_0318300	Eth_vs_Brazil	-4.87792	3.59929	-12.0509	1.64154e-16	2.70122e-15
PVP01_04160001	PVP01_0416000	Eth_vs_Brazil	-3.11966	4.86045	-9.5975	1.67623e-16	2.75167e-15
PVP01_05171001	PVP01_0517100	Eth_vs_Brazil	-2.34316	8.88304	-9.94881	1.6844e-16	2.75846e-15
PVP01_14071001	PVP01_1407100	Eth_vs_Brazil	-4.72864	3.80757	-11.0039	1.76798e-16	2.88841e-15
PVP01_05012001	PVP01_0501200	Eth_vs_Brazil	4.48784	1.12449	11.8535	2.1402e-16	3.48817e-15
PVP01_14280001	PVP01_1428000	Eth_vs_Brazil	6.40464	5.0349	14.104	2.17627e-16	3.5385e-15
PVP01_05125001	PVP01_0512500	Eth_vs_Brazil	-3.92922	4.14327	-9.69654	2.32245e-16	3.76722e-15
PVP01_05115001	PVP01_0511500	Eth_vs_Brazil	-5.7045	4.14931	-12.2315	2.37754e-16	3.84744e-15
PVP01_12028001	PVP01_1202800	Eth_vs_Brazil	6.03933	6.27467	20.4785	2.41095e-16	3.89229e-15
PVP01_1301900	PVP01_1301900	Eth_vs_Brazil	-1.5023	7.01906	-8.92358	2.42029e-16	3.89815e-15
PVP01_10002001	PVP01_1000200	Eth_vs_Brazil	19.7844	8.85834	30.2489	2.80929e-16	4.51404e-15
PVP01_14555001	PVP01_1455500	Eth_vs_Brazil	-3.01753	6.87458	-10.6124	3.37012e-16	5.40247e-15
PVP01_13172001	PVP01_1317200	Eth_vs_Brazil	3.83279	6.26659	11.0272	3.37889e-16	5.40384e-15
PVP01_02087001	PVP01_0208700	Eth_vs_Brazil	-1.56608	5.79558	-8.5515	3.51705e-16	5.60366e-15
PVP01_0308800	PVP01_0308800	Eth_vs_Brazil	-1.84166	5.2658	-8.7747	3.52024e-16	5.60366e-15
PVP01_13025001	PVP01_1302500	Eth_vs_Brazil	-4.87555	3.53606	-10.374	3.55788e-16	5.65041e-15
PVP01_14261001	PVP01_1426100	Eth_vs_Brazil	-7.07906	5.65267	-19.4739	3.66694e-16	5.8101e-15
PVP01_14492001	PVP01_1449200	Eth_vs_Brazil	-2.17292	2.4951	-9.77786	4.08076e-16	6.45081e-15
PVP01_08270001	PVP01_0827000	Eth_vs_Brazil	-4.0015	4.23648	-12.6834	4.13217e-16	6.517e-15
PVP01_14056001	PVP01_1405600	Eth_vs_Brazil	2.50645	5.76933	10.4207	4.50282e-16	7.0852e-15
PVP01_14449001	PVP01_1444900	Eth_vs_Brazil	2.74592	5.55103	9.23922	4.62395e-16	7.25908e-15
PVP01_13182001	PVP01_1318200	Eth_vs_Brazil	4.56758	3.97049	13.6725	4.86698e-16	7.62307e-15
PVP01_10267001	PVP01_1026700	Eth_vs_Brazil	2.91081	4.02067	11.1198	4.92845e-16	7.70169e-15
PVP01_08174001	PVP01_0817400	Eth_vs_Brazil	5.30713	1.93996	11.66	4.97579e-16	7.75792e-15
PVP01_07201001	PVP01_0720100	Eth_vs_Brazil	-2.44379	3.85356	-10.9413	5.05485e-16	7.86323e-15
PVP01_0105100	PVP01_0105100	Eth_vs_Brazil	-2.48304	3.8064	-9.21511	5.11545e-16	7.93942e-15
PVP01_11089001	PVP01_1108900	Eth_vs_Brazil	2.95348	6.56088	12.6617	5.14258e-16	7.95823e-15
PVP01_13214001	PVP01_1321400	Eth_vs_Brazil	-8.0428	3.32886	-14.6022	5.15088e-16	7.95823e-15
PVP01_14331001	PVP01_1433100	Eth_vs_Brazil	-2.62272	4.28989	-11.1425	5.26213e-16	8.11176e-15
PVP01_03005001	PVP01_0300500	Eth_vs_Brazil	7.01487	2.83954	15.2432	5.72974e-16	8.8127e-15
PVP01_06148001	PVP01_0614800	Eth_vs_Brazil	3.81792	7.29884	11.6984	6.02546e-16	9.24672e-15
PVP01_07294001	PVP01_0729400	Eth_vs_Brazil	3.37245	7.01522	15.0859	6.04882e-16	9.26175e-15
PVP01_1203900	PVP01_1203900	Eth_vs_Brazil	4.08752	3.0675	13.7113	6.07598e-16	9.28253e-15
PVP01_00042901	PVP01_0004290	Eth_vs_Brazil	-5.59614	2.19976	-12.4775	6.39031e-16	9.74094e-15
PVP01_10144001	PVP01_1014400	Eth_vs_Brazil	4.14271	9.03898	13.1921	6.65054e-16	1.0115e-14
PVP01_00042301	PVP01_0004230	Eth_vs_Brazil	-6.58044	2.66385	-17.8464	6.91252e-16	1.04901e-14
PVP01_0214300	PVP01_0214300	Eth_vs_Brazil	1.91337	6.51695	10.0039	6.96371e-16	1.05444e-14
PVP01_14304001	PVP01_1430400	Eth_vs_Brazil	5.38493	6.2342	17.8201	7.1092e-16	1.07409e-14
PVP01_09224001	PVP01_0922400	Eth_vs_Brazil	5.84116	4.42293	16.3397	7.43389e-16	1.12066e-14
PVP01_01049001	PVP01_0104900	Eth_vs_Brazil	3.14377	5.90491	12.6449	8.34132e-16	1.25469e-14
PVP01_01143001	PVP01_0114300	Eth_vs_Brazil	5.96308	5.51736	22.7104	1.04226e-15	1.56431e-14
PVP01_03100001	PVP01_0310000	Eth_vs_Brazil	4.6581	6.84571	12.9117	1.17125e-15	1.75404e-14
PVP01_09234001	PVP01_0923400	Eth_vs_Brazil	3.93151	6.21292	15.441	1.18111e-15	1.76494e-14
PVP01_07251001	PVP01_0725100	Eth_vs_Brazil	4.12877	4.87116	19.1779	1.25143e-15	1.86595e-14
PVP01_07213001	PVP01_0721300	Eth_vs_Brazil	2.44624	6.855	10.5942	1.30694e-15	1.94446e-14
PVP01_12118001	PVP01_1211800	Eth_vs_Brazil	-3.07603	6.33209	-9.54829	1.36484e-15	2.0262e-14
PVP01_12596001	PVP01_1259600	Eth_vs_Brazil	7.04004	6.86771	17.9841	1.39981e-15	2.07361e-14
PVP01_05294001	PVP01_0529400	Eth_vs_Brazil	3.62383	7.67736	13.3397	1.4031e-15	2.07398e-14
PVP01_03177001	PVP01_0317700	Eth_vs_Brazil	-3.58163	3.73542	-10.0312	1.50662e-15	2.22218e-14
PVP01_1121600	PVP01_1121600	Eth_vs_Brazil	2.1949	4.83458	8.75678	1.58074e-15	2.32647e-14
PVP01_08175001	PVP01_0817500	Eth_vs_Brazil	5.8508	6.05746	23.1688	1.68369e-15	2.47267e-14
PVP01_02114001	PVP01_0211400	Eth_vs_Brazil	3.08734	7.37374	10.976	1.711e-15	2.50738e-14
PVP01_07309001	PVP01_0730900	Eth_vs_Brazil	-7.22013	5.46852	-17.8156	1.80897e-15	2.64528e-14
PVP01_14151001	PVP01_1415100	Eth_vs_Brazil	3.78769	6.34431	15.1558	1.87198e-15	2.73157e-14
PVP01_08128001	PVP01_0812800	Eth_vs_Brazil	3.57258	7.62918	12.2931	2.31496e-15	3.37076e-14
PVP01_07190001	PVP01_0719000	Eth_vs_Brazil	5.15415	7.38072	16.442	2.48754e-15	3.61435e-14
PVP01_09441001	PVP01_0944100	Eth_vs_Brazil	-4.7244	1.78198	-12.0826	2.71581e-15	3.93764e-14
PVP01_12101001	PVP01_1210100	Eth_vs_Brazil	3.59283	6.41825	13.2025	2.83905e-15	4.1076e-14
PVP01_13315001	PVP01_1331500	Eth_vs_Brazil	5.95089	7.07606	17.4785	2.9891e-15	4.31555e-14
PVP01_14405001	PVP01_1440500	Eth_vs_Brazil	-3.86702	7.21572	-12.9676	3.32854e-15	4.79549e-14
PVP01_04035001	PVP01_0403500	Eth_vs_Brazil	6.40172	3.06938	18.6128	3.39517e-15	4.88119e-14
PVP01_08189001	PVP01_0818900	Eth_vs_Brazil	2.77225	6.54169	9.13005	3.64803e-15	5.2337e-14
PVP01_14699001	PVP01_1469900	Eth_vs_Brazil	-5.15376	3.15307	-10.5769	3.66538e-15	5.24757e-14
PVP01_08104001	PVP01_0810400	Eth_vs_Brazil	3.39139	5.50321	8.71024	3.68927e-15	5.27072e-14
PVP01_0708300	PVP01_0708300	Eth_vs_Brazil	-3.08592	3.93074	-8.81109	3.7461e-15	5.34073e-14
PVP01_00014301	PVP01_0001430	Eth_vs_Brazil	-9.47705	4.0005	-17.2934	3.86421e-15	5.49764e-14
PVP01_07324001	PVP01_0732400	Eth_vs_Brazil	-3.94161	2.96972	-12.5843	4.04592e-15	5.7442e-14
PVP01_03040001	PVP01_0304000	Eth_vs_Brazil	6.91994	5.31828	23.9198	4.23334e-15	5.99782e-14
PVP01_01066001	PVP01_0106600	Eth_vs_Brazil	-4.54036	4.77267	-8.83425	4.45159e-15	6.29398e-14
PVP01_10269001	PVP01_1026900	Eth_vs_Brazil	-5.07061	6.10125	-16.6547	4.60284e-15	6.49438e-14
PVP01_09439001	PVP01_0943900	Eth_vs_Brazil	-8.30388	3.46067	-20.6505	4.83963e-15	6.8144e-14
PVP01_08234001	PVP01_0823400	Eth_vs_Brazil	-5.01153	5.19554	-13.7074	4.8839e-15	6.86258e-14
PVP01_0919800	PVP01_0919800	Eth_vs_Brazil	-2.79458	3.68276	-8.81224	5.031e-15	7.05476e-14
PVP01_12437001	PVP01_1243700	Eth_vs_Brazil	4.4022	6.22734	16.1876	5.16244e-15	7.22425e-14
PVP01_02134001	PVP01_0213400	Eth_vs_Brazil	4.0254	4.83023	13.2375	5.2549e-15	7.33859e-14
PVP01_12566001	PVP01_1256600	Eth_vs_Brazil	2.25663	6.25211	10.7907	5.44223e-15	7.58469e-14
PVP01_07024001	PVP01_0702400	Eth_vs_Brazil	-3.73422	6.16706	-12.1649	6.36671e-15	8.85504e-14
PVP01_07098001	PVP01_0709800	Eth_vs_Brazil	4.53471	6.52673	17.2704	6.47673e-15	8.98975e-14
PVP01_02018001	PVP01_0201800	Eth_vs_Brazil	-3.77707	5.42682	-12.3906	7.04792e-15	9.76273e-14
PVP01_09033001	PVP01_0903300	Eth_vs_Brazil	3.71052	0.774057	10.4005	7.38112e-15	1.02036e-13
PVP01_09043001	PVP01_0904300	Eth_vs_Brazil	6.60596	7.12315	18.6859	7.74649e-15	1.0687e-13
PVP01_1104100	PVP01_1104100	Eth_vs_Brazil	1.78822	4.41671	8.01019	7.86366e-15	1.08268e-13
PVP01_05022001	PVP01_0502200	Eth_vs_Brazil	9.71393	3.63221	22.5674	8.65901e-15	1.18979e-13
PVP01_0105600	PVP01_0105600	Eth_vs_Brazil	-2.24516	6.90552	-10.7059	9.33867e-15	1.2806e-13
PVP01_08190001	PVP01_0819000	Eth_vs_Brazil	3.12627	4.76207	10.5207	9.37175e-15	1.28256e-13
PVP01_09232001	PVP01_0923200	Eth_vs_Brazil	4.61802	6.26007	15.4309	9.56765e-15	1.30675e-13
PVP01_11391001	PVP01_1139100	Eth_vs_Brazil	6.35906	4.97056	19.8416	9.9945e-15	1.36232e-13
PVP01_1314000	PVP01_1314000	Eth_vs_Brazil	-3.99628	5.76953	-9.44705	1.00441e-14	1.36636e-13
PVP01_07245001	PVP01_0724500	Eth_vs_Brazil	3.22868	5.53407	11.2786	1.03716e-14	1.40811e-13
PVP01_01180001	PVP01_0118000	Eth_vs_Brazil	-3.22735	4.88118	-8.78171	1.06606e-14	1.44447e-13
PVP01_10074001	PVP01_1007400	Eth_vs_Brazil	-2.29784	5.77761	-8.63802	1.10454e-14	1.49364e-13
PVP01_06050001	PVP01_0605000	Eth_vs_Brazil	6.88094	4.15635	20.5596	1.15476e-14	1.55846e-13
PVP01_09329001	PVP01_0932900	Eth_vs_Brazil	4.37448	5.42701	15.5582	1.21713e-14	1.63941e-13
PVP01_07035001	PVP01_0703500	Eth_vs_Brazil	2.87998	7.54832	10.1514	1.2239e-14	1.64527e-13
PVP01_00073101	PVP01_0007310	Eth_vs_Brazil	-4.41759	1.64824	-10.7657	1.23183e-14	1.65269e-13
PVP01_10335001	PVP01_1033500	Eth_vs_Brazil	-3.89149	1.41307	-11.6356	1.29016e-14	1.72755e-13
PVP01_07154001	PVP01_0715400	Eth_vs_Brazil	5.53659	8.36204	15.4446	1.38285e-14	1.84804e-13
PVP01_07104001	PVP01_0710400	Eth_vs_Brazil	-5.9318	6.21594	-15.2977	1.5419e-14	2.05657e-13
PVP01_02132001	PVP01_0213200	Eth_vs_Brazil	6.34685	7.37883	17.4498	1.58337e-14	2.10777e-13
PVP01_11406001	PVP01_1140600	Eth_vs_Brazil	-1.33188	5.72305	-7.7509	1.62801e-14	2.16297e-13
PVP01_14528001	PVP01_1452800	Eth_vs_Brazil	3.95145	4.54345	13.0638	1.65373e-14	2.19288e-13
PVP01_04062001	PVP01_0406200	Eth_vs_Brazil	-5.30778	5.65549	-13.51	1.6779e-14	2.22062e-13
PVP01_04220001	PVP01_0422000	Eth_vs_Brazil	-3.15098	1.08171	-13.2653	1.734e-14	2.29043e-13
PVP01_12612001	PVP01_1261200	Eth_vs_Brazil	3.87316	5.71457	10.5258	1.74692e-14	2.30304e-13
PVP01_07102001	PVP01_0710200	Eth_vs_Brazil	3.72372	6.79146	10.8398	1.76363e-14	2.32058e-13
PVP01_05065001	PVP01_0506500	Eth_vs_Brazil	-4.65169	6.5751	-14.1768	1.77794e-14	2.33136e-13
PVP01_05130001	PVP01_0513000	Eth_vs_Brazil	9.18551	8.14318	18.7082	1.77865e-14	2.33136e-13
PVP01_13037001	PVP01_1303700	Eth_vs_Brazil	-2.29508	4.98949	-10.2769	1.81074e-14	2.36887e-13
PVP01_14031001	PVP01_1403100	Eth_vs_Brazil	5.29923	2.41203	12.0516	1.84338e-14	2.40497e-13
PVP01_08160001	PVP01_0816000	Eth_vs_Brazil	-5.89502	6.64185	-12.2571	1.84537e-14	2.40497e-13
PVP01_07081001	PVP01_0708100	Eth_vs_Brazil	-3.09363	6.03579	-11.1475	1.88324e-14	2.44964e-13
PVP01_11446001	PVP01_1144600	Eth_vs_Brazil	-5.29	4.99266	-14.1291	1.98063e-14	2.57143e-13
PVP01_06236001	PVP01_0623600	Eth_vs_Brazil	5.94204	3.53674	13.2765	2.0185e-14	2.61563e-13
PVP01_08381001	PVP01_0838100	Eth_vs_Brazil	-3.26523	3.77473	-9.1391	2.03405e-14	2.63078e-13
PVP01_12341001	PVP01_1234100	Eth_vs_Brazil	-3.0561	4.64823	-12.3414	2.07741e-14	2.68178e-13
PVP01_06116001	PVP01_0611600	Eth_vs_Brazil	6.93905	6.17161	16.9011	2.20358e-14	2.83929e-13
PVP01_01054001	PVP01_0105400	Eth_vs_Brazil	3.30935	4.40814	14.7232	2.23481e-14	2.87411e-13
PVP01_08384001	PVP01_0838400	Eth_vs_Brazil	6.55562	2.0187	19.8969	2.26454e-14	2.90686e-13
PVP01_12099001	PVP01_1209900	Eth_vs_Brazil	3.17084	7.12083	11.7424	2.35415e-14	3.01622e-13
PVP01_03004001	PVP01_0300400	Eth_vs_Brazil	9.80235	3.67043	21.7651	2.42627e-14	3.10281e-13
PVP01_08265001	PVP01_0826500	Eth_vs_Brazil	5.42902	5.96788	16.3568	2.48732e-14	3.17494e-13
PVP01_11167001	PVP01_1116700	Eth_vs_Brazil	4.31532	5.9683	12.4525	2.52699e-14	3.21618e-13
PVP01_03087001	PVP01_0308700	Eth_vs_Brazil	5.44575	8.23639	12.7227	2.52905e-14	3.21618e-13
PVP01_13343001	PVP01_1334300	Eth_vs_Brazil	2.93419	7.36622	8.89574	2.65265e-14	3.36709e-13
PVP01_09179001	PVP01_0917900	Eth_vs_Brazil	-8.51295	4.69311	-18.056	2.66621e-14	3.37802e-13
PVP01_12703001	PVP01_1270300	Eth_vs_Brazil	5.94074	4.3004	20.0817	2.80674e-14	3.54948e-13
PVP01_11433001	PVP01_1143300	Eth_vs_Brazil	4.87573	5.77479	15.732	2.81794e-14	3.55101e-13
PVP01_0405100	PVP01_0405100	Eth_vs_Brazil	-3.93315	5.42731	-8.61707	2.81835e-14	3.55101e-13
PVP01_14028001	PVP01_1402800	Eth_vs_Brazil	-5.04741	5.49225	-11.532	2.84489e-14	3.57786e-13
PVP01_01032001	PVP01_0103200	Eth_vs_Brazil	5.87153	5.9417	17.433	2.86306e-14	3.59409e-13
PVP01_09475001	PVP01_0947500	Eth_vs_Brazil	-3.93144	1.4062	-8.38051	2.89352e-14	3.62565e-13
PVP01_07138001	PVP01_0713800	Eth_vs_Brazil	-1.58468	5.13691	-7.9766	3.13809e-14	3.92491e-13
PVP01_12411001	PVP01_1241100	Eth_vs_Brazil	6.08969	3.33684	12.8707	3.15913e-14	3.944e-13
PVP01_0837200	PVP01_0837200	Eth_vs_Brazil	-2.342	6.00121	-8.73626	3.40645e-14	4.24501e-13
PVP01_11271001	PVP01_1127100	Eth_vs_Brazil	-3.18518	3.33779	-8.49842	3.5449e-14	4.40949e-13
PVP01_0319500	PVP01_0319500	Eth_vs_Brazil	10.912	12.0664	16.9592	4.09313e-14	5.08218e-13
PVP01_12072001	PVP01_1207200	Eth_vs_Brazil	6.1085	3.27291	13.1646	4.13829e-14	5.12893e-13
PVP01_06202001	PVP01_0620200	Eth_vs_Brazil	5.92698	3.45183	13.5499	4.366e-14	5.40134e-13
PVP01_09463001	PVP01_0946300	Eth_vs_Brazil	-6.87114	2.79519	-14.9629	4.8249e-14	5.95828e-13
PVP01_10098001	PVP01_1009800	Eth_vs_Brazil	4.78391	5.97401	15.7798	4.88866e-14	6.02612e-13
PVP01_11120001	PVP01_1112000	Eth_vs_Brazil	5.35282	7.38808	16.1654	4.9278e-14	6.06342e-13
PVP01_08239001	PVP01_0823900	Eth_vs_Brazil	2.47707	6.07049	10.4201	5.18967e-14	6.37414e-13
PVP01_1141200	PVP01_1141200	Eth_vs_Brazil	-1.6157	5.19619	-7.85025	5.2353e-14	6.41865e-13
PVP01_10003001	PVP01_1000300	Eth_vs_Brazil	11.6547	4.19851	21.4651	5.25914e-14	6.43633e-13
PVP01_0113800	PVP01_0113800	Eth_vs_Brazil	2.59532	6.21117	11.2	5.58164e-14	6.81879e-13
PVP01_06011001	PVP01_0601100	Eth_vs_Brazil	8.26705	3.32056	20.7803	5.60122e-14	6.83048e-13
PVP01_10016001	PVP01_1001600	Eth_vs_Brazil	5.9193	2.11804	13.8542	5.97257e-14	7.27035e-13
PVP01_1418400	PVP01_1418400	Eth_vs_Brazil	-4.1899	3.37609	-8.52301	6.20586e-14	7.54089e-13
PVP01_0213000	PVP01_0213000	Eth_vs_Brazil	1.40135	4.25509	7.80331	6.30185e-14	7.64393e-13
PVP01_07210001	PVP01_0721000	Eth_vs_Brazil	-6.70019	5.47143	-11.3546	6.31643e-14	7.64803e-13
PVP01_12724001	PVP01_1272400	Eth_vs_Brazil	-5.46261	2.1157	-10.3604	6.33009e-14	7.65101e-13
PVP01_12420001	PVP01_1242000	Eth_vs_Brazil	5.2967	1.92966	10.3745	6.53088e-14	7.87975e-13
PVP01_07042001	PVP01_0704200	Eth_vs_Brazil	3.28563	6.5878	11.0862	6.63644e-14	7.99299e-13
PVP01_07252001	PVP01_0725200	Eth_vs_Brazil	-4.63533	4.96539	-12.2919	6.73314e-14	8.09518e-13
PVP01_14541001	PVP01_1454100	Eth_vs_Brazil	-2.25563	4.13902	-7.97727	7.04282e-14	8.44734e-13
PVP01_07131001	PVP01_0713100	Eth_vs_Brazil	-3.87173	4.54907	-12.9367	7.05079e-14	8.44734e-13
PVP01_11061001	PVP01_1106100	Eth_vs_Brazil	-2.11275	4.45734	-7.88977	7.18915e-14	8.59802e-13
PVP01_03181001	PVP01_0318100	Eth_vs_Brazil	-2.31716	5.55837	-8.31868	7.853e-14	9.365e-13
PVP01_10015001	PVP01_1001500	Eth_vs_Brazil	7.71874	3.25898	17.6594	7.85788e-14	9.365e-13
PVP01_1304100	PVP01_1304100	Eth_vs_Brazil	3.18162	7.37062	10.0948	8.19766e-14	9.75293e-13
PVP01_1201300	PVP01_1201300	Eth_vs_Brazil	5.80797	2.89369	13.807	8.49779e-14	1.00924e-12
PVP01_12260001	PVP01_1226000	Eth_vs_Brazil	-5.75191	2.27765	-13.0814	8.72302e-14	1.03419e-12
PVP01_10004001	PVP01_1000400	Eth_vs_Brazil	5.72023	1.64656	16.4411	8.98618e-14	1.06355e-12
PVP01_12278001	PVP01_1227800	Eth_vs_Brazil	3.80485	6.06978	16.8317	9.0996e-14	1.07511e-12
PVP01_06106001	PVP01_0610600	Eth_vs_Brazil	5.27161	6.43075	14.8303	9.12784e-14	1.07658e-12
PVP01_10204001	PVP01_1020400	Eth_vs_Brazil	3.59113	7.28477	7.84109	9.22905e-14	1.08664e-12
PVP01_10243001	PVP01_1024300	Eth_vs_Brazil	3.34176	3.98537	10.1976	9.45736e-14	1.11161e-12
PVP01_08334001	PVP01_0833400	Eth_vs_Brazil	-4.02693	5.92511	-10.0201	9.54722e-14	1.11969e-12
PVP01_12154001	PVP01_1215400	Eth_vs_Brazil	-4.12492	3.50302	-9.94325	9.55893e-14	1.11969e-12
PVP01_08022001	PVP01_0802200	Eth_vs_Brazil	-2.64784	5.58641	-8.0103	9.59307e-14	1.12177e-12
PVP01_09385001	PVP01_0938500	Eth_vs_Brazil	-2.97889	4.57129	-8.44819	1.05914e-13	1.23639e-12
PVP01_05094001	PVP01_0509400	Eth_vs_Brazil	3.36606	4.885	12.37	1.10673e-13	1.28974e-12
PVP01_08351001	PVP01_0835100	Eth_vs_Brazil	3.4917	6.69874	13.1499	1.2322e-13	1.43351e-12
PVP01_04225001	PVP01_0422500	Eth_vs_Brazil	-4.43346	1.65934	-14.1973	1.26486e-13	1.469e-12
PVP01_11187001	PVP01_1118700	Eth_vs_Brazil	6.43134	4.07502	15.0863	1.27773e-13	1.48142e-12
PVP01_13237001	PVP01_1323700	Eth_vs_Brazil	10.4557	5.81947	20.9284	1.27989e-13	1.48142e-12
PVP01_1140500	PVP01_1140500	Eth_vs_Brazil	-3.57285	4.81073	-8.33209	1.33413e-13	1.54159e-12
PVP01_06173001	PVP01_0617300	Eth_vs_Brazil	8.08813	5.71209	16.1877	1.36076e-13	1.5697e-12
PVP01_12708001	PVP01_1270800	Eth_vs_Brazil	10.6971	4.6575	18.6611	1.50798e-13	1.7366e-12
PVP01_00044001	PVP01_0004400	Eth_vs_Brazil	-5.30019	2.06257	-11.9661	1.52606e-13	1.75445e-12
PVP01_14330001	PVP01_1433000	Eth_vs_Brazil	4.85479	6.04001	8.67827	1.52902e-13	1.75491e-12
PVP01_06006001	PVP01_0600600	Eth_vs_Brazil	3.51458	2.17494	10.2853	1.5371e-13	1.76122e-12
PVP01_05211001	PVP01_0521100	Eth_vs_Brazil	-4.6962	4.10255	-12.9326	1.55369e-13	1.77724e-12
PVP01_11453001	PVP01_1145300	Eth_vs_Brazil	3.07565	6.646	11.9719	1.55664e-13	1.77764e-12
PVP01_10022001	PVP01_1002200	Eth_vs_Brazil	7.25973	2.31818	20.3895	1.57907e-13	1.80024e-12
PVP01_12484001	PVP01_1248400	Eth_vs_Brazil	1.96827	6.12067	9.24507	1.62503e-13	1.84956e-12
PVP01_11335001	PVP01_1133500	Eth_vs_Brazil	2.85628	5.91393	11.1413	1.64035e-13	1.86388e-12
PVP01_1008700	PVP01_1008700	Eth_vs_Brazil	-4.08896	5.41528	-10.8037	1.65473e-13	1.8771e-12
PVP01_14278001	PVP01_1427800	Eth_vs_Brazil	-2.31979	6.21135	-9.33206	1.70512e-13	1.93106e-12
PVP01_1028400	PVP01_1028400	Eth_vs_Brazil	-1.46213	5.54076	-7.51247	1.71764e-13	1.94201e-12
PVP01_10058001	PVP01_1005800	Eth_vs_Brazil	-4.85685	4.91677	-10.8118	1.72129e-13	1.94292e-12
PVP01_08083001	PVP01_0808300	Eth_vs_Brazil	5.80167	4.38426	14.5184	1.80325e-13	2.03208e-12
PVP01_13368001	PVP01_1336800	Eth_vs_Brazil	-1.3819	5.15525	-7.67546	1.86238e-13	2.09526e-12
PVP01_14502001	PVP01_1450200	Eth_vs_Brazil	1.09059	5.93795	7.81007	1.87987e-13	2.11145e-12
PVP01_05299001	PVP01_0529900	Eth_vs_Brazil	-3.00648	2.87411	-10.1938	1.89566e-13	2.12569e-12
PVP01_11302001	PVP01_1130200	Eth_vs_Brazil	3.32163	6.57412	11.2784	2.06439e-13	2.3111e-12
PVP01_12215001	PVP01_1221500	Eth_vs_Brazil	3.81951	7.21757	12.1321	2.17724e-13	2.43345e-12
PVP01_01096001	PVP01_0109600	Eth_vs_Brazil	2.86282	6.51163	12.6075	2.18791e-13	2.44138e-12
PVP01_03167001	PVP01_0316700	Eth_vs_Brazil	4.54775	5.56859	15.5195	2.31197e-13	2.5756e-12
PVP01_0731300	PVP01_0731300	Eth_vs_Brazil	-2.24869	4.64172	-7.75597	2.37279e-13	2.63906e-12
PVP01_0623100	PVP01_0623100	Eth_vs_Brazil	-3.33342	8.27655	-8.3253	2.51637e-13	2.79419e-12
PVP01_12423001	PVP01_1242300	Eth_vs_Brazil	3.67284	7.42966	13.0239	2.7695e-13	3.07028e-12
PVP01_06175001	PVP01_0617500	Eth_vs_Brazil	2.97693	6.26497	9.74086	2.92077e-13	3.23273e-12
PVP01_13114001	PVP01_1311400	Eth_vs_Brazil	-4.31325	4.50892	-11.7285	2.97475e-13	3.28714e-12
PVP01_08313001	PVP01_0831300	Eth_vs_Brazil	1.67065	5.98552	7.86558	2.99029e-13	3.29898e-12
PVP01_06094001	PVP01_0609400	Eth_vs_Brazil	-3.41597	4.79333	-8.51327	2.9971e-13	3.30117e-12
PVP01_07209001	PVP01_0720900	Eth_vs_Brazil	6.24613	5.7533	16.0054	3.11896e-13	3.42985e-12
PVP01_11162001	PVP01_1116200	Eth_vs_Brazil	2.05713	5.92805	10.3216	3.24372e-13	3.56132e-12
PVP01_0921500	PVP01_0921500	Eth_vs_Brazil	-5.07244	5.05699	-11.0348	3.25945e-13	3.57284e-12
PVP01_13454001	PVP01_1345400	Eth_vs_Brazil	3.37622	4.27184	9.50662	3.30596e-13	3.61801e-12
PVP01_10035001	PVP01_1003500	Eth_vs_Brazil	3.63694	5.77051	12.8301	3.35183e-13	3.66234e-12
PVP01_08300001	PVP01_0830000	Eth_vs_Brazil	5.04223	7.54786	14.3641	3.36225e-13	3.66786e-12
PVP01_11008001	PVP01_1100800	Eth_vs_Brazil	7.97414	4.19013	17.4217	3.37221e-13	3.67286e-12
PVP01_13423001	PVP01_1342300	Eth_vs_Brazil	4.70169	7.18756	10.9048	3.38277e-13	3.67849e-12
PVP01_13247001	PVP01_1324700	Eth_vs_Brazil	-5.39673	6.57895	-14.9255	3.45051e-13	3.74619e-12
PVP01_08355001	PVP01_0835500	Eth_vs_Brazil	5.77167	5.50307	12.6161	3.47278e-13	3.76439e-12
PVP01_08388001	PVP01_0838800	Eth_vs_Brazil	7.96603	3.17145	17.3215	3.5053e-13	3.79361e-12
PVP01_09486001	PVP01_0948600	Eth_vs_Brazil	-3.99171	1.45312	-11.9677	3.51435e-13	3.79704e-12
PVP01_06184001	PVP01_0618400	Eth_vs_Brazil	-2.58034	4.92208	-7.80376	3.51959e-13	3.79704e-12
PVP01_07097001	PVP01_0709700	Eth_vs_Brazil	-3.41287	4.4889	-9.23789	3.52628e-13	3.79825e-12
PVP01_08354001	PVP01_0835400	Eth_vs_Brazil	2.53806	5.40404	8.8376	3.55149e-13	3.81939e-12
PVP01_0101400	PVP01_0101400	Eth_vs_Brazil	8.60216	3.91882	19.8991	3.58128e-13	3.84537e-12
PVP01_12714001	PVP01_1271400	Eth_vs_Brazil	-6.08141	2.42354	-14.3623	3.71511e-13	3.98281e-12
PVP01_1123900	PVP01_1123900	Eth_vs_Brazil	5.22494	6.23359	10.2531	3.78399e-13	4.05029e-12
PVP01_14590001	PVP01_1459000	Eth_vs_Brazil	-2.62544	5.30544	-9.1655	3.93268e-13	4.20286e-12
PVP01_1208200	PVP01_1208200	Eth_vs_Brazil	-3.37425	2.62543	-8.51583	4.26779e-13	4.55387e-12
PVP01_14683001	PVP01_1468300	Eth_vs_Brazil	4.05425	3.45024	10.9745	4.50334e-13	4.79771e-12
PVP01_05267001	PVP01_0526700	Eth_vs_Brazil	3.1739	6.60639	11.7065	4.79598e-13	5.10152e-12
PVP01_04023001	PVP01_0402300	Eth_vs_Brazil	4.29236	1.29729	9.25856	5.1243e-13	5.44228e-12
PVP01_1205400	PVP01_1205400	Eth_vs_Brazil	-2.46356	4.46362	-8.28356	5.23143e-13	5.54742e-12
PVP01_03123001	PVP01_0312300	Eth_vs_Brazil	-5.28125	2.39842	-12.5428	5.25532e-13	5.56413e-12
PVP01_13240001	PVP01_1324000	Eth_vs_Brazil	2.20435	5.47762	8.14762	5.34086e-13	5.64593e-12
PVP01_03168001	PVP01_0316800	Eth_vs_Brazil	-5.62951	5.87477	-10.0678	5.37061e-13	5.6686e-12
PVP01_11432001	PVP01_1143200	Eth_vs_Brazil	5.45888	5.58014	12.1171	5.46021e-13	5.75428e-12
PVP01_08149001	PVP01_0814900	Eth_vs_Brazil	6.45732	5.51556	14.6963	5.49047e-13	5.77227e-12
PVP01_1014700	PVP01_1014700	Eth_vs_Brazil	-4.39508	6.01978	-9.4701	5.49418e-13	5.77227e-12
PVP01_11384001	PVP01_1138400	Eth_vs_Brazil	-7.10003	4.56013	-14.2706	5.5573e-13	5.82961e-12
PVP01_0501800	PVP01_0501800	Eth_vs_Brazil	2.74486	-0.0554905	9.66667	5.57051e-13	5.83451e-12
PVP01_12030001	PVP01_1203000	Eth_vs_Brazil	-2.95002	6.54307	-8.2524	5.6147e-13	5.87179e-12
PVP01_05308001	PVP01_0530800	Eth_vs_Brazil	-6.53451	5.05246	-11.3143	5.82646e-13	6.08393e-12
PVP01_0319600	PVP01_0319600	Eth_vs_Brazil	8.43959	9.08102	15.7862	5.96629e-13	6.22042e-12
PVP01_0416600	PVP01_0416600	Eth_vs_Brazil	-2.70212	6.06314	-8.84602	6.03461e-13	6.28134e-12
PVP01_13308001	PVP01_1330800	Eth_vs_Brazil	5.99602	5.53344	17.9382	6.04311e-13	6.28134e-12
PVP01_01028001	PVP01_0102800	Eth_vs_Brazil	6.31991	5.79167	10.8107	6.07363e-13	6.30347e-12
PVP01_09141001	PVP01_0914100	Eth_vs_Brazil	-5.93683	6.27873	-12.6591	6.15927e-13	6.38265e-12
PVP01_12241001	PVP01_1224100	Eth_vs_Brazil	-3.50278	5.91861	-10.554	6.19052e-13	6.40531e-12
PVP01_10176001	PVP01_1017600	Eth_vs_Brazil	-4.40726	6.80927	-10.9917	6.51748e-13	6.73341e-12
PVP01_0721600	PVP01_0721600	Eth_vs_Brazil	-5.89055	4.90082	-12.9109	6.95069e-13	7.17013e-12
PVP01_10049001	PVP01_1004900	Eth_vs_Brazil	3.64868	3.62698	10.6619	7.01701e-13	7.22762e-12
PVP01_00109701	PVP01_0010970	Eth_vs_Brazil	-5.05406	1.95108	-12.6191	7.04163e-13	7.24206e-12
PVP01_11310001	PVP01_1131000	Eth_vs_Brazil	-2.86476	6.06222	-8.16345	7.07382e-13	7.26423e-12
PVP01_08169001	PVP01_0816900	Eth_vs_Brazil	-3.75641	4.19074	-9.31478	7.12322e-13	7.30397e-12
PVP01_04120001	PVP01_0412000	Eth_vs_Brazil	-3.38125	4.4802	-9.96517	7.23332e-13	7.40575e-12
PVP01_0101300	PVP01_0101300	Eth_vs_Brazil	8.66296	4.26742	17.3475	7.47772e-13	7.64451e-12
PVP01_04116001	PVP01_0411600	Eth_vs_Brazil	6.19268	2.86038	11.0764	7.82547e-13	7.98806e-12
PVP01_14573001	PVP01_1457300	Eth_vs_Brazil	-3.86829	6.36033	-10.2761	8.69217e-13	8.85953e-12
PVP01_12382001	PVP01_1238200	Eth_vs_Brazil	6.38088	4.39108	15.834	8.75441e-13	8.90967e-12
PVP01_09010001	PVP01_0901000	Eth_vs_Brazil	11.7547	4.97178	18.3666	8.94444e-13	9.08952e-12
PVP01_00001901	PVP01_0000190	Eth_vs_Brazil	-4.75864	1.78016	-9.75484	9.4772e-13	9.61662e-12
PVP01_06224001	PVP01_0622400	Eth_vs_Brazil	-4.73141	6.55249	-10.6227	9.60157e-13	9.72836e-12
PVP01_11007001	PVP01_1100700	Eth_vs_Brazil	9.37302	4.55658	18.5356	9.65707e-13	9.7701e-12
PVP01_14017001	PVP01_1401700	Eth_vs_Brazil	-4.60548	4.2152	-9.69856	1.01519e-12	1.02556e-11
PVP01_05195001	PVP01_0519500	Eth_vs_Brazil	7.67982	9.8651	13.6318	1.01671e-12	1.02557e-11
PVP01_03142001	PVP01_0314200	Eth_vs_Brazil	-1.70627	4.81608	-7.53437	1.02923e-12	1.03667e-11
PVP01_10232001	PVP01_1023200	Eth_vs_Brazil	7.82707	4.11516	16.6586	1.06612e-12	1.07225e-11
PVP01_1232200	PVP01_1232200	Eth_vs_Brazil	3.31858	2.97418	10.4377	1.07883e-12	1.08234e-11
PVP01_10059001	PVP01_1005900	Eth_vs_Brazil	1.02353	5.95193	7.16271	1.07932e-12	1.08234e-11
PVP01_07037001	PVP01_0703700	Eth_vs_Brazil	6.24822	7.19396	16.4754	1.09326e-12	1.09471e-11
PVP01_07158001	PVP01_0715800	Eth_vs_Brazil	6.59177	6.26018	16.2472	1.09733e-12	1.09569e-11
PVP01_0406600	PVP01_0406600	Eth_vs_Brazil	3.5411	6.39821	9.42481	1.09746e-12	1.09569e-11
PVP01_12357001	PVP01_1235700	Eth_vs_Brazil	-4.37186	5.73182	-13.4075	1.10092e-12	1.09754e-11
PVP01_05244001	PVP01_0524400	Eth_vs_Brazil	5.84223	3.27643	11.9486	1.13512e-12	1.12999e-11
PVP01_1011600	PVP01_1011600	Eth_vs_Brazil	3.37326	4.82689	9.08889	1.20202e-12	1.19485e-11
PVP01_04188001	PVP01_0418800	Eth_vs_Brazil	10.1941	8.70561	16.7237	1.25795e-12	1.24863e-11
PVP01_11319001	PVP01_1131900	Eth_vs_Brazil	-3.4081	7.35709	-10.6502	1.2809e-12	1.26956e-11
PVP01_12116001	PVP01_1211600	Eth_vs_Brazil	-3.28952	4.4462	-8.55457	1.28558e-12	1.27235e-11
PVP01_00000701	PVP01_0000070	Eth_vs_Brazil	-3.47512	1.20792	-8.96308	1.30713e-12	1.29181e-11
PVP01_13092001	PVP01_1309200	Eth_vs_Brazil	3.9733	5.74623	13.823	1.30968e-12	1.29246e-11
PVP01_1344400	PVP01_1344400	Eth_vs_Brazil	-2.04135	5.80581	-7.25605	1.31295e-12	1.29381e-11
PVP01_05134001	PVP01_0513400	Eth_vs_Brazil	-2.23374	3.86173	-9.21635	1.32982e-12	1.30855e-11
PVP01_14596001	PVP01_1459600	Eth_vs_Brazil	-4.24593	4.28635	-11.0665	1.36315e-12	1.33942e-11
PVP01_14410001	PVP01_1441000	Eth_vs_Brazil	6.44422	3.89928	12.3432	1.3713e-12	1.34549e-11
PVP01_01162001	PVP01_0116200	Eth_vs_Brazil	1.38256	6.42369	7.6871	1.40737e-12	1.3789e-11
PVP01_1443900	PVP01_1443900	Eth_vs_Brazil	3.09368	5.40964	10.681	1.48091e-12	1.44887e-11
PVP01_1145900	PVP01_1145900	Eth_vs_Brazil	2.0313	6.46198	9.18878	1.5387e-12	1.50326e-11
PVP01_11374001	PVP01_1137400	Eth_vs_Brazil	2.69751	7.81312	9.54728	1.58565e-12	1.54691e-11
PVP01_13386001	PVP01_1338600	Eth_vs_Brazil	2.99296	7.2765	10.2237	1.64091e-12	1.59854e-11
PVP01_14482001	PVP01_1448200	Eth_vs_Brazil	2.90358	5.78872	11.8966	1.7573e-12	1.70948e-11
PVP01_12722001	PVP01_1272200	Eth_vs_Brazil	-4.07754	1.48156	-10.6355	1.80455e-12	1.75296e-11
PVP01_06109001	PVP01_0610900	Eth_vs_Brazil	-4.18793	2.59376	-9.73646	1.82207e-12	1.76746e-11
PVP01_08179001	PVP01_0817900	Eth_vs_Brazil	2.70704	6.7214	8.85411	1.83607e-12	1.77851e-11
PVP01_11246001	PVP01_1124600	Eth_vs_Brazil	7.89857	4.06998	16.861	1.90958e-12	1.8471e-11
PVP01_07155001	PVP01_0715500	Eth_vs_Brazil	3.04616	4.68245	7.91974	1.92378e-12	1.8582e-11
PVP01_0300100	PVP01_0300100	Eth_vs_Brazil	4.32921	1.38709	9.1167	1.94211e-12	1.87326e-11
PVP01_08152001	PVP01_0815200	Eth_vs_Brazil	3.99282	6.83499	9.78049	2.00847e-12	1.93453e-11
PVP01_1335600	PVP01_1335600	Eth_vs_Brazil	5.36657	1.39953	9.52599	2.02167e-12	1.94451e-11
PVP01_11264001	PVP01_1126400	Eth_vs_Brazil	1.73891	5.8906	8.66535	2.04457e-12	1.96376e-11
PVP01_09357001	PVP01_0935700	Eth_vs_Brazil	4.06594	6.5804	11.4323	2.06275e-12	1.97844e-11
PVP01_10230001	PVP01_1023000	Eth_vs_Brazil	-6.49695	5.62988	-9.78638	2.07264e-12	1.98514e-11
PVP01_05143001	PVP01_0514300	Eth_vs_Brazil	5.18058	7.04961	15.572	2.09702e-12	2.00567e-11
PVP01_10170001	PVP01_1017000	Eth_vs_Brazil	-4.39024	5.90951	-10.1718	2.09995e-12	2.00567e-11
PVP01_04223001	PVP01_0422300	Eth_vs_Brazil	-4.35302	1.56401	-7.61586	2.10423e-12	2.00696e-11
PVP01_05028001	PVP01_0502800	Eth_vs_Brazil	5.83941	2.81526	13.6778	2.11933e-12	2.01853e-11
PVP01_11169001	PVP01_1116900	Eth_vs_Brazil	-1.75111	5.21465	-7.47805	2.12552e-12	2.02162e-11
PVP01_08053001	PVP01_0805300	Eth_vs_Brazil	-2.07514	4.53424	-8.43757	2.19509e-12	2.08488e-11
PVP01_12324001	PVP01_1232400	Eth_vs_Brazil	4.52278	6.85712	14.6703	2.21215e-12	2.09816e-11
PVP01_08043001	PVP01_0804300	Eth_vs_Brazil	2.60368	5.33616	10.7708	2.26958e-12	2.14964e-11
PVP01_14073001	PVP01_1407300	Eth_vs_Brazil	-4.92336	4.45834	-10.0913	2.37676e-12	2.24805e-11
PVP01_11300001	PVP01_1130000	Eth_vs_Brazil	-1.37965	6.27007	-7.0769	2.38205e-12	2.24993e-11
PVP01_07010001	PVP01_0701000	Eth_vs_Brazil	5.32829	2.84211	11.232	2.4412e-12	2.30262e-11
PVP01_0407800	PVP01_0407800	Eth_vs_Brazil	2.82324	5.43218	8.88553	2.44618e-12	2.30413e-11
PVP01_0926200	PVP01_0926200	Eth_vs_Brazil	-4.61613	4.23998	-8.1012	2.5542e-12	2.4004e-11
PVP01_13027001	PVP01_1302700	Eth_vs_Brazil	6.90431	7.37577	14.9882	2.55541e-12	2.4004e-11
PVP01_05062001	PVP01_0506200	Eth_vs_Brazil	5.91645	5.63411	15.8913	2.60562e-12	2.4442e-11
PVP01_10010001	PVP01_1001000	Eth_vs_Brazil	6.10919	1.81216	13.0342	2.67833e-12	2.50896e-11
PVP01_00000901	PVP01_0000090	Eth_vs_Brazil	-3.88187	1.38869	-9.83787	2.75271e-12	2.5751e-11
PVP01_14267001	PVP01_1426700	Eth_vs_Brazil	2.25167	6.36978	8.01243	2.76188e-12	2.58015e-11
PVP01_14632001	PVP01_1463200	Eth_vs_Brazil	-9.73052	6.74429	-12.3502	2.83051e-12	2.64065e-11
PVP01_14443001	PVP01_1444300	Eth_vs_Brazil	-5.66875	5.47851	-13.0949	2.86291e-12	2.66723e-11
PVP01_11320001	PVP01_1132000	Eth_vs_Brazil	1.75861	7.09494	7.38271	2.89805e-12	2.69629e-11
PVP01_0941500	PVP01_0941500	Eth_vs_Brazil	-2.17185	4.3117	-7.37191	3.11961e-12	2.89848e-11
PVP01_0938400	PVP01_0938400	Eth_vs_Brazil	-4.15698	3.7773	-9.85231	3.17344e-12	2.94449e-11
PVP01_14234001	PVP01_1423400	Eth_vs_Brazil	-2.93969	4.51615	-11.0084	3.27701e-12	3.03309e-11
PVP01_11326001	PVP01_1132600	Eth_vs_Brazil	3.08736	5.37269	10.8292	3.27782e-12	3.03309e-11
PVP01_11451001	PVP01_1145100	Eth_vs_Brazil	3.21275	6.54604	12.3491	3.29354e-12	3.04352e-11
PVP01_10013001	PVP01_1001300	Eth_vs_Brazil	5.55798	1.85246	11.8926	3.42761e-12	3.16312e-11
PVP01_1324100	PVP01_1324100	Eth_vs_Brazil	-3.39235	4.93388	-10.1527	3.46438e-12	3.19274e-11
PVP01_07028001	PVP01_0702800	Eth_vs_Brazil	-4.98752	3.65342	-10.2126	3.55702e-12	3.2737e-11
PVP01_04215001	PVP01_0421500	Eth_vs_Brazil	-2.43553	5.75819	-7.54209	3.60112e-12	3.30984e-11
PVP01_10307001	PVP01_1030700	Eth_vs_Brazil	-2.63884	5.29095	-8.22273	3.67582e-12	3.37395e-11
PVP01_03034001	PVP01_0303400	Eth_vs_Brazil	5.32982	5.33463	15.8974	3.76919e-12	3.45501e-11
PVP01_12065001	PVP01_1206500	Eth_vs_Brazil	5.53498	7.5834	14.3963	3.81677e-12	3.49393e-11
PVP01_07267001	PVP01_0726700	Eth_vs_Brazil	2.52426	5.26133	7.84453	3.89748e-12	3.56253e-11
PVP01_03069001	PVP01_0306900	Eth_vs_Brazil	4.2429	4.36496	12.469	3.90214e-12	3.56253e-11
PVP01_07034001	PVP01_0703400	Eth_vs_Brazil	-3.17026	4.05422	-8.38352	3.92653e-12	3.57639e-11
PVP01_03205001	PVP01_0320500	Eth_vs_Brazil	11.2873	6.81461	16.9719	3.9278e-12	3.57639e-11
PVP01_09478001	PVP01_0947800	Eth_vs_Brazil	-4.85242	1.86232	-14.2178	3.93933e-12	3.58211e-11
PVP01_1112500	PVP01_1112500	Eth_vs_Brazil	-4.5489	5.17196	-9.89176	3.9652e-12	3.60084e-11
PVP01_1470900	PVP01_1470900	Eth_vs_Brazil	4.58905	0.903751	10.8578	4.00922e-12	3.63598e-11
PVP01_13016001	PVP01_1301600	Eth_vs_Brazil	7.40437	6.06525	16.0423	4.10297e-12	3.71608e-11
PVP01_13358001	PVP01_1335800	Eth_vs_Brazil	8.27743	4.97818	14.7191	4.16115e-12	3.76378e-11
PVP01_07022001	PVP01_0702200	Eth_vs_Brazil	4.1853	5.16632	10.9904	4.24401e-12	3.83364e-11
PVP01_08171001	PVP01_0817100	Eth_vs_Brazil	2.4998	7.22425	9.73195	4.45538e-12	4.01926e-11
PVP01_1263400	PVP01_1263400	Eth_vs_Brazil	5.51314	5.75433	13.6905	4.54397e-12	4.09268e-11
PVP01_13273001	PVP01_1327300	Eth_vs_Brazil	4.69848	7.50546	13.5453	4.54875e-12	4.09268e-11
PVP01_01142001	PVP01_0114200	Eth_vs_Brazil	4.68653	6.15658	14.3755	4.58083e-12	4.11612e-11
PVP01_09228001	PVP01_0922800	Eth_vs_Brazil	5.85986	3.95769	12.8097	4.5967e-12	4.12495e-11
PVP01_11101001	PVP01_1110100	Eth_vs_Brazil	-3.00315	6.32553	-7.3455	4.65142e-12	4.16845e-11
PVP01_14447001	PVP01_1444700	Eth_vs_Brazil	2.00394	5.51289	7.70923	4.65738e-12	4.16845e-11
PVP01_06129001	PVP01_0612900	Eth_vs_Brazil	-3.59086	8.14269	-10.1963	4.70501e-12	4.20557e-11
PVP01_07047001	PVP01_0704700	Eth_vs_Brazil	4.26213	4.77335	10.4478	4.71781e-12	4.2115e-11
PVP01_04018001	PVP01_0401800	Eth_vs_Brazil	4.14711	1.25123	10.7057	4.78709e-12	4.26776e-11
PVP01_00042201	PVP01_0004220	Eth_vs_Brazil	-5.15401	2.00176	-10.2575	4.83113e-12	4.30141e-11
PVP01_13194001	PVP01_1319400	Eth_vs_Brazil	-4.55588	3.52843	-9.80993	4.83771e-12	4.30165e-11
PVP01_04221001	PVP01_0422100	Eth_vs_Brazil	-5.27434	2.05842	-12.5026	4.84856e-12	4.3057e-11
PVP01_04235001	PVP01_0423500	Eth_vs_Brazil	-8.29981	3.45353	-12.9456	5.40289e-12	4.79173e-11
PVP01_12374001	PVP01_1237400	Eth_vs_Brazil	-3.85643	3.20704	-9.26389	5.57772e-12	4.94037e-11
PVP01_03074001	PVP01_0307400	Eth_vs_Brazil	1.18632	5.83616	7.1658	5.61028e-12	4.96277e-11
PVP01_08193001	PVP01_0819300	Eth_vs_Brazil	-6.51322	6.2429	-11.4701	5.66661e-12	5.00612e-11
PVP01_12584001	PVP01_1258400	Eth_vs_Brazil	-1.71699	4.83257	-7.38444	5.88483e-12	5.19218e-11
PVP01_0707900	PVP01_0707900	Eth_vs_Brazil	-1.59587	5.33732	-7.37889	5.9491e-12	5.24212e-11
PVP01_08386001	PVP01_0838600	Eth_vs_Brazil	7.20531	2.75336	14.5778	6.04058e-12	5.31587e-11
PVP01_12134001	PVP01_1213400	Eth_vs_Brazil	-2.0543	6.67071	-7.24651	6.44994e-12	5.66881e-11
PVP01_06194001	PVP01_0619400	Eth_vs_Brazil	3.13463	4.20334	8.51931	6.48573e-12	5.69294e-11
PVP01_12620001	PVP01_1262000	Eth_vs_Brazil	-4.70647	3.7801	-12.082	6.51624e-12	5.71238e-11
PVP01_08099001	PVP01_0809900	Eth_vs_Brazil	4.73746	6.76887	14.0965	6.61869e-12	5.79475e-11
PVP01_1329300	PVP01_1329300	Eth_vs_Brazil	2.61029	6.42314	8.55838	6.89743e-12	6.03105e-11
PVP01_11092001	PVP01_1109200	Eth_vs_Brazil	4.59302	7.0785	12.5545	6.95415e-12	6.07288e-11
PVP01_05237001	PVP01_0523700	Eth_vs_Brazil	5.46087	3.19199	10.4256	7.19773e-12	6.27579e-11
PVP01_1230100	PVP01_1230100	Eth_vs_Brazil	2.48054	6.0916	9.42795	7.20489e-12	6.27579e-11
PVP01_01001001	PVP01_0100100	Eth_vs_Brazil	4.4969	2.11512	8.66212	7.45705e-12	6.48716e-11
PVP01_12443001	PVP01_1244300	Eth_vs_Brazil	5.33195	3.77197	15.5764	7.4867e-12	6.50466e-11
PVP01_03064001	PVP01_0306400	Eth_vs_Brazil	1.92754	5.12712	7.14936	7.60129e-12	6.59584e-11
PVP01_12255001	PVP01_1225500	Eth_vs_Brazil	2.54937	6.58778	10.5679	7.67638e-12	6.65254e-11
PVP01_13108001	PVP01_1310800	Eth_vs_Brazil	3.73798	6.04962	13.4165	7.75209e-12	6.70963e-11
PVP01_05187001	PVP01_0518700	Eth_vs_Brazil	4.37943	7.10503	11.7329	8.22781e-12	7.11237e-11
PVP01_07191001	PVP01_0719100	Eth_vs_Brazil	6.83359	10.752	12.6668	8.26274e-12	7.13353e-11
PVP01_03080001	PVP01_0308000	Eth_vs_Brazil	4.78483	3.87702	13.3044	8.38194e-12	7.2273e-11
PVP01_14668001	PVP01_1466800	Eth_vs_Brazil	4.10882	4.36817	12.2971	8.51941e-12	7.33658e-11
PVP01_04222001	PVP01_0422200	Eth_vs_Brazil	-4.48577	1.6936	-12.92	9.06336e-12	7.79517e-11
PVP01_04227001	PVP01_0422700	Eth_vs_Brazil	-3.56811	1.26133	-10.1332	9.16339e-12	7.8713e-11
PVP01_13101001	PVP01_1310100	Eth_vs_Brazil	1.8776	6.73819	8.1424	9.35598e-12	8.02663e-11
PVP01_04131001	PVP01_0413100	Eth_vs_Brazil	-3.33334	2.92743	-7.99796	9.60439e-12	8.22941e-11
PVP01_11132001	PVP01_1113200	Eth_vs_Brazil	-4.79552	7.19389	-11.639	9.63092e-12	8.2418e-11
PVP01_13091001	PVP01_1309100	Eth_vs_Brazil	-2.46231	3.59684	-7.94968	9.96072e-12	8.51336e-11
PVP01_1213200	PVP01_1213200	Eth_vs_Brazil	-1.7108	5.61917	-7.08651	1.01838e-11	8.69312e-11
PVP01_0610500	PVP01_0610500	Eth_vs_Brazil	-2.39154	4.92335	-10.7025	1.02222e-11	8.71507e-11
PVP01_1223300	PVP01_1223300	Eth_vs_Brazil	-2.33875	6.23656	-7.93932	1.05101e-11	8.94935e-11
PVP01_1232600	PVP01_1232600	Eth_vs_Brazil	-2.36904	6.80269	-7.67944	1.07288e-11	9.12415e-11
PVP01_1344800	PVP01_1344800	Eth_vs_Brazil	-3.94809	3.01526	-8.20145	1.1408e-11	9.68968e-11
PVP01_1231700	PVP01_1231700	Eth_vs_Brazil	4.72713	3.48076	12.0824	1.14613e-11	9.7229e-11
PVP01_0938800	PVP01_0938800	Eth_vs_Brazil	6.44245	1.8957	11.9972	1.1681e-11	9.89698e-11
PVP01_13362001	PVP01_1336200	Eth_vs_Brazil	5.33	6.17548	13.0419	1.23189e-11	1.04245e-10
PVP01_12415001	PVP01_1241500	Eth_vs_Brazil	4.89119	5.31721	11.3964	1.25644e-11	1.06191e-10
PVP01_12664001	PVP01_1266400	Eth_vs_Brazil	5.37591	3.61241	9.49907	1.31056e-11	1.10628e-10
PVP01_14250001	PVP01_1425000	Eth_vs_Brazil	-3.0824	5.11773	-7.7895	1.33247e-11	1.12339e-10
PVP01_07149001	PVP01_0714900	Eth_vs_Brazil	3.56596	5.76295	7.83116	1.34364e-11	1.1314e-10
PVP01_08285001	PVP01_0828500	Eth_vs_Brazil	6.12514	5.31142	14.4579	1.37702e-11	1.15809e-10
PVP01_08162001	PVP01_0816200	Eth_vs_Brazil	3.02327	5.31107	8.28232	1.38368e-11	1.16225e-10
PVP01_02131001	PVP01_0213100	Eth_vs_Brazil	-4.07741	4.71592	-7.45949	1.38971e-11	1.16588e-10
PVP01_12216001	PVP01_1221600	Eth_vs_Brazil	4.48951	5.20627	12.0965	1.39241e-11	1.16672e-10
PVP01_09464001	PVP01_0946400	Eth_vs_Brazil	-5.0672	1.96548	-14.2595	1.40541e-11	1.17617e-10
PVP01_11129001	PVP01_1112900	Eth_vs_Brazil	4.38025	6.25226	12.4443	1.4198e-11	1.18676e-10
PVP01_1124300	PVP01_1124300	Eth_vs_Brazil	-1.42422	5.14806	-7.01046	1.51822e-11	1.26747e-10
PVP01_12100001	PVP01_1210000	Eth_vs_Brazil	-3.12943	4.24766	-10.652	1.54727e-11	1.29015e-10
PVP01_09472001	PVP01_0947200	Eth_vs_Brazil	-7.61632	3.14204	-12.9474	1.55684e-11	1.29654e-10
PVP01_11188001	PVP01_1118800	Eth_vs_Brazil	2.62045	6.07615	8.78954	1.58473e-11	1.31816e-10
PVP01_06067001	PVP01_0606700	Eth_vs_Brazil	4.32053	5.65149	11.5607	1.63193e-11	1.35577e-10
PVP01_1422600	PVP01_1422600	Eth_vs_Brazil	4.63981	5.86156	11.3662	1.65362e-11	1.37212e-10
PVP01_11052001	PVP01_1105200	Eth_vs_Brazil	3.19419	4.80491	10.6269	1.65694e-11	1.37321e-10
PVP01_05274001	PVP01_0527400	Eth_vs_Brazil	5.13494	5.9846	14.2443	1.66554e-11	1.37866e-10
PVP01_12106001	PVP01_1210600	Eth_vs_Brazil	-5.61581	5.08798	-12.1378	1.66852e-11	1.37946e-10
PVP01_11099001	PVP01_1109900	Eth_vs_Brazil	5.28723	4.78925	14.9615	1.67336e-11	1.38179e-10
PVP01_0319700	PVP01_0319700	Eth_vs_Brazil	3.8083	6.73512	10.8093	1.69526e-11	1.39818e-10
PVP01_14504001	PVP01_1450400	Eth_vs_Brazil	-3.75005	5.46288	-8.51036	1.69837e-11	1.39905e-10
PVP01_12021001	PVP01_1202100	Eth_vs_Brazil	4.37147	7.19233	11.4207	1.8796e-11	1.54648e-10
PVP01_08303001	PVP01_0830300	Eth_vs_Brazil	5.98552	5.05057	14.3881	1.91925e-11	1.57721e-10
PVP01_00042501	PVP01_0004250	Eth_vs_Brazil	-5.65255	2.21483	-10.0087	2.00845e-11	1.64853e-10
PVP01_09298001	PVP01_0929800	Eth_vs_Brazil	-3.26206	6.77326	-9.67098	2.03923e-11	1.67178e-10
PVP01_06216001	PVP01_0621600	Eth_vs_Brazil	5.62604	6.00469	13.1335	2.05915e-11	1.68608e-10
PVP01_06143001	PVP01_0614300	Eth_vs_Brazil	4.13245	6.222	10.8916	2.07732e-11	1.69893e-10
PVP01_0820800	PVP01_0820800	Eth_vs_Brazil	2.63039	6.5257	8.29434	2.13244e-11	1.74192e-10
PVP01_12667001	PVP01_1266700	Eth_vs_Brazil	4.05936	5.58836	12.3936	2.17838e-11	1.77732e-10
PVP01_0500400	PVP01_0500400	Eth_vs_Brazil	4.27233	0.860271	10.42	2.26605e-11	1.84641e-10
PVP01_11247001	PVP01_1124700	Eth_vs_Brazil	4.53559	4.88401	13.6549	2.26847e-11	1.84641e-10
PVP01_1253600	PVP01_1253600	Eth_vs_Brazil	1.83915	5.69598	7.74082	2.2757e-11	1.85009e-10
PVP01_12597001	PVP01_1259700	Eth_vs_Brazil	-3.14969	3.54267	-7.46674	2.31301e-11	1.87818e-10
PVP01_0901200	PVP01_0901200	Eth_vs_Brazil	4.19316	1.39582	8.47792	2.34814e-11	1.90445e-10
PVP01_14074001	PVP01_1407400	Eth_vs_Brazil	4.20629	5.15878	11.8379	2.41434e-11	1.95581e-10
PVP01_08266001	PVP01_0826600	Eth_vs_Brazil	2.12743	5.62975	8.20079	2.53263e-11	2.04921e-10
PVP01_14627001	PVP01_1462700	Eth_vs_Brazil	4.74672	5.11916	13.8802	2.56969e-11	2.07674e-10
PVP01_10007001	PVP01_1000700	Eth_vs_Brazil	5.56804	2.92377	10.5238	2.63776e-11	2.12923e-10
PVP01_07282001	PVP01_0728200	Eth_vs_Brazil	-1.97802	5.15727	-7.12864	2.65193e-11	2.13814e-10
PVP01_13337001	PVP01_1333700	Eth_vs_Brazil	4.68941	4.6618	9.47346	2.6773e-11	2.15604e-10
PVP01_10032001	PVP01_1003200	Eth_vs_Brazil	6.35019	6.75157	13.2874	2.69863e-11	2.17067e-10
PVP01_08339001	PVP01_0833900	Eth_vs_Brazil	-3.79606	3.69329	-7.53635	2.84306e-11	2.28191e-10
PVP01_14275001	PVP01_1427500	Eth_vs_Brazil	-2.69083	6.03959	-9.29138	2.8441e-11	2.28191e-10
PVP01_06069001	PVP01_0606900	Eth_vs_Brazil	3.83009	6.95368	9.38878	2.84696e-11	2.28191e-10
PVP01_14370001	PVP01_1437000	Eth_vs_Brazil	3.95518	6.64682	12.0811	2.85087e-11	2.28237e-10
PVP01_13469001	PVP01_1346900	Eth_vs_Brazil	-1.86975	0.49177	-8.27087	2.88172e-11	2.30436e-10
PVP01_03084001	PVP01_0308400	Eth_vs_Brazil	-3.32315	5.84375	-9.60518	2.89197e-11	2.30986e-10
PVP01_08081001	PVP01_0808100	Eth_vs_Brazil	-4.09887	5.64107	-11.4679	2.9225e-11	2.33152e-10
PVP01_09407001	PVP01_0940700	Eth_vs_Brazil	6.52886	3.48578	13.3565	3.03198e-11	2.41603e-10
PVP01_12250001	PVP01_1225000	Eth_vs_Brazil	3.09581	6.33215	10.1646	3.16556e-11	2.51954e-10
PVP01_03016001	PVP01_0301600	Eth_vs_Brazil	4.95648	2.21433	10.8774	3.22297e-11	2.56224e-10
PVP01_13035001	PVP01_1303500	Eth_vs_Brazil	-9.71348	5.6618	-14.4057	3.24903e-11	2.57995e-10
PVP01_09479001	PVP01_0947900	Eth_vs_Brazil	-5.38027	2.10909	-13.3381	3.26164e-11	2.58696e-10
PVP01_11027001	PVP01_1102700	Eth_vs_Brazil	2.8706	3.6603	9.15038	3.63826e-11	2.88233e-10
PVP01_11203001	PVP01_1120300	Eth_vs_Brazil	-3.20308	5.39314	-9.39183	3.71247e-11	2.93772e-10
PVP01_0203000	PVP01_0203000	Eth_vs_Brazil	8.72731	5.37236	14.0184	3.72029e-11	2.9405e-10
PVP01_04148001	PVP01_0414800	Eth_vs_Brazil	-2.13863	5.86306	-6.69194	3.79312e-11	2.99459e-10
PVP01_11410001	PVP01_1141000	Eth_vs_Brazil	6.15135	5.5053	11.2364	3.81997e-11	3.01025e-10
PVP01_0505500	PVP01_0505500	Eth_vs_Brazil	-5.40482	4.66409	-8.96599	3.82177e-11	3.01025e-10
PVP01_00106701	PVP01_0010670	Eth_vs_Brazil	-6.30323	2.52876	-10.3356	3.84299e-11	3.02347e-10
PVP01_12087001	PVP01_1208700	Eth_vs_Brazil	-3.27624	7.11919	-10.4103	3.95009e-11	3.10416e-10
PVP01_14225001	PVP01_1422500	Eth_vs_Brazil	-4.80923	4.39365	-10.6937	3.95991e-11	3.1083e-10
PVP01_12226001	PVP01_1222600	Eth_vs_Brazil	3.14085	4.17009	8.25576	3.96465e-11	3.10845e-10
PVP01_0411200	PVP01_0411200	Eth_vs_Brazil	-2.45016	4.44604	-7.42961	3.99433e-11	3.12599e-10
PVP01_13200001	PVP01_1320000	Eth_vs_Brazil	4.12018	5.39591	13.1118	3.99617e-11	3.12599e-10
PVP01_11195001	PVP01_1119500	Eth_vs_Brazil	7.43245	4.20853	12.2929	4.02626e-11	3.14592e-10
PVP01_09034001	PVP01_0903400	Eth_vs_Brazil	7.41575	3.53749	14.0689	4.07185e-11	3.1779e-10
PVP01_05072001	PVP01_0507200	Eth_vs_Brazil	1.8776	5.29509	8.27276	4.19579e-11	3.2709e-10
PVP01_00014401	PVP01_0001440	Eth_vs_Brazil	-7.22179	2.95692	-12.5508	4.28014e-11	3.33285e-10
PVP01_08050001	PVP01_0805000	Eth_vs_Brazil	2.31169	4.55318	7.00464	4.35458e-11	3.38695e-10
PVP01_04026001	PVP01_0402600	Eth_vs_Brazil	4.54541	0.948151	11.1453	4.39348e-11	3.41332e-10
PVP01_04224001	PVP01_0422400	Eth_vs_Brazil	-3.60513	1.25362	-9.18273	4.42861e-11	3.43671e-10
PVP01_0903200	PVP01_0903200	Eth_vs_Brazil	3.62049	4.43557	7.89046	4.4746e-11	3.46845e-10
PVP01_11010001	PVP01_1101000	Eth_vs_Brazil	8.03783	4.47481	13.7894	4.53739e-11	3.51313e-10
PVP01_11460001	PVP01_1146000	Eth_vs_Brazil	1.70827	6.95059	7.04573	4.64141e-11	3.5896e-10
PVP01_02003001	PVP01_0200300	Eth_vs_Brazil	4.37894	1.58152	8.15097	4.8469e-11	3.74428e-10
PVP01_0726000	PVP01_0726000	Eth_vs_Brazil	4.96123	2.23197	8.63258	4.95904e-11	3.82658e-10
PVP01_06142001	PVP01_0614200	Eth_vs_Brazil	3.14981	5.9279	8.57245	4.98113e-11	3.83929e-10
PVP01_13099001	PVP01_1309900	Eth_vs_Brazil	2.97459	6.1293	9.64937	5.03679e-11	3.87781e-10
PVP01_12535001	PVP01_1253500	Eth_vs_Brazil	2.33578	4.75791	9.81714	5.04622e-11	3.8807e-10
PVP01_1328000	PVP01_1328000	Eth_vs_Brazil	-3.91541	4.64954	-11.2775	5.2799e-11	4.05584e-10
PVP01_03140001	PVP01_0314000	Eth_vs_Brazil	7.20753	4.57319	14.1683	5.31867e-11	4.08104e-10
PVP01_09335001	PVP01_0933500	Eth_vs_Brazil	-4.10113	4.02616	-7.80462	5.32736e-11	4.08311e-10
PVP01_1256700	PVP01_1256700	Eth_vs_Brazil	4.83374	6.05796	10.6795	5.34043e-11	4.08854e-10
PVP01_04014001	PVP01_0401400	Eth_vs_Brazil	5.27402	1.14233	14.1195	5.46609e-11	4.18006e-10
PVP01_14101001	PVP01_1410100	Eth_vs_Brazil	-2.21912	5.81757	-7.77377	5.57101e-11	4.25553e-10
PVP01_12064001	PVP01_1206400	Eth_vs_Brazil	5.24311	5.85755	11.8463	5.65152e-11	4.31221e-10
PVP01_10180001	PVP01_1018000	Eth_vs_Brazil	-2.78948	5.19486	-8.91671	5.66014e-11	4.31396e-10
PVP01_0403300	PVP01_0403300	Eth_vs_Brazil	3.87214	1.61301	8.64406	5.74886e-11	4.37669e-10
PVP01_05296001	PVP01_0529600	Eth_vs_Brazil	4.27312	4.00685	12.9118	5.80234e-11	4.41249e-10
PVP01_1268600	PVP01_1268600	Eth_vs_Brazil	3.79191	7.78467	9.15662	5.81954e-11	4.42065e-10
PVP01_1417900	PVP01_1417900	Eth_vs_Brazil	4.23029	6.15992	9.05769	5.89987e-11	4.47669e-10
PVP01_11419001	PVP01_1141900	Eth_vs_Brazil	5.34524	6.43304	12.0713	5.94944e-11	4.50929e-10
PVP01_14190001	PVP01_1419000	Eth_vs_Brazil	-3.27843	4.12617	-8.45481	6.10803e-11	4.62436e-10
PVP01_02138001	PVP01_0213800	Eth_vs_Brazil	3.33505	6.64224	10.3801	6.33186e-11	4.78852e-10
PVP01_0622900	PVP01_0622900	Eth_vs_Brazil	7.83105	2.62117	10.7798	6.35012e-11	4.79701e-10
PVP01_1010000	PVP01_1010000	Eth_vs_Brazil	-3.01646	4.2885	-8.00621	6.47944e-11	4.8893e-10
PVP01_14496001	PVP01_1449600	Eth_vs_Brazil	2.23575	5.5288	9.34342	6.53907e-11	4.92884e-10
PVP01_1317800	PVP01_1317800	Eth_vs_Brazil	-4.3	5.15714	-10.3146	6.90375e-11	5.19799e-10
PVP01_0806700	PVP01_0806700	Eth_vs_Brazil	-2.56743	4.10618	-7.02084	6.96601e-11	5.23909e-10
PVP01_10009001	PVP01_1000900	Eth_vs_Brazil	9.36742	3.65951	14.0381	7.19273e-11	5.40365e-10
PVP01_05017001	PVP01_0501700	Eth_vs_Brazil	10.7433	4.29025	14.0457	7.23863e-11	5.43215e-10
PVP01_12598001	PVP01_1259800	Eth_vs_Brazil	-1.10522	5.31028	-7.2517	7.24698e-11	5.43245e-10
PVP01_0402000	PVP01_0402000	Eth_vs_Brazil	3.35995	0.125203	9.38332	7.43791e-11	5.56946e-10
PVP01_0808600	PVP01_0808600	Eth_vs_Brazil	-3.24617	6.14351	-7.97033	7.4695e-11	5.58699e-10
PVP01_1200200	PVP01_1200200	Eth_vs_Brazil	3.66489	0.689595	7.95035	7.70711e-11	5.75841e-10
PVP01_05013001	PVP01_0501300	Eth_vs_Brazil	6.49014	1.9382	13.8323	7.73205e-11	5.77073e-10
PVP01_05203001	PVP01_0520300	Eth_vs_Brazil	-4.66312	3.36415	-11.2926	8.09953e-11	6.03839e-10
PVP01_06046001	PVP01_0604600	Eth_vs_Brazil	-5.4383	5.01229	-11.6821	8.25335e-11	6.14636e-10
PVP01_1247800	PVP01_1247800	Eth_vs_Brazil	4.77137	5.62867	12.0338	8.30244e-11	6.17619e-10
PVP01_08245001	PVP01_0824500	Eth_vs_Brazil	7.54366	8.05332	13.3975	8.40671e-11	6.24694e-10
PVP01_08295001	PVP01_0829500	Eth_vs_Brazil	-6.34022	5.26929	-10.3698	8.47154e-11	6.28051e-10
PVP01_14639001	PVP01_1463900	Eth_vs_Brazil	-3.55567	4.9593	-8.63235	8.475e-11	6.28051e-10
PVP01_02099001	PVP01_0209900	Eth_vs_Brazil	6.05959	5.79979	12.4897	8.47947e-11	6.28051e-10
PVP01_10011001	PVP01_1001100	Eth_vs_Brazil	4.47335	1.80573	11.464	8.57962e-11	6.3478e-10
PVP01_11307001	PVP01_1130700	Eth_vs_Brazil	2.02219	6.69972	8.12391	8.80676e-11	6.5088e-10
PVP01_0524800	PVP01_0524800	Eth_vs_Brazil	3.79222	0.393066	8.12373	8.93216e-11	6.59435e-10
PVP01_03056001	PVP01_0305600	Eth_vs_Brazil	-5.46085	4.89562	-9.51195	8.96975e-11	6.61495e-10
PVP01_07163001	PVP01_0716300	Eth_vs_Brazil	-8.76296	7.36065	-13.0411	9.04248e-11	6.66139e-10
PVP01_14374001	PVP01_1437400	Eth_vs_Brazil	-1.56948	6.50165	-7.64228	9.26097e-11	6.815e-10
PVP01_14021001	PVP01_1402100	Eth_vs_Brazil	-3.30804	7.22821	-7.64056	9.44436e-11	6.94247e-10
PVP01_08330001	PVP01_0833000	Eth_vs_Brazil	-7.66683	4.98676	-12.3251	9.52472e-11	6.99401e-10
PVP01_12261001	PVP01_1226100	Eth_vs_Brazil	-6.31149	4.13649	-10.5337	9.54336e-11	7.00017e-10
PVP01_07350001	PVP01_0735000	Eth_vs_Brazil	-5.32003	6.20653	-11.1008	9.61518e-11	7.04529e-10
PVP01_10115001	PVP01_1011500	Eth_vs_Brazil	4.99896	8.8335	11.0781	1.02231e-10	7.48272e-10
PVP01_13370001	PVP01_1337000	Eth_vs_Brazil	4.77845	3.79999	9.16637	1.02443e-10	7.49016e-10
PVP01_13449001	PVP01_1344900	Eth_vs_Brazil	-5.24695	4.01543	-8.80773	1.04714e-10	7.64355e-10
PVP01_0830100	PVP01_0830100	Eth_vs_Brazil	6.49527	5.65226	11.5728	1.04764e-10	7.64355e-10
PVP01_01003001	PVP01_0100300	Eth_vs_Brazil	7.69005	4.13955	13.7249	1.05174e-10	7.66522e-10
PVP01_05088001	PVP01_0508800	Eth_vs_Brazil	1.6359	6.25597	7.19292	1.0843e-10	7.89412e-10
PVP01_07242001	PVP01_0724200	Eth_vs_Brazil	-6.95907	6.44448	-11.6749	1.14015e-10	8.2919e-10
PVP01_0505000	PVP01_0505000	Eth_vs_Brazil	-3.06994	5.2068	-7.58356	1.14898e-10	8.34724e-10
PVP01_12006001	PVP01_1200600	Eth_vs_Brazil	6.43226	1.83263	13.4169	1.17383e-10	8.50748e-10
PVP01_12352001	PVP01_1235200	Eth_vs_Brazil	5.26535	4.71228	12.1161	1.17465e-10	8.50748e-10
PVP01_0101800	PVP01_0101800	Eth_vs_Brazil	3.93294	2.24401	10.1995	1.17478e-10	8.50748e-10
PVP01_10097001	PVP01_1009700	Eth_vs_Brazil	3.53596	5.04346	7.5451	1.17858e-10	8.52595e-10
PVP01_13199001	PVP01_1319900	Eth_vs_Brazil	3.76727	6.11185	9.70998	1.18473e-10	8.56141e-10
PVP01_12025001	PVP01_1202500	Eth_vs_Brazil	6.16924	5.23608	13.3704	1.2062e-10	8.70737e-10
PVP01_1243400	PVP01_1243400	Eth_vs_Brazil	4.55277	4.48748	9.81359	1.20782e-10	8.70981e-10
PVP01_0305000	PVP01_0305000	Eth_vs_Brazil	-2.26769	4.00009	-7.22276	1.21203e-10	8.73045e-10
PVP01_1201100	PVP01_1201100	Eth_vs_Brazil	6.81896	1.2281	13.644	1.21324e-10	8.73045e-10
PVP01_10305001	PVP01_1030500	Eth_vs_Brazil	-7.8042	4.55174	-10.4939	1.21725e-10	8.75014e-10
PVP01_04022001	PVP01_0402200	Eth_vs_Brazil	6.90151	2.3706	13.4915	1.2639e-10	9.0759e-10
PVP01_12298001	PVP01_1229800	Eth_vs_Brazil	-4.99172	4.13101	-12.1872	1.29897e-10	9.31795e-10
PVP01_01087001	PVP01_0108700	Eth_vs_Brazil	-3.04367	7.84545	-7.27014	1.3247e-10	9.49251e-10
PVP01_05103001	PVP01_0510300	Eth_vs_Brazil	4.69132	4.23048	9.47512	1.33548e-10	9.55977e-10
PVP01_10160001	PVP01_1016000	Eth_vs_Brazil	-2.58839	6.5077	-8.04043	1.35699e-10	9.70354e-10
PVP01_1242100	PVP01_1242100	Eth_vs_Brazil	-3.72833	4.50741	-11.0461	1.363e-10	9.7363e-10
PVP01_05330001	PVP01_0533000	Eth_vs_Brazil	-3.24754	1.12248	-10.4831	1.37483e-10	9.80398e-10
PVP01_09023001	PVP01_0902300	Eth_vs_Brazil	4.02804	1.90847	7.88294	1.37534e-10	9.80398e-10
PVP01_14552001	PVP01_1455200	Eth_vs_Brazil	5.96961	6.16229	12.5906	1.40093e-10	9.97599e-10
PVP01_03124001	PVP01_0312400	Eth_vs_Brazil	-4.88909	2.86375	-11.6485	1.41003e-10	1.00303e-09
PVP01_0505700	PVP01_0505700	Eth_vs_Brazil	6.82881	6.34156	12.885	1.44492e-10	1.02678e-09
PVP01_13154001	PVP01_1315400	Eth_vs_Brazil	-2.67891	3.7841	-7.91596	1.4503e-10	1.02953e-09
PVP01_1241200	PVP01_1241200	Eth_vs_Brazil	5.66723	5.01104	12.1551	1.47912e-10	1.0489e-09
PVP01_12259001	PVP01_1225900	Eth_vs_Brazil	-3.98829	2.91433	-10.9311	1.52521e-10	1.08046e-09
PVP01_05193001	PVP01_0519300	Eth_vs_Brazil	-2.60332	6.30678	-6.99913	1.57576e-10	1.11511e-09
PVP01_13205001	PVP01_1320500	Eth_vs_Brazil	4.08796	6.2222	10.7474	1.62204e-10	1.14668e-09
PVP01_0711600	PVP01_0711600	Eth_vs_Brazil	-3.84905	6.08806	-10.8134	1.71534e-10	1.21138e-09
PVP01_02139001	PVP01_0213900	Eth_vs_Brazil	-4.3946	2.79188	-10.9208	1.76034e-10	1.24187e-09
PVP01_11114001	PVP01_1111400	Eth_vs_Brazil	4.38545	4.86913	12.0158	1.7697e-10	1.24719e-09
PVP01_14312001	PVP01_1431200	Eth_vs_Brazil	6.39481	6.27791	12.2235	1.81808e-10	1.27997e-09
PVP01_02060001	PVP01_0206000	Eth_vs_Brazil	3.11853	5.21155	10.038	1.8278e-10	1.28548e-09
PVP01_09129001	PVP01_0912900	Eth_vs_Brazil	2.36291	7.29288	7.75826	1.83393e-10	1.28847e-09
PVP01_1415300	PVP01_1415300	Eth_vs_Brazil	-4.06009	4.25398	-6.95567	1.84946e-10	1.29805e-09
PVP01_10030001	PVP01_1003000	Eth_vs_Brazil	5.33213	5.12288	10.6357	1.85285e-10	1.29908e-09
PVP01_0707000	PVP01_0707000	Eth_vs_Brazil	3.69263	5.12446	9.16833	1.86567e-10	1.30673e-09
PVP01_07055001	PVP01_0705500	Eth_vs_Brazil	-4.17278	3.2842	-7.001	1.86962e-10	1.30816e-09
PVP01_07195001	PVP01_0719500	Eth_vs_Brazil	8.0387	6.22824	12.7001	1.87616e-10	1.31139e-09
PVP01_01097001	PVP01_0109700	Eth_vs_Brazil	2.3115	6.81267	9.46334	1.90135e-10	1.32764e-09
PVP01_12327001	PVP01_1232700	Eth_vs_Brazil	-4.4303	4.58915	-9.45411	1.91781e-10	1.33777e-09
PVP01_0209000	PVP01_0209000	Eth_vs_Brazil	-4.19843	6.42256	-8.75602	1.92959e-10	1.34461e-09
PVP01_13374001	PVP01_1337400	Eth_vs_Brazil	3.25453	5.7708	11.0276	1.94245e-10	1.35219e-09
PVP01_14244001	PVP01_1424400	Eth_vs_Brazil	2.89128	5.32052	8.01984	1.97553e-10	1.37382e-09
PVP01_03137001	PVP01_0313700	Eth_vs_Brazil	7.91199	7.16799	12.219	2.0206e-10	1.40373e-09
PVP01_12691001	PVP01_1269100	Eth_vs_Brazil	6.72871	5.91808	12.8916	2.08818e-10	1.44921e-09
PVP01_05019001	PVP01_0501900	Eth_vs_Brazil	7.41023	3.17668	12.1285	2.11191e-10	1.46418e-09
PVP01_01163001	PVP01_0116300	Eth_vs_Brazil	2.57112	6.75207	10.4893	2.12546e-10	1.47208e-09
PVP01_08323001	PVP01_0832300	Eth_vs_Brazil	5.55185	5.32727	12.6828	2.13873e-10	1.47978e-09
PVP01_13063001	PVP01_1306300	Eth_vs_Brazil	4.96589	4.93826	11.666	2.16826e-10	1.49869e-09
PVP01_09440001	PVP01_0944000	Eth_vs_Brazil	-4.44591	1.65764	-9.62996	2.18727e-10	1.5103e-09
PVP01_0817200	PVP01_0817200	Eth_vs_Brazil	5.75723	5.80077	7.22877	2.26436e-10	1.56195e-09
PVP01_0701300	PVP01_0701300	Eth_vs_Brazil	3.8876	1.13375	7.68773	2.32378e-10	1.60132e-09
PVP01_07023001	PVP01_0702300	Eth_vs_Brazil	-2.22541	4.41893	-7.32363	2.32893e-10	1.60325e-09
PVP01_1220900	PVP01_1220900	Eth_vs_Brazil	4.2835	4.38351	10.4051	2.37559e-10	1.63373e-09
PVP01_14161001	PVP01_1416100	Eth_vs_Brazil	2.29653	5.26709	8.13279	2.38466e-10	1.63832e-09
PVP01_03111001	PVP01_0311100	Eth_vs_Brazil	2.01356	6.60391	8.20204	2.38922e-10	1.6398e-09
PVP01_04025001	PVP01_0402500	Eth_vs_Brazil	8.92632	3.20018	13.0118	2.41502e-10	1.65584e-09
PVP01_12410001	PVP01_1241000	Eth_vs_Brazil	7.3877	5.96529	12.8455	2.42537e-10	1.66127e-09
PVP01_02088001	PVP01_0208800	Eth_vs_Brazil	-4.36976	5.40968	-10.7522	2.46505e-10	1.68676e-09
PVP01_12141001	PVP01_1214100	Eth_vs_Brazil	-2.63194	4.12941	-6.85496	2.5005e-10	1.7093e-09
PVP01_11366001	PVP01_1136600	Eth_vs_Brazil	-3.44454	1.80464	-7.7871	2.51788e-10	1.71946e-09
PVP01_04190001	PVP01_0419000	Eth_vs_Brazil	-2.11089	2.83628	-7.26587	2.5532e-10	1.74184e-09
PVP01_11042001	PVP01_1104200	Eth_vs_Brazil	3.35718	4.00435	10.1642	2.57045e-10	1.75186e-09
PVP01_08003001	PVP01_0800300	Eth_vs_Brazil	5.2999	1.84751	12.2172	2.61334e-10	1.77926e-09
PVP01_09444001	PVP01_0944400	Eth_vs_Brazil	-3.76225	1.34276	-9.38963	2.61587e-10	1.77926e-09
PVP01_07258001	PVP01_0725800	Eth_vs_Brazil	2.26114	7.03271	8.0351	2.65927e-10	1.80698e-09
PVP01_14454001	PVP01_1445400	Eth_vs_Brazil	4.14844	7.28591	10.9836	2.68508e-10	1.8227e-09
PVP01_1420800	PVP01_1420800	Eth_vs_Brazil	-1.62788	6.42313	-6.59767	2.74626e-10	1.86239e-09
PVP01_05262001	PVP01_0526200	Eth_vs_Brazil	-7.51144	5.15445	-11.2153	2.75167e-10	1.86289e-09
PVP01_1323200	PVP01_1323200	Eth_vs_Brazil	-5.7329	5.36881	-9.7862	2.75246e-10	1.86289e-09
PVP01_06214001	PVP01_0621400	Eth_vs_Brazil	5.2474	5.89735	11.5974	2.84132e-10	1.92112e-09
PVP01_08135001	PVP01_0813500	Eth_vs_Brazil	5.33779	4.46337	12.7868	2.87716e-10	1.94343e-09
PVP01_1105800	PVP01_1105800	Eth_vs_Brazil	-4.53836	3.0419	-8.66106	2.96531e-10	2.001e-09
PVP01_0730600	PVP01_0730600	Eth_vs_Brazil	4.53754	3.13201	8.64649	2.9847e-10	2.0107e-09
PVP01_04230001	PVP01_0423000	Eth_vs_Brazil	-6.35527	2.55417	-11.1289	2.98557e-10	2.0107e-09
PVP01_14224001	PVP01_1422400	Eth_vs_Brazil	6.22814	4.2252	12.5612	2.99928e-10	2.01661e-09
PVP01_12695001	PVP01_1269500	Eth_vs_Brazil	-3.28042	4.01387	-8.898	3.00025e-10	2.01661e-09
PVP01_07180001	PVP01_0718000	Eth_vs_Brazil	-3.17207	3.25228	-8.72462	3.02145e-10	2.02886e-09
PVP01_13288001	PVP01_1328800	Eth_vs_Brazil	3.56553	4.58006	11.6304	3.07575e-10	2.06329e-09
PVP01_1419400	PVP01_1419400	Eth_vs_Brazil	4.18734	1.27297	8.54517	3.122e-10	2.09226e-09
PVP01_14093001	PVP01_1409300	Eth_vs_Brazil	-2.02412	4.27203	-6.86004	3.16657e-10	2.12005e-09
PVP01_03136001	PVP01_0313600	Eth_vs_Brazil	4.53888	4.97968	11.1016	3.17771e-10	2.12543e-09
PVP01_12008001	PVP01_1200800	Eth_vs_Brazil	7.84245	4.9564	12.5706	3.26252e-10	2.18001e-09
PVP01_0937100	PVP01_0937100	Eth_vs_Brazil	4.7353	6.57796	8.97168	3.26799e-10	2.18153e-09
PVP01_10152001	PVP01_1015200	Eth_vs_Brazil	5.38353	4.08033	12.1267	3.27396e-10	2.18339e-09
PVP01_1109700	PVP01_1109700	Eth_vs_Brazil	-3.91872	3.20761	-9.72469	3.36476e-10	2.24175e-09
PVP01_03105001	PVP01_0310500	Eth_vs_Brazil	4.41248	5.41544	12.0732	3.39714e-10	2.26112e-09
PVP01_13007001	PVP01_1300700	Eth_vs_Brazil	4.13047	2.844	8.38679	3.50692e-10	2.33191e-09
PVP01_13255001	PVP01_1325500	Eth_vs_Brazil	2.91459	4.96408	9.96697	3.53932e-10	2.35117e-09
PVP01_08297001	PVP01_0829700	Eth_vs_Brazil	3.84021	6.03556	10.5586	3.54841e-10	2.35492e-09
PVP01_00110201	PVP01_0011020	Eth_vs_Brazil	-2.8491	0.930825	-7.71301	3.55954e-10	2.36001e-09
PVP01_07018001	PVP01_0701800	Eth_vs_Brazil	2.97835	8.08948	10.3757	3.62279e-10	2.39936e-09
PVP01_0212100	PVP01_0212100	Eth_vs_Brazil	1.98066	5.86833	9.27404	3.62591e-10	2.39936e-09
PVP01_05293001	PVP01_0529300	Eth_vs_Brazil	4.05613	7.26065	11.1298	3.65795e-10	2.41822e-09
PVP01_12463001	PVP01_1246300	Eth_vs_Brazil	4.15754	4.66766	12.2023	3.66806e-10	2.42255e-09
PVP01_0317600	PVP01_0317600	Eth_vs_Brazil	4.44455	6.50563	6.32241	3.82689e-10	2.52285e-09
PVP01_00001001	PVP01_0000100	Eth_vs_Brazil	-4.84731	1.85925	-10.6566	3.82732e-10	2.52285e-09
PVP01_07021001	PVP01_0702100	Eth_vs_Brazil	-4.8125	6.2333	-11.3412	3.90691e-10	2.57283e-09
PVP01_12256001	PVP01_1225600	Eth_vs_Brazil	-2.52085	4.39893	-7.20596	3.9282e-10	2.58436e-09
PVP01_08180001	PVP01_0818000	Eth_vs_Brazil	5.08081	6.78226	10.028	4.03375e-10	2.65125e-09
PVP01_1136300	PVP01_1136300	Eth_vs_Brazil	-1.83273	4.41262	-6.65547	4.17849e-10	2.74374e-09
PVP01_11242001	PVP01_1124200	Eth_vs_Brazil	2.34003	6.89447	8.07627	4.18397e-10	2.7447e-09
PVP01_1254500	PVP01_1254500	Eth_vs_Brazil	1.46401	4.36943	6.82833	4.29647e-10	2.81579e-09
PVP01_0616900	PVP01_0616900	Eth_vs_Brazil	-4.80984	5.83011	-9.43616	4.41023e-10	2.88758e-09
PVP01_00033801	PVP01_0003380	Eth_vs_Brazil	-4.80262	1.80915	-8.64016	4.42827e-10	2.89486e-09
PVP01_01042001	PVP01_0104200	Eth_vs_Brazil	5.43308	5.10293	12.2247	4.42982e-10	2.89486e-09
PVP01_1423700	PVP01_1423700	Eth_vs_Brazil	-2.609	4.03715	-7.34958	4.49338e-10	2.93358e-09
PVP01_10339001	PVP01_1033900	Eth_vs_Brazil	-4.94959	1.90657	-11.2761	4.50845e-10	2.94061e-09
PVP01_01156001	PVP01_0115600	Eth_vs_Brazil	-5.50675	5.21952	-9.96691	4.58845e-10	2.98994e-09
PVP01_1425700	PVP01_1425700	Eth_vs_Brazil	5.14393	2.51911	11.859	4.63365e-10	3.01651e-09
PVP01_0918900	PVP01_0918900	Eth_vs_Brazil	-1.8783	5.30912	-6.87101	4.65214e-10	3.02566e-09
PVP01_14369001	PVP01_1436900	Eth_vs_Brazil	4.23087	4.23465	11.3324	4.70314e-10	3.05592e-09
PVP01_12288001	PVP01_1228800	Eth_vs_Brazil	7.60235	6.03831	12.3903	4.73313e-10	3.07249e-09
PVP01_09356001	PVP01_0935600	Eth_vs_Brazil	-3.39405	5.36663	-7.75226	4.78996e-10	3.10643e-09
PVP01_1108200	PVP01_1108200	Eth_vs_Brazil	4.44904	4.72043	9.86221	4.84261e-10	3.13759e-09
PVP01_13457001	PVP01_1345700	Eth_vs_Brazil	3.56415	6.29133	10.877	4.86974e-10	3.15217e-09
PVP01_11314001	PVP01_1131400	Eth_vs_Brazil	5.09075	7.07743	10.9947	4.93064e-10	3.18857e-09
PVP01_1021300	PVP01_1021300	Eth_vs_Brazil	-2.94945	5.60331	-8.11278	4.94237e-10	3.19181e-09
PVP01_10008001	PVP01_1000800	Eth_vs_Brazil	4.55939	1.94528	7.55545	4.94499e-10	3.19181e-09
PVP01_14210001	PVP01_1421000	Eth_vs_Brazil	3.00951	6.4195	8.18796	4.9523e-10	3.19351e-09
PVP01_13276001	PVP01_1327600	Eth_vs_Brazil	4.34664	4.74052	11.2465	5.00213e-10	3.2226e-09
PVP01_08250001	PVP01_0825000	Eth_vs_Brazil	-2.39985	6.04818	-6.3869	5.07814e-10	3.26549e-09
PVP01_05185001	PVP01_0518500	Eth_vs_Brazil	3.88489	5.74599	8.41953	5.07827e-10	3.26549e-09
PVP01_10040001	PVP01_1004000	Eth_vs_Brazil	-5.19447	4.32494	-11.4933	5.09447e-10	3.27088e-09
PVP01_01105001	PVP01_0110500	Eth_vs_Brazil	-4.10226	5.42518	-11.3718	5.09623e-10	3.27088e-09
PVP01_0707200	PVP01_0707200	Eth_vs_Brazil	4.38424	4.48076	8.27305	5.14558e-10	3.29945e-09
PVP01_03138001	PVP01_0313800	Eth_vs_Brazil	4.96605	5.25371	12.06	5.17922e-10	3.31791e-09
PVP01_0733700	PVP01_0733700	Eth_vs_Brazil	-2.67281	5.51261	-6.3887	5.27741e-10	3.37764e-09
PVP01_06234001	PVP01_0623400	Eth_vs_Brazil	7.10193	4.23816	11.7186	5.30317e-10	3.39095e-09
PVP01_01175001	PVP01_0117500	Eth_vs_Brazil	2.82686	5.90935	6.87188	5.31064e-10	3.39255e-09
PVP01_13407001	PVP01_1340700	Eth_vs_Brazil	4.94244	2.68021	9.40867	5.42476e-10	3.46222e-09
PVP01_11394001	PVP01_1139400	Eth_vs_Brazil	5.63644	5.55945	10.9276	5.46881e-10	3.48414e-09
PVP01_06118001	PVP01_0611800	Eth_vs_Brazil	4.53482	6.17555	10.8884	5.46932e-10	3.48414e-09
PVP01_13220001	PVP01_1322000	Eth_vs_Brazil	1.59319	6.35333	7.03779	5.65928e-10	3.60179e-09
PVP01_06012001	PVP01_0601200	Eth_vs_Brazil	-5.54052	6.50109	-11.5074	5.67492e-10	3.60838e-09
PVP01_12365001	PVP01_1236500	Eth_vs_Brazil	-2.71332	2.7456	-6.66568	5.70707e-10	3.62545e-09
PVP01_14360001	PVP01_1436000	Eth_vs_Brazil	4.48449	7.16243	10.1445	6.32941e-10	4.01706e-09
PVP01_12388001	PVP01_1238800	Eth_vs_Brazil	3.53136	5.64614	9.94329	6.36432e-10	4.03546e-09
PVP01_09488001	PVP01_0948800	Eth_vs_Brazil	-5.23386	2.03413	-10.525	6.53878e-10	4.14224e-09
PVP01_11119001	PVP01_1111900	Eth_vs_Brazil	-4.92483	4.23327	-8.76774	6.5461e-10	4.14303e-09
PVP01_04045001	PVP01_0404500	Eth_vs_Brazil	4.60708	3.44425	9.56128	6.58922e-10	4.16646e-09
PVP01_12577001	PVP01_1257700	Eth_vs_Brazil	-3.88944	5.64805	-8.64798	6.76937e-10	4.27641e-09
PVP01_03170001	PVP01_0317000	Eth_vs_Brazil	-2.90573	5.18207	-9.36838	6.82035e-10	4.30464e-09
PVP01_1415600	PVP01_1415600	Eth_vs_Brazil	2.83496	5.80114	7.63393	7.04019e-10	4.43929e-09
PVP01_12147001	PVP01_1214700	Eth_vs_Brazil	-3.6517	5.41647	-8.9481	7.04904e-10	4.44076e-09
PVP01_06130001	PVP01_0613000	Eth_vs_Brazil	5.08667	4.3208	10.9413	7.19015e-10	4.52549e-09
PVP01_1239100	PVP01_1239100	Eth_vs_Brazil	4.81363	2.09054	7.76516	7.35795e-10	4.62684e-09
PVP01_05286001	PVP01_0528600	Eth_vs_Brazil	-3.83565	3.54293	-7.3256	7.37988e-10	4.63636e-09
PVP01_08277001	PVP01_0827700	Eth_vs_Brazil	-3.13526	3.68467	-8.9675	7.47365e-10	4.69095e-09
PVP01_12262001	PVP01_1226200	Eth_vs_Brazil	4.42579	7.60862	10.7988	7.64817e-10	4.79608e-09
PVP01_10338001	PVP01_1033800	Eth_vs_Brazil	-7.12367	2.91098	-9.35364	7.71562e-10	4.83394e-09
PVP01_0732100	PVP01_0732100	Eth_vs_Brazil	-3.4709	3.64346	-8.82898	7.77984e-10	4.86971e-09
PVP01_13322001	PVP01_1332200	Eth_vs_Brazil	4.26341	2.2224	7.51459	7.90351e-10	4.94259e-09
PVP01_05322001	PVP01_0532200	Eth_vs_Brazil	-5.35064	3.0501	-8.55362	7.91423e-10	4.94477e-09
PVP01_1228400	PVP01_1228400	Eth_vs_Brazil	-2.47918	4.38085	-8.01795	7.99478e-10	4.99052e-09
PVP01_0711500	PVP01_0711500	Eth_vs_Brazil	3.81429	4.80397	10.353	8.12823e-10	5.06919e-09
PVP01_01136001	PVP01_0113600	Eth_vs_Brazil	-2.15881	5.90007	-7.0428	8.25009e-10	5.1405e-09
PVP01_13342001	PVP01_1334200	Eth_vs_Brazil	4.41774	6.88203	10.7354	8.2909e-10	5.16122e-09
PVP01_10340001	PVP01_1034000	Eth_vs_Brazil	-5.07809	1.96208	-10.2664	8.30824e-10	5.1673e-09
PVP01_1429900	PVP01_1429900	Eth_vs_Brazil	-1.8281	4.46469	-7.11449	8.56071e-10	5.31948e-09
PVP01_13455001	PVP01_1345500	Eth_vs_Brazil	4.71615	3.72165	11.2216	8.60486e-10	5.34205e-09
PVP01_04237001	PVP01_0423700	Eth_vs_Brazil	-2.45429	0.757235	-7.73943	8.70923e-10	5.40194e-09
PVP01_12668001	PVP01_1266800	Eth_vs_Brazil	-4.27167	1.58896	-9.70764	8.93746e-10	5.53847e-09
PVP01_14024001	PVP01_1402400	Eth_vs_Brazil	6.99113	7.06392	10.6896	8.98233e-10	5.56122e-09
PVP01_0608700	PVP01_0608700	Eth_vs_Brazil	-4.30223	3.99025	-6.53882	9.08877e-10	5.62203e-09
PVP01_11198001	PVP01_1119800	Eth_vs_Brazil	3.93344	8.14667	10.7755	9.1253e-10	5.63952e-09
PVP01_14539001	PVP01_1453900	Eth_vs_Brazil	4.57743	5.46544	11.2789	9.13576e-10	5.64088e-09
PVP01_12644001	PVP01_1264400	Eth_vs_Brazil	2.57817	7.32523	9.96383	9.20674e-10	5.67957e-09
PVP01_1315900	PVP01_1315900	Eth_vs_Brazil	-2.9038	5.12318	-7.24237	9.32825e-10	5.74934e-09
PVP01_11091001	PVP01_1109100	Eth_vs_Brazil	3.54073	5.99917	9.47577	9.52542e-10	5.86556e-09
PVP01_14182001	PVP01_1418200	Eth_vs_Brazil	2.72223	7.28189	6.83671	9.6032e-10	5.90813e-09
PVP01_1264200	PVP01_1264200	Eth_vs_Brazil	2.13485	4.58726	7.35185	9.62228e-10	5.91454e-09
PVP01_12450001	PVP01_1245000	Eth_vs_Brazil	5.89822	5.81718	11.5192	9.64566e-10	5.91937e-09
PVP01_08294001	PVP01_0829400	Eth_vs_Brazil	-4.58775	4.46279	-6.85099	9.64748e-10	5.91937e-09
PVP01_1213300	PVP01_1213300	Eth_vs_Brazil	4.73712	3.57666	10.6761	9.78908e-10	6.00087e-09
PVP01_14069001	PVP01_1406900	Eth_vs_Brazil	4.69279	5.92729	10.9305	9.85483e-10	6.03575e-09
PVP01_03010001	PVP01_0301000	Eth_vs_Brazil	6.22459	2.01443	11.5928	9.90358e-10	6.06018e-09
PVP01_14256001	PVP01_1425600	Eth_vs_Brazil	3.63099	2.15894	8.28414	9.92304e-10	6.06665e-09
PVP01_09267001	PVP01_0926700	Eth_vs_Brazil	2.52038	6.76575	9.18043	1.00501e-09	6.1388e-09
PVP01_06133001	PVP01_0613300	Eth_vs_Brazil	-3.27842	4.77676	-7.24491	1.00961e-09	6.16143e-09
PVP01_0933600	PVP01_0933600	Eth_vs_Brazil	-4.92872	4.94813	-7.32888	1.01727e-09	6.20264e-09
PVP01_03103001	PVP01_0310300	Eth_vs_Brazil	3.23451	5.17415	9.84632	1.03098e-09	6.28059e-09
PVP01_1003700	PVP01_1003700	Eth_vs_Brazil	-2.43188	5.21023	-7.23374	1.03634e-09	6.30766e-09
PVP01_10033001	PVP01_1003300	Eth_vs_Brazil	-2.67724	3.11121	-7.70991	1.0405e-09	6.32728e-09
PVP01_0902900	PVP01_0902900	Eth_vs_Brazil	5.54579	3.13378	10.3619	1.0496e-09	6.37698e-09
PVP01_11327001	PVP01_1132700	Eth_vs_Brazil	-2.07815	4.17066	-8.47397	1.0512e-09	6.38104e-09
PVP01_03068001	PVP01_0306800	Eth_vs_Brazil	2.59832	4.74886	7.84978	1.06258e-09	6.44437e-09
PVP01_07170001	PVP01_0717000	Eth_vs_Brazil	3.61425	6.81889	8.53282	1.06871e-09	6.4758e-09
PVP01_1269300	PVP01_1269300	Eth_vs_Brazil	4.38574	4.8577	11.5044	1.07001e-09	6.47792e-09
PVP01_09417001	PVP01_0941700	Eth_vs_Brazil	3.99536	4.99093	11.0679	1.0871e-09	6.57492e-09
PVP01_1000100	PVP01_1000100	Eth_vs_Brazil	6.05944	1.41895	10.4507	1.08796e-09	6.57492e-09
PVP01_14489001	PVP01_1448900	Eth_vs_Brazil	-2.67872	4.94454	-7.95732	1.09991e-09	6.6413e-09
PVP01_1321800	PVP01_1321800	Eth_vs_Brazil	-2.30596	5.92269	-6.71589	1.11558e-09	6.72995e-09
PVP01_0607200	PVP01_0607200	Eth_vs_Brazil	4.30653	6.29341	9.97956	1.11825e-09	6.74008e-09
PVP01_06044001	PVP01_0604400	Eth_vs_Brazil	-3.18658	1.74542	-8.34288	1.12292e-09	6.76227e-09
PVP01_1305200	PVP01_1305200	Eth_vs_Brazil	4.48916	6.35823	10.6443	1.13933e-09	6.85503e-09
PVP01_07254001	PVP01_0725400	Eth_vs_Brazil	-4.33746	4.15963	-10.0938	1.14907e-09	6.90165e-09
PVP01_04234001	PVP01_0423400	Eth_vs_Brazil	-6.55873	2.6514	-11.2516	1.1491e-09	6.90165e-09
PVP01_12178001	PVP01_1217800	Eth_vs_Brazil	-3.5519	4.52746	-10.598	1.185e-09	7.11106e-09
PVP01_1321300	PVP01_1321300	Eth_vs_Brazil	-2.31826	4.10758	-7.25019	1.19023e-09	7.13618e-09
PVP01_02104001	PVP01_0210400	Eth_vs_Brazil	1.75722	6.5834	7.12211	1.20025e-09	7.18992e-09
PVP01_1007200	PVP01_1007200	Eth_vs_Brazil	6.49303	6.95684	11.414	1.2085e-09	7.23084e-09
PVP01_12405001	PVP01_1240500	Eth_vs_Brazil	-3.89371	4.63304	-9.90175	1.21062e-09	7.23084e-09
PVP01_0924500	PVP01_0924500	Eth_vs_Brazil	-2.62978	4.02915	-7.33144	1.21114e-09	7.23084e-09
PVP01_10183001	PVP01_1018300	Eth_vs_Brazil	4.45493	5.5413	10.4123	1.21132e-09	7.23084e-09
PVP01_05054001	PVP01_0505400	Eth_vs_Brazil	2.49614	5.97612	9.7446	1.23306e-09	7.35422e-09
PVP01_14259001	PVP01_1425900	Eth_vs_Brazil	3.21566	5.75752	8.45775	1.23485e-09	7.35846e-09
PVP01_1335300	PVP01_1335300	Eth_vs_Brazil	4.62231	4.84368	8.72855	1.23709e-09	7.3654e-09
PVP01_0525900	PVP01_0525900	Eth_vs_Brazil	-4.75156	4.76743	-9.3767	1.27391e-09	7.578e-09
PVP01_14034001	PVP01_1403400	Eth_vs_Brazil	3.81314	6.26874	9.73952	1.27867e-09	7.59749e-09
PVP01_1239800	PVP01_1239800	Eth_vs_Brazil	3.42124	4.7611	9.69009	1.27941e-09	7.59749e-09
PVP01_11304001	PVP01_1130400	Eth_vs_Brazil	3.97512	6.96873	9.68841	1.33237e-09	7.90509e-09
PVP01_13018001	PVP01_1301800	Eth_vs_Brazil	1.84943	4.37324	7.55928	1.34017e-09	7.94448e-09
PVP01_1258500	PVP01_1258500	Eth_vs_Brazil	5.56843	6.0783	11.2451	1.34683e-09	7.97703e-09
PVP01_1022000	PVP01_1022000	Eth_vs_Brazil	-2.37028	5.64757	-6.24399	1.42485e-09	8.42899e-09
PVP01_12372001	PVP01_1237200	Eth_vs_Brazil	5.99613	5.83806	11.2656	1.42561e-09	8.42899e-09
PVP01_03117001	PVP01_0311700	Eth_vs_Brazil	-4.55927	3.39755	-7.70752	1.43031e-09	8.44949e-09
PVP01_06222001	PVP01_0622200	Eth_vs_Brazil	4.39792	4.33918	10.7183	1.44487e-09	8.52809e-09
PVP01_12495001	PVP01_1249500	Eth_vs_Brazil	5.49144	6.95349	10.9228	1.45347e-09	8.57145e-09
PVP01_14472001	PVP01_1447200	Eth_vs_Brazil	4.68465	6.12498	10.5529	1.48311e-09	8.73873e-09
PVP01_04231001	PVP01_0423100	Eth_vs_Brazil	-3.91294	1.40459	-8.81314	1.49538e-09	8.80341e-09
PVP01_1319600	PVP01_1319600	Eth_vs_Brazil	-4.53664	6.36917	-8.86676	1.50453e-09	8.84963e-09
PVP01_14605001	PVP01_1460500	Eth_vs_Brazil	4.0291	5.76285	8.50276	1.50975e-09	8.87269e-09
PVP01_09187001	PVP01_0918700	Eth_vs_Brazil	-2.65634	4.96209	-6.42677	1.51114e-09	8.87324e-09
PVP01_05126001	PVP01_0512600	Eth_vs_Brazil	-2.60234	4.02652	-6.51416	1.53654e-09	9.01464e-09
PVP01_14611001	PVP01_1461100	Eth_vs_Brazil	6.3662	5.01746	10.8683	1.59108e-09	9.32659e-09
PVP01_05302001	PVP01_0530200	Eth_vs_Brazil	6.22205	5.03328	11.2308	1.63274e-09	9.5626e-09
PVP01_0501500	PVP01_0501500	Eth_vs_Brazil	4.57538	0.550643	11.7312	1.63624e-09	9.57489e-09
PVP01_0311000	PVP01_0311000	Eth_vs_Brazil	-2.94475	2.81992	-6.56657	1.63881e-09	9.58173e-09
PVP01_14046001	PVP01_1404600	Eth_vs_Brazil	1.86748	4.91092	7.21375	1.64134e-09	9.58826e-09
PVP01_07025001	PVP01_0702500	Eth_vs_Brazil	-2.16264	4.34621	-8.64434	1.6585e-09	9.68028e-09
PVP01_12119001	PVP01_1211900	Eth_vs_Brazil	4.03707	5.68125	10.3065	1.67455e-09	9.76556e-09
PVP01_08155001	PVP01_0815500	Eth_vs_Brazil	-2.57113	3.99778	-7.51889	1.68184e-09	9.79976e-09
PVP01_11299001	PVP01_1129900	Eth_vs_Brazil	2.70437	7.50721	7.98749	1.71827e-09	1.00035e-08
PVP01_12655001	PVP01_1265500	Eth_vs_Brazil	3.88249	7.60492	9.70727	1.75059e-09	1.0183e-08
PVP01_03038001	PVP01_0303800	Eth_vs_Brazil	3.04331	0.981505	7.65776	1.75457e-09	1.01974e-08
PVP01_1337300	PVP01_1337300	Eth_vs_Brazil	3.35435	4.85993	7.96148	1.7616e-09	1.02295e-08
PVP01_0117100	PVP01_0117100	Eth_vs_Brazil	6.27068	7.04909	10.8496	1.85763e-09	1.0778e-08
PVP01_1458000	PVP01_1458000	Eth_vs_Brazil	0.982313	5.21636	6.89584	1.89639e-09	1.09936e-08
PVP01_14660001	PVP01_1466000	Eth_vs_Brazil	-4.4388	7.10097	-9.98591	1.95641e-09	1.13319e-08
PVP01_05233001	PVP01_0523300	Eth_vs_Brazil	7.77445	5.99328	10.3395	1.96863e-09	1.1393e-08
PVP01_12353001	PVP01_1235300	Eth_vs_Brazil	2.89397	4.44649	8.3794	1.97061e-09	1.13948e-08
PVP01_12692001	PVP01_1269200	Eth_vs_Brazil	3.56843	5.16163	9.87842	1.98904e-09	1.14917e-08
PVP01_09212001	PVP01_0921200	Eth_vs_Brazil	3.49613	5.03433	10.2465	2.00197e-09	1.15566e-08
PVP01_1459900	PVP01_1459900	Eth_vs_Brazil	-1.73124	7.86646	-7.21917	2.05822e-09	1.18713e-08
PVP01_04209001	PVP01_0420900	Eth_vs_Brazil	-3.98889	4.04541	-9.35567	2.0713e-09	1.19366e-08
PVP01_1001900	PVP01_1001900	Eth_vs_Brazil	8.53748	1.91952	11.3321	2.0996e-09	1.20895e-08
PVP01_14535001	PVP01_1453500	Eth_vs_Brazil	3.49961	6.22173	9.96693	2.14755e-09	1.23552e-08
PVP01_08122001	PVP01_0812200	Eth_vs_Brazil	3.58124	6.92627	8.29654	2.15207e-09	1.23708e-08
PVP01_14137001	PVP01_1413700	Eth_vs_Brazil	4.96368	6.63414	9.72658	2.27156e-09	1.30467e-08
PVP01_09022001	PVP01_0902200	Eth_vs_Brazil	8.53759	3.16002	11.2696	2.28179e-09	1.30944e-08
PVP01_08261001	PVP01_0826100	Eth_vs_Brazil	-2.55809	2.64309	-6.59343	2.32044e-09	1.33051e-08
PVP01_04205001	PVP01_0420500	Eth_vs_Brazil	-3.03306	3.10627	-8.67577	2.33375e-09	1.33593e-08
PVP01_14016001	PVP01_1401600	Eth_vs_Brazil	-3.13167	4.65129	-6.44286	2.33382e-09	1.33593e-08
PVP01_08347001	PVP01_0834700	Eth_vs_Brazil	1.65602	6.90658	6.65393	2.35011e-09	1.34413e-08
PVP01_13133001	PVP01_1313300	Eth_vs_Brazil	4.61586	7.27824	8.06076	2.35866e-09	1.34789e-08
PVP01_01103001	PVP01_0110300	Eth_vs_Brazil	2.33712	5.65069	9.17536	2.37431e-09	1.3557e-08
PVP01_1130100	PVP01_1130100	Eth_vs_Brazil	-2.06204	7.74	-7.70339	2.4173e-09	1.37853e-08
PVP01_1339500	PVP01_1339500	Eth_vs_Brazil	3.61844	7.06494	8.59036	2.41833e-09	1.37853e-08
PVP01_1319700	PVP01_1319700	Eth_vs_Brazil	-3.81125	5.5701	-8.06503	2.46149e-09	1.40196e-08
PVP01_03028001	PVP01_0302800	Eth_vs_Brazil	3.44416	5.02851	10.0559	2.51464e-09	1.43104e-08
PVP01_1313500	PVP01_1313500	Eth_vs_Brazil	-3.67089	6.59168	-9.38301	2.59534e-09	1.47573e-08
PVP01_11274001	PVP01_1127400	Eth_vs_Brazil	3.59115	3.9856	10.1272	2.60786e-09	1.48162e-08
PVP01_10225001	PVP01_1022500	Eth_vs_Brazil	1.86518	8.39829	7.71841	2.6117e-09	1.48257e-08
PVP01_1263000	PVP01_1263000	Eth_vs_Brazil	3.87525	2.29491	7.35998	2.66478e-09	1.51145e-08
PVP01_08249001	PVP01_0824900	Eth_vs_Brazil	6.53486	3.87755	11.0936	2.66819e-09	1.51212e-08
PVP01_0114100	PVP01_0114100	Eth_vs_Brazil	-2.68012	2.96657	-6.44324	2.73238e-09	1.54721e-08
PVP01_14473001	PVP01_1447300	Eth_vs_Brazil	2.8761	6.72378	8.89313	2.76077e-09	1.562e-08
PVP01_05146001	PVP01_0514600	Eth_vs_Brazil	2.13657	7.18917	6.5536	2.78134e-09	1.57233e-08
PVP01_1137900	PVP01_1137900	Eth_vs_Brazil	-2.86928	5.46732	-6.73249	2.79258e-09	1.57738e-08
PVP01_1001700	PVP01_1001700	Eth_vs_Brazil	2.69525	0.794507	7.085	2.7959e-09	1.57795e-08
PVP01_08290001	PVP01_0829000	Eth_vs_Brazil	4.70968	4.44817	10.8673	2.8235e-09	1.59221e-08
PVP01_1452300	PVP01_1452300	Eth_vs_Brazil	3.29202	5.80924	9.44848	2.86476e-09	1.61415e-08
PVP01_07288001	PVP01_0728800	Eth_vs_Brazil	5.47081	4.00302	9.95442	2.996e-09	1.6867e-08
PVP01_14441001	PVP01_1444100	Eth_vs_Brazil	-1.2276	4.90785	-6.02774	2.99975e-09	1.68742e-08
PVP01_1332800	PVP01_1332800	Eth_vs_Brazil	-2.36071	5.71315	-7.97777	3.00851e-09	1.69096e-08
PVP01_12297001	PVP01_1229700	Eth_vs_Brazil	-5.55725	5.74567	-8.66613	3.02677e-09	1.69982e-08
PVP01_12425001	PVP01_1242500	Eth_vs_Brazil	4.51351	4.26399	9.67628	3.03102e-09	1.70081e-08
PVP01_08367001	PVP01_0836700	Eth_vs_Brazil	2.49211	6.69599	8.17832	3.04748e-09	1.70864e-08
PVP01_12464001	PVP01_1246400	Eth_vs_Brazil	3.67439	4.12308	7.06064	3.0506e-09	1.70899e-08
PVP01_14058001	PVP01_1405800	Eth_vs_Brazil	2.93498	4.73384	7.08965	3.05498e-09	1.71004e-08
PVP01_06235001	PVP01_0623500	Eth_vs_Brazil	6.14436	6.8712	10.3798	3.10029e-09	1.73398e-08
PVP01_09285001	PVP01_0928500	Eth_vs_Brazil	2.02804	6.31512	7.61404	3.14389e-09	1.75616e-08
PVP01_0408600	PVP01_0408600	Eth_vs_Brazil	-3.2069	5.56337	-8.999	3.14509e-09	1.75616e-08
PVP01_0902800	PVP01_0902800	Eth_vs_Brazil	3.31153	0.447409	7.43705	3.17323e-09	1.77042e-08
PVP01_1419900	PVP01_1419900	Eth_vs_Brazil	5.70918	4.22825	9.15949	3.19731e-09	1.7824e-08
PVP01_05282001	PVP01_0528200	Eth_vs_Brazil	5.62651	3.92855	8.00595	3.20949e-09	1.78774e-08
PVP01_12413001	PVP01_1241300	Eth_vs_Brazil	4.12616	4.85202	9.7436	3.22124e-09	1.79281e-08
PVP01_0943000	PVP01_0943000	Eth_vs_Brazil	2.37643	5.90443	8.4271	3.24751e-09	1.80596e-08
PVP01_0502500	PVP01_0502500	Eth_vs_Brazil	3.28825	0.36358	7.47051	3.25298e-09	1.80641e-08
PVP01_09442001	PVP01_0944200	Eth_vs_Brazil	-4.64776	1.76535	-10.5786	3.2536e-09	1.80641e-08
PVP01_08114001	PVP01_0811400	Eth_vs_Brazil	-2.36204	4.81825	-6.15365	3.25794e-09	1.80735e-08
PVP01_1224900	PVP01_1224900	Eth_vs_Brazil	-3.56554	6.09635	-8.92666	3.26463e-09	1.80959e-08
PVP01_05083001	PVP01_0508300	Eth_vs_Brazil	4.63696	3.85857	10.4382	3.2692e-09	1.81066e-08
PVP01_08216001	PVP01_0821600	Eth_vs_Brazil	4.00722	5.83393	8.62852	3.33692e-09	1.84667e-08
PVP01_11130001	PVP01_1113000	Eth_vs_Brazil	3.71066	6.45774	8.66218	3.346e-09	1.84962e-08
PVP01_0713000	PVP01_0713000	Eth_vs_Brazil	-2.89685	3.51125	-6.34975	3.34769e-09	1.84962e-08
PVP01_09095001	PVP01_0909500	Eth_vs_Brazil	3.20707	7.66426	8.85001	3.37616e-09	1.86385e-08
PVP01_0819600	PVP01_0819600	Eth_vs_Brazil	-2.56792	4.30927	-6.30135	3.39264e-09	1.87143e-08
PVP01_12629001	PVP01_1262900	Eth_vs_Brazil	6.07468	5.91231	10.8403	3.44388e-09	1.89816e-08
PVP01_0403100	PVP01_0403100	Eth_vs_Brazil	9.67751	3.43345	10.9738	3.45051e-09	1.90029e-08
PVP01_1462200	PVP01_1462200	Eth_vs_Brazil	3.39843	7.83849	9.37398	3.49581e-09	1.92368e-08
PVP01_14679001	PVP01_1467900	Eth_vs_Brazil	1.1833	5.53398	6.58042	3.49875e-09	1.92375e-08
PVP01_0400700	PVP01_0400700	Eth_vs_Brazil	6.43887	1.55123	11.0196	3.50232e-09	1.92416e-08
PVP01_1019200	PVP01_1019200	Eth_vs_Brazil	5.6718	5.14663	10.6143	3.56369e-09	1.95631e-08
PVP01_1309400	PVP01_1309400	Eth_vs_Brazil	5.86857	3.91842	10.5282	3.56787e-09	1.95703e-08
PVP01_08198001	PVP01_0819800	Eth_vs_Brazil	6.79744	6.43828	10.6964	3.66583e-09	2.00915e-08
PVP01_12435001	PVP01_1243500	Eth_vs_Brazil	-2.08702	4.9703	-7.00382	3.68363e-09	2.01728e-08
PVP01_06141001	PVP01_0614100	Eth_vs_Brazil	4.52724	4.29756	10.0047	3.70219e-09	2.02582e-08
PVP01_07211001	PVP01_0721100	Eth_vs_Brazil	-4.54923	4.90444	-10.4315	3.73423e-09	2.04156e-08
PVP01_11454001	PVP01_1145400	Eth_vs_Brazil	-3.03119	5.36506	-8.37633	3.73694e-09	2.04156e-08
PVP01_1326400	PVP01_1326400	Eth_vs_Brazil	-4.86296	5.47088	-9.36434	3.76209e-09	2.05366e-08
PVP01_12592001	PVP01_1259200	Eth_vs_Brazil	2.68743	5.58646	8.95305	3.79017e-09	2.06734e-08
PVP01_12258001	PVP01_1225800	Eth_vs_Brazil	3.4752	3.18336	7.33607	3.84079e-09	2.09328e-08
PVP01_1133700	PVP01_1133700	Eth_vs_Brazil	2.91574	7.35004	9.07924	3.857e-09	2.10043e-08
PVP01_11276001	PVP01_1127600	Eth_vs_Brazil	-3.04202	5.05211	-7.24251	3.94933e-09	2.149e-08
PVP01_1207700	PVP01_1207700	Eth_vs_Brazil	2.36599	6.85255	6.89653	3.97043e-09	2.15876e-08
PVP01_05078001	PVP01_0507800	Eth_vs_Brazil	-1.74707	6.1419	-6.85998	4.06235e-09	2.20698e-08
PVP01_0838700	PVP01_0838700	Eth_vs_Brazil	5.6528	1.88379	9.54128	4.10435e-09	2.22803e-08
PVP01_14057001	PVP01_1405700	Eth_vs_Brazil	1.53842	4.85749	6.85122	4.16971e-09	2.26171e-08
PVP01_04015001	PVP01_0401500	Eth_vs_Brazil	5.24175	1.2607	10.4721	4.17581e-09	2.26322e-08
PVP01_1016900	PVP01_1016900	Eth_vs_Brazil	1.34637	4.63382	5.95713	4.19973e-09	2.27438e-08
PVP01_1444500	PVP01_1444500	Eth_vs_Brazil	-5.08993	5.66997	-8.22907	4.2331e-09	2.28948e-08
PVP01_13100001	PVP01_1310000	Eth_vs_Brazil	-2.88063	4.73222	-7.18614	4.23432e-09	2.28948e-08
PVP01_1014000	PVP01_1014000	Eth_vs_Brazil	-2.2776	4.39822	-6.53952	4.30248e-09	2.3245e-08
PVP01_11116001	PVP01_1111600	Eth_vs_Brazil	5.86436	5.00379	10.2278	4.33064e-09	2.33786e-08
PVP01_07147001	PVP01_0714700	Eth_vs_Brazil	4.07673	6.6546	8.62132	4.39862e-09	2.37268e-08
PVP01_12718001	PVP01_1271800	Eth_vs_Brazil	-4.99699	1.91337	-9.36928	4.43539e-09	2.39063e-08
PVP01_07032001	PVP01_0703200	Eth_vs_Brazil	-3.74874	4.02294	-7.79146	4.44478e-09	2.3938e-08
PVP01_10242001	PVP01_1024200	Eth_vs_Brazil	1.41689	7.16822	6.4013	4.50602e-09	2.42487e-08
PVP01_12622001	PVP01_1262200	Eth_vs_Brazil	-6.06834	5.75681	-8.95239	4.54211e-09	2.44237e-08
PVP01_0916000	PVP01_0916000	Eth_vs_Brazil	-7.08527	7.46774	-9.81625	4.58438e-09	2.46316e-08
PVP01_04043001	PVP01_0404300	Eth_vs_Brazil	4.25479	2.29483	8.67559	4.60071e-09	2.46999e-08
PVP01_1102100	PVP01_1102100	Eth_vs_Brazil	6.97984	2.03109	10.7756	4.61346e-09	2.47489e-08
PVP01_05312001	PVP01_0531200	Eth_vs_Brazil	-5.21749	3.06508	-10.2631	4.74093e-09	2.54046e-08
PVP01_07255001	PVP01_0725500	Eth_vs_Brazil	-6.39191	4.60483	-9.47353	4.74314e-09	2.54046e-08
PVP01_05113001	PVP01_0511300	Eth_vs_Brazil	-1.51797	3.73448	-6.74658	4.75405e-09	2.54431e-08
PVP01_0308300	PVP01_0308300	Eth_vs_Brazil	2.92373	4.81064	8.94423	4.76086e-09	2.54596e-08
PVP01_1447100	PVP01_1447100	Eth_vs_Brazil	5.13055	5.54264	10.0895	4.78133e-09	2.55491e-08
PVP01_06242001	PVP01_0624200	Eth_vs_Brazil	4.48435	1.81768	10.1888	4.91797e-09	2.62586e-08
PVP01_10275001	PVP01_1027500	Eth_vs_Brazil	2.27541	7.68474	7.74382	5.00731e-09	2.67148e-08
PVP01_1325800	PVP01_1325800	Eth_vs_Brazil	3.84162	6.52304	8.84958	5.01514e-09	2.67357e-08
PVP01_07043001	PVP01_0704300	Eth_vs_Brazil	-2.26224	5.0803	-6.42885	5.04828e-09	2.68913e-08
PVP01_13422001	PVP01_1342200	Eth_vs_Brazil	4.28794	5.35004	9.83391	5.10384e-09	2.71661e-08
PVP01_12510001	PVP01_1251000	Eth_vs_Brazil	4.01347	4.21608	7.63681	5.19265e-09	2.76173e-08
PVP01_1420600	PVP01_1420600	Eth_vs_Brazil	2.68428	5.98105	8.0743	5.25088e-09	2.79052e-08
PVP01_14601001	PVP01_1460100	Eth_vs_Brazil	-4.63141	3.63077	-9.56191	5.25604e-09	2.79109e-08
PVP01_09433001	PVP01_0943300	Eth_vs_Brazil	-2.7917	4.95913	-7.20208	5.31973e-09	2.82272e-08
PVP01_09324001	PVP01_0932400	Eth_vs_Brazil	4.4591	5.14974	10.3757	5.34252e-09	2.83261e-08
PVP01_06182001	PVP01_0618200	Eth_vs_Brazil	-2.08077	6.46175	-8.0104	5.45427e-09	2.88962e-08
PVP01_0101700	PVP01_0101700	Eth_vs_Brazil	4.56785	2.10638	8.59728	5.47856e-09	2.8997e-08
PVP01_01150001	PVP01_0115000	Eth_vs_Brazil	2.49214	5.7562	8.28855	5.48179e-09	2.8997e-08
PVP01_07059001	PVP01_0705900	Eth_vs_Brazil	-1.38618	6.32933	-6.19442	5.60901e-09	2.9647e-08
PVP01_1248600	PVP01_1248600	Eth_vs_Brazil	3.00523	5.08693	7.78282	5.61934e-09	2.96786e-08
PVP01_07139001	PVP01_0713900	Eth_vs_Brazil	4.36574	2.47671	8.77363	5.63186e-09	2.97218e-08
PVP01_04232001	PVP01_0423200	Eth_vs_Brazil	-3.9013	1.41857	-9.27366	5.75007e-09	3.03222e-08
PVP01_08320001	PVP01_0832000	Eth_vs_Brazil	-3.14989	5.81879	-7.35141	5.79002e-09	3.05093e-08
PVP01_0806000	PVP01_0806000	Eth_vs_Brazil	3.50728	0.755097	6.94189	5.80833e-09	3.05822e-08
PVP01_14015001	PVP01_1401500	Eth_vs_Brazil	7.17595	2.29783	10.5634	5.88441e-09	3.09589e-08
PVP01_07076001	PVP01_0707600	Eth_vs_Brazil	3.13886	6.8764	8.35107	5.9171e-09	3.11069e-08
PVP01_0103100	PVP01_0103100	Eth_vs_Brazil	5.60372	2.43137	9.47848	5.93532e-09	3.11787e-08
PVP01_1002300	PVP01_1002300	Eth_vs_Brazil	5.58273	2.66895	10.4299	5.95608e-09	3.12637e-08
PVP01_00109901	PVP01_0010990	Eth_vs_Brazil	-4.70965	1.78644	-9.21291	5.97684e-09	3.13486e-08
PVP01_05270001	PVP01_0527000	Eth_vs_Brazil	4.22226	5.20556	9.21727	5.99347e-09	3.1389e-08
PVP01_14481001	PVP01_1448100	Eth_vs_Brazil	4.36582	3.927	8.6043	5.99375e-09	3.1389e-08
PVP01_10303001	PVP01_1030300	Eth_vs_Brazil	4.32111	5.41732	8.95469	6.00407e-09	3.1419e-08
PVP01_01044001	PVP01_0104400	Eth_vs_Brazil	2.58485	7.26015	8.10668	6.01903e-09	3.14732e-08
PVP01_0835200	PVP01_0835200	Eth_vs_Brazil	3.76452	3.5088	8.33147	6.03646e-09	3.15401e-08
PVP01_0312700	PVP01_0312700	Eth_vs_Brazil	-1.36702	6.42693	-5.93771	6.14861e-09	3.20833e-08
PVP01_0904600	PVP01_0904600	Eth_vs_Brazil	5.43357	6.45983	10.1358	6.14981e-09	3.20833e-08
PVP01_12191001	PVP01_1219100	Eth_vs_Brazil	5.62481	3.90015	10.4608	6.16715e-09	3.21492e-08
PVP01_14037001	PVP01_1403700	Eth_vs_Brazil	-2.05003	5.84033	-6.03162	6.29518e-09	3.27916e-08
PVP01_1411100	PVP01_1411100	Eth_vs_Brazil	1.90235	5.64757	6.49737	6.37202e-09	3.31666e-08
PVP01_14230001	PVP01_1423000	Eth_vs_Brazil	3.9418	7.9988	8.84497	6.39805e-09	3.32767e-08
PVP01_0916100	PVP01_0916100	Eth_vs_Brazil	-3.70381	7.16821	-8.89064	6.407e-09	3.32979e-08
PVP01_0810600	PVP01_0810600	Eth_vs_Brazil	5.22503	2.82237	9.29232	6.43476e-09	3.34167e-08
PVP01_1230400	PVP01_1230400	Eth_vs_Brazil	-1.32619	6.34087	-5.87226	6.46949e-09	3.3556e-08
PVP01_12565001	PVP01_1256500	Eth_vs_Brazil	3.40886	6.50017	9.61019	6.47141e-09	3.3556e-08
PVP01_1104400	PVP01_1104400	Eth_vs_Brazil	2.45019	4.50383	6.13667	6.53193e-09	3.38441e-08
PVP01_1003400	PVP01_1003400	Eth_vs_Brazil	3.98309	5.12336	10.0427	6.66789e-09	3.45224e-08
PVP01_1401000	PVP01_1401000	Eth_vs_Brazil	7.44863	5.20891	9.98632	6.70313e-09	3.46785e-08
PVP01_08237001	PVP01_0823700	Eth_vs_Brazil	4.4622	4.77061	10.1405	6.89527e-09	3.56456e-08
PVP01_05326001	PVP01_0532600	Eth_vs_Brazil	-5.13299	1.99153	-10.1917	6.90616e-09	3.56749e-08
PVP01_0401300	PVP01_0401300	Eth_vs_Brazil	3.43282	0.600203	7.76074	6.92664e-09	3.57536e-08
PVP01_12442001	PVP01_1244200	Eth_vs_Brazil	4.99921	3.77948	8.93928	7.1116e-09	3.66806e-08
PVP01_09240001	PVP01_0924000	Eth_vs_Brazil	-2.80883	6.19767	-7.38704	7.15661e-09	3.68849e-08
PVP01_0713600	PVP01_0713600	Eth_vs_Brazil	-3.80293	3.9893	-8.27889	7.61101e-09	3.91973e-08
PVP01_0212200	PVP01_0212200	Eth_vs_Brazil	2.32983	7.5304	8.09397	7.65343e-09	3.9386e-08
PVP01_12676001	PVP01_1267600	Eth_vs_Brazil	-3.77712	5.719	-8.51299	7.76097e-09	3.99094e-08
PVP01_06123001	PVP01_0612300	Eth_vs_Brazil	-2.87801	4.50962	-6.06564	7.79431e-09	4.00507e-08
PVP01_03048001	PVP01_0304800	Eth_vs_Brazil	3.04448	7.02004	8.89366	7.88839e-09	4.04856e-08
PVP01_1223700	PVP01_1223700	Eth_vs_Brazil	-1.92898	4.28264	-7.48857	7.89081e-09	4.04856e-08
PVP01_14672001	PVP01_1467200	Eth_vs_Brazil	7.75108	8.74131	10.0321	7.94808e-09	4.07488e-08
PVP01_13357001	PVP01_1335700	Eth_vs_Brazil	4.33548	5.56893	8.89589	8.04219e-09	4.12004e-08
PVP01_04103001	PVP01_0410300	Eth_vs_Brazil	5.39485	5.38805	9.41036	8.0687e-09	4.13052e-08
PVP01_0318000	PVP01_0318000	Eth_vs_Brazil	2.79803	5.01383	8.42975	8.09327e-09	4.14e-08
PVP01_01086001	PVP01_0108600	Eth_vs_Brazil	-1.52938	4.81339	-5.88902	8.2373e-09	4.21052e-08
PVP01_01192001	PVP01_0119200	Eth_vs_Brazil	-7.37272	3.01933	-9.85737	8.29946e-09	4.23912e-08
PVP01_1324800	PVP01_1324800	Eth_vs_Brazil	-7.63127	5.90774	-10.1625	8.44038e-09	4.30787e-08
PVP01_0116800	PVP01_0116800	Eth_vs_Brazil	4.34751	8.18719	8.77766	8.46442e-09	4.31692e-08
PVP01_0530700	PVP01_0530700	Eth_vs_Brazil	3.02956	6.16403	9.1635	8.56095e-09	4.36289e-08
PVP01_06208001	PVP01_0620800	Eth_vs_Brazil	-4.2254	4.10454	-8.96315	8.57406e-09	4.36631e-08
PVP01_1105700	PVP01_1105700	Eth_vs_Brazil	3.06554	6.84015	9.19366	8.71923e-09	4.43693e-08
PVP01_14407001	PVP01_1440700	Eth_vs_Brazil	3.60227	4.20084	8.9516	8.80587e-09	4.47768e-08
PVP01_1014800	PVP01_1014800	Eth_vs_Brazil	-2.8254	4.55151	-6.26458	8.8736e-09	4.50876e-08
PVP01_1431300	PVP01_1431300	Eth_vs_Brazil	4.58319	5.6913	7.74398	8.89405e-09	4.5158e-08
PVP01_0214000	PVP01_0214000	Eth_vs_Brazil	-4.29701	3.84835	-8.825	8.9586e-09	4.54519e-08
PVP01_1225200	PVP01_1225200	Eth_vs_Brazil	-1.63027	6.69299	-6.02459	9.03233e-09	4.5792e-08
PVP01_13347001	PVP01_1334700	Eth_vs_Brazil	-4.54487	4.591	-8.22964	9.04738e-09	4.5797e-08
PVP01_1144900	PVP01_1144900	Eth_vs_Brazil	2.97477	5.34802	8.59295	9.049e-09	4.5797e-08
PVP01_14665001	PVP01_1466500	Eth_vs_Brazil	-2.10389	4.06292	-6.0482	9.05345e-09	4.5797e-08
PVP01_12142001	PVP01_1214200	Eth_vs_Brazil	3.42992	6.08587	7.64843	9.07524e-09	4.58733e-08
PVP01_09172001	PVP01_0917200	Eth_vs_Brazil	1.09912	6.61517	5.7575	9.10551e-09	4.59923e-08
PVP01_0816800	PVP01_0816800	Eth_vs_Brazil	8.21273	9.87763	9.31537	9.12134e-09	4.60381e-08
PVP01_13076001	PVP01_1307600	Eth_vs_Brazil	4.26664	4.60494	8.39294	9.14583e-09	4.61277e-08
PVP01_06186001	PVP01_0618600	Eth_vs_Brazil	-1.3565	6.11539	-6.78729	9.17067e-09	4.62188e-08
PVP01_10021001	PVP01_1002100	Eth_vs_Brazil	5.49502	4.21497	9.37315	9.19208e-09	4.62926e-08
PVP01_1437200	PVP01_1437200	Eth_vs_Brazil	1.6967	6.71097	6.10743	9.32771e-09	4.6941e-08
PVP01_14418001	PVP01_1441800	Eth_vs_Brazil	5.46872	7.39539	9.60856	9.39446e-09	4.72421e-08
PVP01_0932000	PVP01_0932000	Eth_vs_Brazil	3.4203	6.16681	7.28758	9.49151e-09	4.7695e-08
PVP01_07075001	PVP01_0707500	Eth_vs_Brazil	1.52549	5.43009	7.29711	9.54815e-09	4.79444e-08
PVP01_0109200	PVP01_0109200	Eth_vs_Brazil	-1.33658	5.53582	-5.8951	9.57694e-09	4.80536e-08
PVP01_03169001	PVP01_0316900	Eth_vs_Brazil	0.742481	6.3368	5.79428	9.62295e-09	4.8249e-08
PVP01_08262001	PVP01_0826200	Eth_vs_Brazil	-3.40696	2.84594	-7.13072	9.72644e-09	4.87321e-08
PVP01_1101100	PVP01_1101100	Eth_vs_Brazil	4.12566	1.49639	9.20559	9.9029e-09	4.95799e-08
PVP01_03135001	PVP01_0313500	Eth_vs_Brazil	-2.04225	4.55508	-6.8348	9.98229e-09	4.99407e-08
PVP01_13468001	PVP01_1346800	Eth_vs_Brazil	-5.28874	2.78991	-9.95097	1.0086e-08	5.04225e-08
PVP01_1206800	PVP01_1206800	Eth_vs_Brazil	5.0517	6.16029	9.60944	1.01259e-08	5.0585e-08
PVP01_0937300	PVP01_0937300	Eth_vs_Brazil	1.3288	7.26409	6.09032	1.02933e-08	5.13836e-08
PVP01_12354001	PVP01_1235400	Eth_vs_Brazil	-4.79801	4.73784	-9.05613	1.03244e-08	5.15014e-08
PVP01_1409500	PVP01_1409500	Eth_vs_Brazil	-3.36969	3.99529	-7.4263	1.03891e-08	5.17861e-08
PVP01_06201001	PVP01_0620100	Eth_vs_Brazil	3.65459	5.63808	9.17182	1.07034e-08	5.33138e-08
PVP01_1031800	PVP01_1031800	Eth_vs_Brazil	3.69114	6.14386	8.58777	1.08339e-08	5.39246e-08
PVP01_05170001	PVP01_0517000	Eth_vs_Brazil	3.6689	3.7673	9.11571	1.10372e-08	5.48966e-08
PVP01_13102001	PVP01_1310200	Eth_vs_Brazil	2.74842	4.05126	8.41375	1.12691e-08	5.60095e-08
PVP01_0900600	PVP01_0900600	Eth_vs_Brazil	5.15059	2.69154	9.76798	1.13621e-08	5.64302e-08
PVP01_1406200	PVP01_1406200	Eth_vs_Brazil	5.02728	6.99611	9.73683	1.14257e-08	5.67048e-08
PVP01_14641001	PVP01_1464100	Eth_vs_Brazil	1.92687	6.19884	6.57198	1.14601e-08	5.68344e-08
PVP01_07308001	PVP01_0730800	Eth_vs_Brazil	-2.85759	6.08785	-7.86215	1.16682e-08	5.78247e-08
PVP01_08032001	PVP01_0803200	Eth_vs_Brazil	4.26358	6.16791	8.58803	1.20183e-08	5.95162e-08
PVP01_13061001	PVP01_1306100	Eth_vs_Brazil	2.03	7.27592	7.59397	1.23507e-08	6.1118e-08
PVP01_07160001	PVP01_0716000	Eth_vs_Brazil	2.461	6.24686	7.88873	1.24505e-08	6.15672e-08
PVP01_1230700	PVP01_1230700	Eth_vs_Brazil	-2.2469	5.86968	-7.75054	1.24671e-08	6.16047e-08
PVP01_1266000	PVP01_1266000	Eth_vs_Brazil	1.07308	5.01299	5.7207	1.26079e-08	6.22553e-08
PVP01_09108001	PVP01_0910800	Eth_vs_Brazil	5.14334	3.01735	7.41621	1.26665e-08	6.24994e-08
PVP01_1009400	PVP01_1009400	Eth_vs_Brazil	-1.83661	3.6975	-6.03081	1.2741e-08	6.28216e-08
PVP01_02102001	PVP01_0210200	Eth_vs_Brazil	-3.85755	3.27087	-8.68811	1.27612e-08	6.28759e-08
PVP01_1431800	PVP01_1431800	Eth_vs_Brazil	-2.39427	4.98608	-7.00457	1.28151e-08	6.30962e-08
PVP01_14258001	PVP01_1425800	Eth_vs_Brazil	6.97607	7.39453	9.54808	1.30458e-08	6.41855e-08
PVP01_1434300	PVP01_1434300	Eth_vs_Brazil	4.15391	1.39559	6.66223	1.31305e-08	6.451e-08
PVP01_03039001	PVP01_0303900	Eth_vs_Brazil	5.8309	2.63204	9.9111	1.31354e-08	6.451e-08
PVP01_09124001	PVP01_0912400	Eth_vs_Brazil	3.04057	4.75546	8.92759	1.31401e-08	6.451e-08
PVP01_1104300	PVP01_1104300	Eth_vs_Brazil	-2.00416	5.43512	-6.20329	1.32111e-08	6.48122e-08
PVP01_13173001	PVP01_1317300	Eth_vs_Brazil	2.38502	5.85468	7.80699	1.32292e-08	6.48545e-08
PVP01_14493001	PVP01_1449300	Eth_vs_Brazil	-4.68735	2.78868	-7.84175	1.3449e-08	6.58778e-08
PVP01_0516800	PVP01_0516800	Eth_vs_Brazil	-3.59327	6.63757	-8.48359	1.34573e-08	6.58778e-08
PVP01_0519900	PVP01_0519900	Eth_vs_Brazil	-3.01436	3.47062	-6.70915	1.3467e-08	6.58784e-08
PVP01_1233500	PVP01_1233500	Eth_vs_Brazil	3.55664	5.73214	9.30483	1.35468e-08	6.62211e-08
PVP01_07086001	PVP01_0708600	Eth_vs_Brazil	-2.36295	5.43883	-5.98763	1.366e-08	6.67271e-08
PVP01_1200900	PVP01_1200900	Eth_vs_Brazil	4.36969	0.600638	9.57298	1.37619e-08	6.71764e-08
PVP01_12048001	PVP01_1204800	Eth_vs_Brazil	2.8621	3.60997	6.68416	1.37743e-08	6.71889e-08
PVP01_14348001	PVP01_1434800	Eth_vs_Brazil	3.84009	6.55758	8.32643	1.37932e-08	6.72332e-08
PVP01_0211100	PVP01_0211100	Eth_vs_Brazil	3.21602	4.11714	9.1149	1.39844e-08	6.81168e-08
PVP01_06156001	PVP01_0615600	Eth_vs_Brazil	-2.37855	7.54503	-7.47852	1.41653e-08	6.89485e-08
PVP01_12060001	PVP01_1206000	Eth_vs_Brazil	4.18554	4.89239	9.11218	1.42148e-08	6.91401e-08
PVP01_1208900	PVP01_1208900	Eth_vs_Brazil	1.21627	4.67891	5.72023	1.43572e-08	6.97829e-08
PVP01_09361001	PVP01_0936100	Eth_vs_Brazil	3.05659	6.43254	7.43648	1.44166e-08	7.00219e-08
PVP01_13171001	PVP01_1317100	Eth_vs_Brazil	3.78403	4.23961	8.96593	1.44525e-08	7.01465e-08
PVP01_08033001	PVP01_0803300	Eth_vs_Brazil	-1.91267	5.66616	-6.13044	1.46375e-08	7.09939e-08
PVP01_11278001	PVP01_1127800	Eth_vs_Brazil	4.42065	5.5706	9.00601	1.49558e-08	7.24862e-08
PVP01_10005001	PVP01_1000500	Eth_vs_Brazil	4.50375	2.55608	8.33559	1.51195e-08	7.32275e-08
PVP01_0902400	PVP01_0902400	Eth_vs_Brazil	6.73599	3.64373	9.10762	1.54807e-08	7.49239e-08
PVP01_12275001	PVP01_1227500	Eth_vs_Brazil	4.52059	5.32441	9.33676	1.5594e-08	7.54187e-08
PVP01_0511600	PVP01_0511600	Eth_vs_Brazil	2.76359	4.86824	7.06571	1.58108e-08	7.64132e-08
PVP01_0935400	PVP01_0935400	Eth_vs_Brazil	3.07376	4.86745	7.72312	1.58637e-08	7.66149e-08
PVP01_1416500	PVP01_1416500	Eth_vs_Brazil	2.25293	6.8008	6.48342	1.60973e-08	7.76881e-08
PVP01_1340200	PVP01_1340200	Eth_vs_Brazil	3.33352	1.23528	6.67138	1.61308e-08	7.77949e-08
PVP01_07208001	PVP01_0720800	Eth_vs_Brazil	3.81508	3.44716	8.03853	1.63334e-08	7.87161e-08
PVP01_05327001	PVP01_0532700	Eth_vs_Brazil	-5.51288	2.15454	-9.054	1.63685e-08	7.88297e-08
PVP01_07080001	PVP01_0708000	Eth_vs_Brazil	2.88814	4.8157	7.19691	1.63812e-08	7.88354e-08
PVP01_1437800	PVP01_1437800	Eth_vs_Brazil	4.25804	6.76055	9.39341	1.64543e-08	7.91311e-08
PVP01_04228001	PVP01_0422800	Eth_vs_Brazil	-5.22209	2.02876	-9.62889	1.67433e-08	8.04646e-08
PVP01_08058001	PVP01_0805800	Eth_vs_Brazil	4.68869	3.89577	6.8698	1.67558e-08	8.04677e-08
PVP01_1423100	PVP01_1423100	Eth_vs_Brazil	-4.01065	7.33839	-7.18773	1.6812e-08	8.06813e-08
PVP01_1441700	PVP01_1441700	Eth_vs_Brazil	4.0008	5.04088	9.61487	1.6834e-08	8.07301e-08
PVP01_0521700	PVP01_0521700	Eth_vs_Brazil	4.03665	5.38518	9.23915	1.7048e-08	8.16989e-08
PVP01_09394001	PVP01_0939400	Eth_vs_Brazil	2.7827	7.19875	8.42712	1.72174e-08	8.24528e-08
PVP01_02109001	PVP01_0210900	Eth_vs_Brazil	3.25605	4.86859	6.80804	1.77789e-08	8.50821e-08
PVP01_1432300	PVP01_1432300	Eth_vs_Brazil	4.50163	4.31901	9.05418	1.84943e-08	8.84436e-08
PVP01_12501001	PVP01_1250100	Eth_vs_Brazil	-4.71942	5.90602	-7.65087	1.88021e-08	8.98528e-08
PVP01_14556001	PVP01_1455600	Eth_vs_Brazil	2.59037	6.59824	7.48376	1.89676e-08	9.05803e-08
PVP01_10209001	PVP01_1020900	Eth_vs_Brazil	-4.66834	3.36548	-7.86813	1.9098e-08	9.11394e-08
PVP01_0900800	PVP01_0900800	Eth_vs_Brazil	8.66019	2.84133	9.78541	1.92277e-08	9.16939e-08
PVP01_0529200	PVP01_0529200	Eth_vs_Brazil	-2.88421	4.2131	-6.6342	1.94043e-08	9.24719e-08
PVP01_09066001	PVP01_0906600	Eth_vs_Brazil	1.49286	7.33714	5.88211	1.95598e-08	9.31479e-08
PVP01_07096001	PVP01_0709600	Eth_vs_Brazil	6.88171	7.34106	9.05482	1.95824e-08	9.31902e-08
PVP01_1323900	PVP01_1323900	Eth_vs_Brazil	1.48104	3.3401	6.39376	1.96465e-08	9.34303e-08
PVP01_14478001	PVP01_1447800	Eth_vs_Brazil	3.8292	1.62462	6.51218	1.99234e-08	9.46813e-08
PVP01_13032001	PVP01_1303200	Eth_vs_Brazil	2.31867	3.82387	6.24374	2.01704e-08	9.57884e-08
PVP01_0901500	PVP01_0901500	Eth_vs_Brazil	5.37209	3.29638	9.13867	2.04849e-08	9.72142e-08
PVP01_1340300	PVP01_1340300	Eth_vs_Brazil	3.32216	7.87382	9.07327	2.05372e-08	9.73948e-08
PVP01_0808200	PVP01_0808200	Eth_vs_Brazil	3.25117	6.84719	7.92477	2.10131e-08	9.95828e-08
PVP01_0838900	PVP01_0838900	Eth_vs_Brazil	2.60529	0.239703	6.50618	2.11954e-08	1.00377e-07
PVP01_05097001	PVP01_0509700	Eth_vs_Brazil	1.94754	6.7379	6.58642	2.13148e-08	1.00872e-07
PVP01_09293001	PVP01_0929300	Eth_vs_Brazil	-1.54425	3.30882	-6.14207	2.135e-08	1.00969e-07
PVP01_1261800	PVP01_1261800	Eth_vs_Brazil	2.76445	6.24554	7.28535	2.22565e-08	1.05183e-07
PVP01_1451500	PVP01_1451500	Eth_vs_Brazil	3.68957	4.89901	8.08224	2.25284e-08	1.06394e-07
PVP01_09200001	PVP01_0920000	Eth_vs_Brazil	2.89663	5.56126	8.92367	2.26724e-08	1.07e-07
PVP01_0910100	PVP01_0910100	Eth_vs_Brazil	7.77124	2.25031	9.67515	2.27788e-08	1.07428e-07
PVP01_0209500	PVP01_0209500	Eth_vs_Brazil	-2.98721	4.94872	-6.92725	2.29123e-08	1.07983e-07
PVP01_05105001	PVP01_0510500	Eth_vs_Brazil	-2.56216	5.76743	-7.35797	2.29785e-08	1.08221e-07
PVP01_14579001	PVP01_1457900	Eth_vs_Brazil	1.82234	7.38501	7.45953	2.36458e-08	1.11287e-07
PVP01_09137001	PVP01_0913700	Eth_vs_Brazil	3.75044	5.77375	7.75473	2.37334e-08	1.11622e-07
PVP01_12399001	PVP01_1239900	Eth_vs_Brazil	2.38773	7.28418	7.85137	2.43323e-08	1.1436e-07
PVP01_11182001	PVP01_1118200	Eth_vs_Brazil	-2.83802	4.42604	-6.16694	2.48448e-08	1.16688e-07
PVP01_13072001	PVP01_1307200	Eth_vs_Brazil	3.0797	5.95095	8.62204	2.49314e-08	1.16957e-07
PVP01_10211001	PVP01_1021100	Eth_vs_Brazil	2.73794	5.73094	8.59208	2.49363e-08	1.16957e-07
PVP01_04139001	PVP01_0413900	Eth_vs_Brazil	2.25636	4.80365	6.94191	2.50153e-08	1.17248e-07
PVP01_06099001	PVP01_0609900	Eth_vs_Brazil	-2.50951	4.73954	-6.67223	2.52905e-08	1.18456e-07
PVP01_0704000	PVP01_0704000	Eth_vs_Brazil	4.72585	5.65903	8.78734	2.58614e-08	1.21047e-07
PVP01_14404001	PVP01_1440400	Eth_vs_Brazil	-1.55807	6.92819	-5.77369	2.615e-08	1.22314e-07
PVP01_0100400	PVP01_0100400	Eth_vs_Brazil	3.45529	0.485596	8.25149	2.62872e-08	1.22872e-07
PVP01_1246100	PVP01_1246100	Eth_vs_Brazil	-1.60153	6.73562	-6.42864	2.68134e-08	1.25246e-07
PVP01_13226001	PVP01_1322600	Eth_vs_Brazil	4.24776	7.37974	8.90977	2.6859e-08	1.25372e-07
PVP01_14391001	PVP01_1439100	Eth_vs_Brazil	4.34308	3.70189	8.17217	2.69977e-08	1.25934e-07
PVP01_09365001	PVP01_0936500	Eth_vs_Brazil	3.6421	5.42492	9.15784	2.71324e-08	1.26476e-07
PVP01_1110700	PVP01_1110700	Eth_vs_Brazil	4.11754	3.98854	8.66346	2.71774e-08	1.26599e-07
PVP01_12392001	PVP01_1239200	Eth_vs_Brazil	2.33098	4.13055	8.47628	2.74869e-08	1.27953e-07
PVP01_11214001	PVP01_1121400	Eth_vs_Brazil	6.58534	8.07859	8.78167	2.7664e-08	1.2869e-07
PVP01_1331700	PVP01_1331700	Eth_vs_Brazil	-0.897438	5.91465	-5.84847	2.78477e-08	1.29457e-07
PVP01_0522700	PVP01_0522700	Eth_vs_Brazil	-4.4164	4.49805	-8.15339	2.79251e-08	1.29721e-07
PVP01_1436300	PVP01_1436300	Eth_vs_Brazil	-5.5787	5.53996	-7.90824	2.79426e-08	1.29721e-07
PVP01_12303001	PVP01_1230300	Eth_vs_Brazil	2.64772	6.50632	8.33386	2.81747e-08	1.3071e-07
PVP01_09120001	PVP01_0912000	Eth_vs_Brazil	-2.19015	4.70634	-5.86827	2.83423e-08	1.31398e-07
PVP01_06247001	PVP01_0624700	Eth_vs_Brazil	3.96991	4.00718	7.53129	2.85069e-08	1.32072e-07
PVP01_0519100	PVP01_0519100	Eth_vs_Brazil	-1.70639	6.25616	-6.53044	2.86728e-08	1.3275e-07
PVP01_00091801	PVP01_0009180	Eth_vs_Brazil	-4.60895	1.73883	-9.17006	2.8816e-08	1.33208e-07
PVP01_0809600	PVP01_0809600	Eth_vs_Brazil	3.969	4.79572	7.75072	2.88322e-08	1.33208e-07
PVP01_09438001	PVP01_0943800	Eth_vs_Brazil	-6.13032	2.44613	-8.73488	2.88492e-08	1.33208e-07
PVP01_09406001	PVP01_0940600	Eth_vs_Brazil	2.20098	4.50451	5.86343	2.88496e-08	1.33208e-07
PVP01_14648001	PVP01_1464800	Eth_vs_Brazil	4.1223	7.34559	7.97362	2.91236e-08	1.34382e-07
PVP01_0609600	PVP01_0609600	Eth_vs_Brazil	5.73401	6.08041	8.15968	2.93556e-08	1.35306e-07
PVP01_08371001	PVP01_0837100	Eth_vs_Brazil	3.31551	4.89081	8.79676	2.93636e-08	1.35306e-07
PVP01_0819400	PVP01_0819400	Eth_vs_Brazil	-1.12072	6.87193	-6.08221	2.95345e-08	1.36002e-07
PVP01_1019400	PVP01_1019400	Eth_vs_Brazil	3.1581	4.60961	7.4326	3.00906e-08	1.38469e-07
PVP01_1222900	PVP01_1222900	Eth_vs_Brazil	-2.18055	5.83166	-5.98074	3.04231e-08	1.39905e-07
PVP01_08144001	PVP01_0814400	Eth_vs_Brazil	1.95596	7.39863	6.71777	3.0466e-08	1.40008e-07
PVP01_0401000	PVP01_0401000	Eth_vs_Brazil	2.54435	-0.0795433	6.38991	3.06818e-08	1.40905e-07
PVP01_10179001	PVP01_1017900	Eth_vs_Brazil	3.66327	5.73727	8.26505	3.07659e-08	1.41183e-07
PVP01_1020700	PVP01_1020700	Eth_vs_Brazil	-2.97158	2.63959	-7.43184	3.07837e-08	1.41183e-07
PVP01_1409600	PVP01_1409600	Eth_vs_Brazil	3.2112	5.82772	8.57522	3.10291e-08	1.42213e-07
PVP01_07124001	PVP01_0712400	Eth_vs_Brazil	5.00784	4.64612	8.38913	3.18035e-08	1.45665e-07
PVP01_12715001	PVP01_1271500	Eth_vs_Brazil	-3.44913	1.18346	-7.94998	3.24974e-08	1.48743e-07
PVP01_12456001	PVP01_1245600	Eth_vs_Brazil	-1.30349	6.59039	-5.54241	3.29061e-08	1.50513e-07
PVP01_1120000	PVP01_1120000	Eth_vs_Brazil	-3.59667	4.29214	-6.61494	3.32481e-08	1.51976e-07
PVP01_09312001	PVP01_0931200	Eth_vs_Brazil	-3.34309	7.70674	-8.1453	3.44927e-08	1.57559e-07
PVP01_06149001	PVP01_0614900	Eth_vs_Brazil	2.14723	6.50657	6.62064	3.49988e-08	1.59764e-07
PVP01_14091001	PVP01_1409100	Eth_vs_Brazil	1.8104	6.4089	5.65683	3.50866e-08	1.60058e-07
PVP01_04117001	PVP01_0411700	Eth_vs_Brazil	3.31495	5.48592	6.03464	3.52183e-08	1.60551e-07
PVP01_1307300	PVP01_1307300	Eth_vs_Brazil	4.58111	4.89361	9.19588	3.53296e-08	1.60951e-07
PVP01_0939600	PVP01_0939600	Eth_vs_Brazil	-3.56641	4.26687	-7.71442	3.56319e-08	1.6222e-07
PVP01_03182001	PVP01_0318200	Eth_vs_Brazil	-5.45945	4.11189	-8.34464	3.60025e-08	1.63798e-07
PVP01_03122001	PVP01_0312200	Eth_vs_Brazil	-4.36791	1.54595	-6.74196	3.63587e-08	1.65291e-07
PVP01_01174001	PVP01_0117400	Eth_vs_Brazil	2.54627	7.51428	6.77551	3.63791e-08	1.65291e-07
PVP01_0204700	PVP01_0204700	Eth_vs_Brazil	-4.53847	5.37857	-8.47637	3.68261e-08	1.67211e-07
PVP01_1450000	PVP01_1450000	Eth_vs_Brazil	3.67708	7.11506	8.78416	3.7111e-08	1.68393e-07
PVP01_0313100	PVP01_0313100	Eth_vs_Brazil	-4.82045	4.30234	-8.24408	3.71933e-08	1.68654e-07
PVP01_13079001	PVP01_1307900	Eth_vs_Brazil	1.6893	6.63307	6.08461	3.76007e-08	1.70388e-07
PVP01_11016001	PVP01_1101600	Eth_vs_Brazil	-2.39339	3.18686	-5.99731	3.77646e-08	1.71018e-07
PVP01_09057001	PVP01_0905700	Eth_vs_Brazil	4.97234	6.19243	8.3437	3.78395e-08	1.71243e-07
PVP01_10255001	PVP01_1025500	Eth_vs_Brazil	3.84908	5.5318	8.81126	3.82633e-08	1.73047e-07
PVP01_0605500	PVP01_0605500	Eth_vs_Brazil	3.4706	7.94548	8.17203	3.82932e-08	1.73067e-07
PVP01_11313001	PVP01_1131300	Eth_vs_Brazil	-4.50172	4.58384	-8.5418	3.84603e-08	1.73707e-07
PVP01_03036001	PVP01_0303600	Eth_vs_Brazil	1.40116	5.50091	5.92054	3.85868e-08	1.74163e-07
PVP01_0726200	PVP01_0726200	Eth_vs_Brazil	-5.07033	5.0685	-7.48175	3.86143e-08	1.74172e-07
PVP01_09054001	PVP01_0905400	Eth_vs_Brazil	2.54492	3.80243	7.35757	3.88478e-08	1.7511e-07
PVP01_1029900	PVP01_1029900	Eth_vs_Brazil	6.01198	6.19103	7.93007	3.90045e-08	1.757e-07
PVP01_00043501	PVP01_0004350	Eth_vs_Brazil	-4.29556	1.60102	-8.9039	3.99425e-08	1.79807e-07
PVP01_0115700	PVP01_0115700	Eth_vs_Brazil	-1.49538	4.85665	-5.65108	4.0087e-08	1.80339e-07
PVP01_0214500	PVP01_0214500	Eth_vs_Brazil	-2.39591	3.86971	-5.77105	4.0433e-08	1.81672e-07
PVP01_1403600	PVP01_1403600	Eth_vs_Brazil	4.09525	6.13951	8.81428	4.04366e-08	1.81672e-07
PVP01_1304000	PVP01_1304000	Eth_vs_Brazil	4.99479	1.91255	7.16539	4.06873e-08	1.82678e-07
PVP01_09102001	PVP01_0910200	Eth_vs_Brazil	2.91185	4.8971	7.45954	4.08971e-08	1.83499e-07
PVP01_08248001	PVP01_0824800	Eth_vs_Brazil	3.54753	4.11009	9.03536	4.1047e-08	1.84051e-07
PVP01_1424200	PVP01_1424200	Eth_vs_Brazil	4.04599	1.74483	6.3899	4.15999e-08	1.86408e-07
PVP01_0116700	PVP01_0116700	Eth_vs_Brazil	3.71642	6.61783	8.05153	4.16946e-08	1.8671e-07
PVP01_01187001	PVP01_0118700	Eth_vs_Brazil	-4.89352	1.83453	-7.84323	4.1859e-08	1.87323e-07
PVP01_14260001	PVP01_1426000	Eth_vs_Brazil	3.30373	6.58753	8.31856	4.21274e-08	1.88401e-07
PVP01_0717700	PVP01_0717700	Eth_vs_Brazil	5.76598	3.45515	8.43586	4.23235e-08	1.89154e-07
PVP01_1442500	PVP01_1442500	Eth_vs_Brazil	-1.92435	6.96994	-6.75223	4.2461e-08	1.89644e-07
PVP01_1134600	PVP01_1134600	Eth_vs_Brazil	-4.52994	7.42315	-8.58601	4.26122e-08	1.90195e-07
PVP01_1223800	PVP01_1223800	Eth_vs_Brazil	2.51362	5.08877	7.59958	4.26726e-08	1.9034e-07
PVP01_0523500	PVP01_0523500	Eth_vs_Brazil	6.50853	1.73948	9.28369	4.29665e-08	1.91526e-07
PVP01_1303100	PVP01_1303100	Eth_vs_Brazil	-4.0185	5.16925	-7.28333	4.30658e-08	1.91844e-07
PVP01_14595001	PVP01_1459500	Eth_vs_Brazil	4.92436	5.48115	8.88499	4.38497e-08	1.95208e-07
PVP01_0525500	PVP01_0525500	Eth_vs_Brazil	5.60331	7.35923	8.92315	4.44575e-08	1.97785e-07
PVP01_11032001	PVP01_1103200	Eth_vs_Brazil	6.54253	6.7646	8.91243	4.45793e-08	1.98198e-07
PVP01_07011001	PVP01_0701100	Eth_vs_Brazil	2.98449	5.92362	7.83314	4.49705e-08	1.99807e-07
PVP01_08376001	PVP01_0837600	Eth_vs_Brazil	3.48726	5.29597	8.56373	4.50741e-08	2.00137e-07
PVP01_0828600	PVP01_0828600	Eth_vs_Brazil	2.23395	5.62803	6.80926	4.51332e-08	2.00269e-07
PVP01_03055001	PVP01_0305500	Eth_vs_Brazil	-4.68446	5.7079	-8.48039	4.62441e-08	2.05066e-07
PVP01_0823800	PVP01_0823800	Eth_vs_Brazil	-2.70936	6.46115	-7.40115	4.64454e-08	2.05825e-07
PVP01_1326900	PVP01_1326900	Eth_vs_Brazil	-2.92211	4.71089	-6.60819	4.74554e-08	2.10164e-07
PVP01_09070001	PVP01_0907000	Eth_vs_Brazil	-0.844322	5.58796	-5.48978	4.74955e-08	2.10205e-07
PVP01_1405000	PVP01_1405000	Eth_vs_Brazil	2.24489	6.09117	6.41397	4.75476e-08	2.103e-07
PVP01_12459001	PVP01_1245900	Eth_vs_Brazil	-2.07528	4.4601	-6.18554	4.79382e-08	2.1189e-07
PVP01_00001601	PVP01_0000160	Eth_vs_Brazil	-5.9372	2.34909	-8.54764	4.82573e-08	2.13162e-07
PVP01_03153001	PVP01_0315300	Eth_vs_Brazil	-2.60974	7.1275	-7.84746	4.87292e-08	2.15108e-07
PVP01_0101900	PVP01_0101900	Eth_vs_Brazil	3.62017	1.24441	8.00549	4.97916e-08	2.19656e-07
PVP01_14266001	PVP01_1426600	Eth_vs_Brazil	3.39041	6.41931	8.44313	5.01527e-08	2.21106e-07
PVP01_09222001	PVP01_0922200	Eth_vs_Brazil	-3.73023	7.64128	-7.58052	5.0404e-08	2.2207e-07
PVP01_12345001	PVP01_1234500	Eth_vs_Brazil	-3.68293	6.23982	-7.58831	5.08989e-08	2.24091e-07
PVP01_12195001	PVP01_1219500	Eth_vs_Brazil	3.01443	0.706281	6.25511	5.09283e-08	2.24091e-07
PVP01_14359001	PVP01_1435900	Eth_vs_Brazil	4.91955	3.41285	8.71949	5.12887e-08	2.25531e-07
PVP01_0948000	PVP01_0948000	Eth_vs_Brazil	-5.44248	2.07433	-5.73177	5.15319e-08	2.26455e-07
PVP01_0900500	PVP01_0900500	Eth_vs_Brazil	3.02663	-0.253714	9.30919	5.21226e-08	2.28897e-07
PVP01_01048001	PVP01_0104800	Eth_vs_Brazil	-1.4518	6.70659	-5.93954	5.21545e-08	2.28897e-07
PVP01_1143700	PVP01_1143700	Eth_vs_Brazil	-2.29074	4.66758	-5.76138	5.23889e-08	2.29778e-07
PVP01_12593001	PVP01_1259300	Eth_vs_Brazil	1.71736	7.75405	6.3195	5.37749e-08	2.35705e-07
PVP01_0707300	PVP01_0707300	Eth_vs_Brazil	3.27357	5.1383	6.85142	5.41801e-08	2.37329e-07
PVP01_1261600	PVP01_1261600	Eth_vs_Brazil	2.11777	6.85901	6.71003	5.45283e-08	2.38701e-07
PVP01_0401600	PVP01_0401600	Eth_vs_Brazil	3.72318	0.339712	7.50032	5.50025e-08	2.40623e-07
PVP01_0702000	PVP01_0702000	Eth_vs_Brazil	2.82485	6.07462	6.94551	5.53918e-08	2.42171e-07
PVP01_API048001	PVP01_API04800	Eth_vs_Brazil	-2.80724	0.91442	-6.70299	5.81806e-08	2.54201e-07
PVP01_01052001	PVP01_0105200	Eth_vs_Brazil	1.49754	6.09244	6.95358	5.90205e-08	2.57705e-07
PVP01_10027001	PVP01_1002700	Eth_vs_Brazil	3.99915	6.8941	7.89298	5.98433e-08	2.61131e-07
PVP01_1248000	PVP01_1248000	Eth_vs_Brazil	2.03231	5.68261	6.20006	6.02401e-08	2.62694e-07
PVP01_1345800	PVP01_1345800	Eth_vs_Brazil	5.0583	4.85762	8.63151	6.07495e-08	2.64747e-07
PVP01_1220100	PVP01_1220100	Eth_vs_Brazil	-2.03346	5.06967	-5.54882	6.21599e-08	2.70721e-07
PVP01_04126001	PVP01_0412600	Eth_vs_Brazil	-2.51367	4.8571	-6.70729	6.29061e-08	2.73796e-07
PVP01_1318500	PVP01_1318500	Eth_vs_Brazil	-4.21839	5.33204	-6.79898	6.38848e-08	2.77879e-07
PVP01_0104100	PVP01_0104100	Eth_vs_Brazil	4.26212	6.2431	8.80875	6.43815e-08	2.79861e-07
PVP01_08103001	PVP01_0810300	Eth_vs_Brazil	2.89835	5.88449	8.14606	6.64093e-08	2.88492e-07
PVP01_05317001	PVP01_0531700	Eth_vs_Brazil	-2.01872	2.73661	-5.70512	6.69683e-08	2.90735e-07
PVP01_10020001	PVP01_1002000	Eth_vs_Brazil	7.73632	3.14245	8.97888	6.75424e-08	2.93041e-07
PVP01_1221400	PVP01_1221400	Eth_vs_Brazil	-4.39155	5.83695	-7.80575	6.84854e-08	2.96944e-07
PVP01_14248001	PVP01_1424800	Eth_vs_Brazil	1.75354	5.64159	5.47828	6.88951e-08	2.98531e-07
PVP01_13207001	PVP01_1320700	Eth_vs_Brazil	2.04293	5.15143	6.36276	7.01761e-08	3.03889e-07
PVP01_09345001	PVP01_0934500	Eth_vs_Brazil	3.1102	7.42352	7.88345	7.07945e-08	3.06372e-07
PVP01_12377001	PVP01_1237700	Eth_vs_Brazil	-3.84609	4.55814	-6.89078	7.13735e-08	3.08683e-07
PVP01_0316500	PVP01_0316500	Eth_vs_Brazil	4.89049	4.41205	8.49151	7.15059e-08	3.09059e-07
PVP01_1146300	PVP01_1146300	Eth_vs_Brazil	2.4275	7.02299	7.05095	7.15951e-08	3.09249e-07
PVP01_1330700	PVP01_1330700	Eth_vs_Brazil	3.68753	5.13476	6.44261	7.17364e-08	3.09664e-07
PVP01_09014001	PVP01_0901400	Eth_vs_Brazil	4.11073	0.942742	8.06057	7.37821e-08	3.18293e-07
PVP01_09481001	PVP01_0948100	Eth_vs_Brazil	-4.01196	1.42696	-7.52161	7.38676e-08	3.18461e-07
PVP01_0102000	PVP01_0102000	Eth_vs_Brazil	2.22076	0.436834	6.78234	7.47228e-08	3.21944e-07
PVP01_02079001	PVP01_0207900	Eth_vs_Brazil	1.87289	5.04041	5.9814	7.60733e-08	3.27556e-07
PVP01_1469400	PVP01_1469400	Eth_vs_Brazil	9.30188	5.89566	8.77552	7.61308e-08	3.27598e-07
PVP01_11111001	PVP01_1111100	Eth_vs_Brazil	1.94154	5.90567	6.53555	7.81501e-08	3.36075e-07
PVP01_10110001	PVP01_1011000	Eth_vs_Brazil	3.5395	6.11709	8.28267	7.82055e-08	3.36101e-07
PVP01_10206001	PVP01_1020600	Eth_vs_Brazil	-4.12964	3.6726	-7.32698	7.83422e-08	3.36477e-07
PVP01_09303001	PVP01_0930300	Eth_vs_Brazil	2.33689	4.80789	7.08116	7.85012e-08	3.36948e-07
PVP01_00100701	PVP01_0010070	Eth_vs_Brazil	-2.67861	0.846258	-7.12531	8.04579e-08	3.4513e-07
PVP01_05254001	PVP01_0525400	Eth_vs_Brazil	2.57263	4.60844	5.71247	8.10441e-08	3.47426e-07
PVP01_14302001	PVP01_1430200	Eth_vs_Brazil	-2.36847	3.92217	-5.60296	8.11463e-08	3.47646e-07
PVP01_1145500	PVP01_1145500	Eth_vs_Brazil	2.33451	4.19975	7.20789	8.17844e-08	3.5016e-07
PVP01_1126100	PVP01_1126100	Eth_vs_Brazil	4.93899	3.57625	8.36568	8.23324e-08	3.52286e-07
PVP01_1101700	PVP01_1101700	Eth_vs_Brazil	-3.89876	4.49234	-6.39626	8.24839e-08	3.52713e-07
PVP01_1330200	PVP01_1330200	Eth_vs_Brazil	3.94623	0.542295	8.98254	8.32619e-08	3.55817e-07
PVP01_09128001	PVP01_0912800	Eth_vs_Brazil	3.08864	6.05843	5.5074	8.43236e-08	3.60129e-07
PVP01_0306200	PVP01_0306200	Eth_vs_Brazil	4.29409	4.93783	8.57084	8.54075e-08	3.6453e-07
PVP01_1256400	PVP01_1256400	Eth_vs_Brazil	3.56685	5.60455	8.26905	8.63262e-08	3.68221e-07
PVP01_0207000	PVP01_0207000	Eth_vs_Brazil	-1.99112	5.5275	-6.43234	8.64055e-08	3.68329e-07
PVP01_1447400	PVP01_1447400	Eth_vs_Brazil	-3.98004	5.97204	-6.7757	8.83013e-08	3.76175e-07
PVP01_10149001	PVP01_1014900	Eth_vs_Brazil	1.90073	6.22926	6.20429	8.86322e-08	3.77196e-07
PVP01_1321500	PVP01_1321500	Eth_vs_Brazil	-3.14522	2.25295	-7.36199	8.86514e-08	3.77196e-07
PVP01_1104600	PVP01_1104600	Eth_vs_Brazil	2.75915	5.0242	7.15686	8.89037e-08	3.78035e-07
PVP01_09295001	PVP01_0929500	Eth_vs_Brazil	-2.87311	3.52591	-6.98134	8.91557e-08	3.7887e-07
PVP01_12424001	PVP01_1242400	Eth_vs_Brazil	4.27016	2.89718	6.57245	8.95682e-08	3.80194e-07
PVP01_09445001	PVP01_0944500	Eth_vs_Brazil	-3.85207	1.38054	-7.44952	8.9586e-08	3.80194e-07
PVP01_1343400	PVP01_1343400	Eth_vs_Brazil	5.14161	5.4398	8.46778	8.96343e-08	3.80194e-07
PVP01_08281001	PVP01_0828100	Eth_vs_Brazil	-1.7755	4.04077	-6.15762	9.01926e-08	3.82325e-07
PVP01_0506900	PVP01_0506900	Eth_vs_Brazil	-1.90744	6.65413	-5.45114	9.13411e-08	3.86953e-07
PVP01_0730000	PVP01_0730000	Eth_vs_Brazil	-4.32188	4.72992	-8.08686	9.21213e-08	3.90016e-07
PVP01_06101001	PVP01_0610100	Eth_vs_Brazil	4.45195	6.60555	8.08011	9.36309e-08	3.96162e-07
PVP01_13451001	PVP01_1345100	Eth_vs_Brazil	-3.4837	3.7514	-6.37252	9.37845e-08	3.96566e-07
PVP01_11090001	PVP01_1109000	Eth_vs_Brazil	2.6958	4.9109	6.68056	9.40231e-08	3.97329e-07
PVP01_10272001	PVP01_1027200	Eth_vs_Brazil	2.61907	5.37204	7.35306	9.48081e-08	4.00399e-07
PVP01_00031501	PVP01_0003150	Eth_vs_Brazil	-3.08572	1.03722	-8.07392	9.50578e-08	4.01205e-07
PVP01_0301700	PVP01_0301700	Eth_vs_Brazil	3.31296	0.322798	8.22521	9.63132e-08	4.06252e-07
PVP01_11269001	PVP01_1126900	Eth_vs_Brazil	-2.91614	3.63343	-5.67423	9.72536e-08	4.09966e-07
PVP01_04048001	PVP01_0404800	Eth_vs_Brazil	4.16551	1.76435	8.28017	9.73661e-08	4.10187e-07
PVP01_0925200	PVP01_0925200	Eth_vs_Brazil	2.90488	4.37586	7.29749	9.82762e-08	4.13766e-07
PVP01_12573001	PVP01_1257300	Eth_vs_Brazil	4.05389	7.85352	7.32648	1.00287e-07	4.21971e-07
PVP01_0412700	PVP01_0412700	Eth_vs_Brazil	-2.71393	4.84037	-5.98439	1.00559e-07	4.22855e-07
PVP01_14514001	PVP01_1451400	Eth_vs_Brazil	3.70067	4.12285	8.57079	1.01263e-07	4.25552e-07
PVP01_1303300	PVP01_1303300	Eth_vs_Brazil	2.82986	4.27565	8.29925	1.01656e-07	4.26942e-07
PVP01_0902600	PVP01_0902600	Eth_vs_Brazil	3.70879	2.59884	6.74979	1.02637e-07	4.30796e-07
PVP01_13330001	PVP01_1333000	Eth_vs_Brazil	1.9773	4.48198	6.40307	1.03947e-07	4.3603e-07
PVP01_0201700	PVP01_0201700	Eth_vs_Brazil	-3.1736	6.79426	-6.93737	1.05221e-07	4.40965e-07
PVP01_0803500	PVP01_0803500	Eth_vs_Brazil	3.98558	5.45745	8.31374	1.05253e-07	4.40965e-07
PVP01_0528800	PVP01_0528800	Eth_vs_Brazil	2.77505	5.45905	7.79662	1.05549e-07	4.41934e-07
PVP01_12094001	PVP01_1209400	Eth_vs_Brazil	1.97542	5.94662	7.01355	1.06412e-07	4.45273e-07
PVP01_14403001	PVP01_1440300	Eth_vs_Brazil	-2.65724	3.64449	-7.64082	1.08109e-07	4.52097e-07
PVP01_1428800	PVP01_1428800	Eth_vs_Brazil	3.87111	6.14621	8.06496	1.10169e-07	4.60432e-07
PVP01_03128001	PVP01_0312800	Eth_vs_Brazil	5.35266	5.37559	8.29376	1.11625e-07	4.66231e-07
PVP01_1427300	PVP01_1427300	Eth_vs_Brazil	2.44321	7.25793	6.37502	1.13585e-07	4.73944e-07
PVP01_0820700	PVP01_0820700	Eth_vs_Brazil	-4.20552	4.3071	-7.56703	1.13611e-07	4.73944e-07
PVP01_06246001	PVP01_0624600	Eth_vs_Brazil	6.01549	1.97009	8.67301	1.1554e-07	4.81698e-07
PVP01_04118001	PVP01_0411800	Eth_vs_Brazil	2.34025	7.74198	7.06641	1.15728e-07	4.82189e-07
PVP01_03139001	PVP01_0313900	Eth_vs_Brazil	1.60708	6.36295	6.65352	1.15957e-07	4.82849e-07
PVP01_09397001	PVP01_0939700	Eth_vs_Brazil	2.439	6.46612	7.40669	1.16735e-07	4.8579e-07
PVP01_13123001	PVP01_1312300	Eth_vs_Brazil	-5.2006	6.82468	-8.20741	1.17255e-07	4.87659e-07
PVP01_07286001	PVP01_0728600	Eth_vs_Brazil	-3.3322	4.08086	-8.01459	1.18728e-07	4.93482e-07
PVP01_1006200	PVP01_1006200	Eth_vs_Brazil	4.13686	4.95079	7.88961	1.2043e-07	5.00252e-07
PVP01_13225001	PVP01_1322500	Eth_vs_Brazil	2.37651	6.0356	7.43294	1.21574e-07	5.047e-07
PVP01_0905300	PVP01_0905300	Eth_vs_Brazil	3.91801	6.11998	8.09799	1.2492e-07	5.18275e-07
PVP01_1141800	PVP01_1141800	Eth_vs_Brazil	-1.02074	6.45245	-5.55139	1.25015e-07	5.18353e-07
PVP01_05252001	PVP01_0525200	Eth_vs_Brazil	-3.59703	4.09804	-7.41565	1.25603e-07	5.20473e-07
PVP01_1116000	PVP01_1116000	Eth_vs_Brazil	-3.23352	3.95583	-6.86707	1.27867e-07	5.29534e-07
PVP01_1302900	PVP01_1302900	Eth_vs_Brazil	-3.2022	3.32501	-6.15221	1.28646e-07	5.32439e-07
PVP01_0911500	PVP01_0911500	Eth_vs_Brazil	-4.94493	5.57599	-8.05342	1.2883e-07	5.32877e-07
PVP01_1211000	PVP01_1211000	Eth_vs_Brazil	4.52614	7.48912	8.22547	1.2892e-07	5.32928e-07
PVP01_13365001	PVP01_1336500	Eth_vs_Brazil	3.52752	6.94778	8.20226	1.29268e-07	5.3404e-07
PVP01_03066001	PVP01_0306600	Eth_vs_Brazil	4.35231	6.28093	8.01661	1.29506e-07	5.34701e-07
PVP01_14381001	PVP01_1438100	Eth_vs_Brazil	3.75358	2.50644	6.08274	1.34341e-07	5.54328e-07
PVP01_0320600	PVP01_0320600	Eth_vs_Brazil	4.54849	3.82081	8.49455	1.36475e-07	5.62795e-07
PVP01_0941800	PVP01_0941800	Eth_vs_Brazil	4.39536	3.78294	8.29135	1.40432e-07	5.78763e-07
PVP01_0723100	PVP01_0723100	Eth_vs_Brazil	3.7672	7.10563	7.97344	1.4288e-07	5.88495e-07
PVP01_14298001	PVP01_1429800	Eth_vs_Brazil	4.80972	4.87076	7.70397	1.44808e-07	5.96077e-07
PVP01_08229001	PVP01_0822900	Eth_vs_Brazil	3.55225	6.60062	6.96603	1.45837e-07	5.99952e-07
PVP01_09096001	PVP01_0909600	Eth_vs_Brazil	4.16124	3.47436	6.81907	1.46047e-07	6.00453e-07
PVP01_12604001	PVP01_1260400	Eth_vs_Brazil	-4.08136	4.9309	-6.52724	1.47669e-07	6.06759e-07
PVP01_11031001	PVP01_1103100	Eth_vs_Brazil	-2.71487	6.45877	-6.81048	1.49273e-07	6.12981e-07
PVP01_0935200	PVP01_0935200	Eth_vs_Brazil	1.36587	4.50105	5.43964	1.50346e-07	6.17014e-07
PVP01_0923800	PVP01_0923800	Eth_vs_Brazil	2.41855	5.687	6.05696	1.50621e-07	6.17774e-07
PVP01_11237001	PVP01_1123700	Eth_vs_Brazil	2.17308	6.39482	6.75684	1.5588e-07	6.3896e-07
PVP01_1235100	PVP01_1235100	Eth_vs_Brazil	3.91098	3.98387	7.85166	1.57879e-07	6.46765e-07
PVP01_1204500	PVP01_1204500	Eth_vs_Brazil	1.77155	6.48687	5.8958	1.59461e-07	6.52854e-07
PVP01_02063001	PVP01_0206300	Eth_vs_Brazil	1.53108	5.10092	6.55761	1.61473e-07	6.60695e-07
PVP01_0403000	PVP01_0403000	Eth_vs_Brazil	5.15269	1.25314	8.49736	1.61811e-07	6.6168e-07
PVP01_11217001	PVP01_1121700	Eth_vs_Brazil	3.31233	7.03655	7.57205	1.64218e-07	6.71121e-07
PVP01_04087001	PVP01_0408700	Eth_vs_Brazil	3.92284	5.27739	7.40207	1.65248e-07	6.74927e-07
PVP01_0408900	PVP01_0408900	Eth_vs_Brazil	3.2289	5.45385	7.38251	1.66175e-07	6.78289e-07
PVP01_1403800	PVP01_1403800	Eth_vs_Brazil	5.35201	4.35784	8.07739	1.6627e-07	6.78289e-07
PVP01_0726400	PVP01_0726400	Eth_vs_Brazil	-5.52269	6.80371	-7.70943	1.6774e-07	6.83877e-07
PVP01_1226500	PVP01_1226500	Eth_vs_Brazil	3.43896	0.601365	6.89446	1.68569e-07	6.86846e-07
PVP01_07058001	PVP01_0705800	Eth_vs_Brazil	-1.86983	4.32438	-5.9812	1.68898e-07	6.87778e-07
PVP01_1016200	PVP01_1016200	Eth_vs_Brazil	-2.33447	5.84009	-6.87408	1.69391e-07	6.89377e-07
PVP01_0103400	PVP01_0103400	Eth_vs_Brazil	1.71534	4.25311	6.05381	1.70787e-07	6.94643e-07
PVP01_07241001	PVP01_0724100	Eth_vs_Brazil	-4.40807	3.56814	-5.91266	1.72304e-07	7.00395e-07
PVP01_1113700	PVP01_1113700	Eth_vs_Brazil	3.91643	6.40218	8.11661	1.73213e-07	7.03671e-07
PVP01_0942900	PVP01_0942900	Eth_vs_Brazil	4.69793	2.81648	7.38431	1.74842e-07	7.09867e-07
PVP01_10151001	PVP01_1015100	Eth_vs_Brazil	5.88063	4.04741	7.9222	1.75714e-07	7.12985e-07
PVP01_0513200	PVP01_0513200	Eth_vs_Brazil	2.87577	8.30701	6.35408	1.77621e-07	7.20295e-07
PVP01_0408800	PVP01_0408800	Eth_vs_Brazil	4.67931	3.87934	7.9346	1.78063e-07	7.21329e-07
PVP01_00102201	PVP01_0010220	Eth_vs_Brazil	-6.15804	2.38641	-7.14936	1.78088e-07	7.21329e-07
PVP01_0723000	PVP01_0723000	Eth_vs_Brazil	2.60479	6.63616	7.18913	1.79005e-07	7.24616e-07
PVP01_14422001	PVP01_1442200	Eth_vs_Brazil	3.81026	6.71997	6.49819	1.82009e-07	7.3634e-07
PVP01_11305001	PVP01_1130500	Eth_vs_Brazil	5.03734	8.45897	7.83855	1.82357e-07	7.37308e-07
PVP01_0801600	PVP01_0801600	Eth_vs_Brazil	3.83686	7.27196	7.44943	1.85216e-07	7.48426e-07
PVP01_08344001	PVP01_0834400	Eth_vs_Brazil	5.09221	6.20174	7.88524	1.8563e-07	7.49657e-07
PVP01_08206001	PVP01_0820600	Eth_vs_Brazil	-5.2635	4.30727	-7.47112	1.86345e-07	7.521e-07
PVP01_07233001	PVP01_0723300	Eth_vs_Brazil	4.11019	3.14827	6.43479	1.91379e-07	7.71846e-07
PVP01_10295001	PVP01_1029500	Eth_vs_Brazil	2.96987	3.26716	6.08729	1.91464e-07	7.71846e-07
PVP01_0113100	PVP01_0113100	Eth_vs_Brazil	-1.58016	6.70313	-5.42184	1.93489e-07	7.7955e-07
PVP01_0940100	PVP01_0940100	Eth_vs_Brazil	3.31037	5.79777	7.62839	1.96146e-07	7.89789e-07
PVP01_1423500	PVP01_1423500	Eth_vs_Brazil	2.36633	3.46678	5.81308	1.98411e-07	7.98438e-07
PVP01_1464600	PVP01_1464600	Eth_vs_Brazil	-4.33224	4.47256	-7.16447	2.01516e-07	8.10456e-07
PVP01_06226001	PVP01_0622600	Eth_vs_Brazil	3.3646	1.27331	5.89376	2.01927e-07	8.1163e-07
PVP01_09247001	PVP01_0924700	Eth_vs_Brazil	3.25469	6.43677	7.3175	2.04492e-07	8.21458e-07
PVP01_1235000	PVP01_1235000	Eth_vs_Brazil	3.74118	5.79807	7.73057	2.05184e-07	8.23753e-07
PVP01_1205500	PVP01_1205500	Eth_vs_Brazil	2.63631	5.47038	6.70618	2.09197e-07	8.39371e-07
PVP01_00054301	PVP01_0005430	Eth_vs_Brazil	-2.15607	0.620009	-7.39326	2.1841e-07	8.75819e-07
PVP01_0502700	PVP01_0502700	Eth_vs_Brazil	2.93664	1.20017	6.07325	2.19074e-07	8.77635e-07
PVP01_01185001	PVP01_0118500	Eth_vs_Brazil	-3.6883	1.30891	-7.95764	2.1912e-07	8.77635e-07
PVP01_13360001	PVP01_1336000	Eth_vs_Brazil	-1.51448	4.54508	-5.39757	2.20404e-07	8.82261e-07
PVP01_0513800	PVP01_0513800	Eth_vs_Brazil	-2.33082	5.25109	-6.63141	2.24428e-07	8.97843e-07
PVP01_14547001	PVP01_1454700	Eth_vs_Brazil	3.43454	3.83484	6.18868	2.26987e-07	9.07551e-07
PVP01_1429100	PVP01_1429100	Eth_vs_Brazil	-1.78506	5.82255	-5.68518	2.35011e-07	9.39081e-07
PVP01_08084001	PVP01_0808400	Eth_vs_Brazil	-2.33105	8.37194	-7.05035	2.38748e-07	9.53456e-07
PVP01_0603900	PVP01_0603900	Eth_vs_Brazil	-4.82551	6.51864	-7.98038	2.39203e-07	9.54432e-07
PVP01_14524001	PVP01_1452400	Eth_vs_Brazil	-2.12544	4.91597	-6.55623	2.39272e-07	9.54432e-07
PVP01_1402900	PVP01_1402900	Eth_vs_Brazil	6.2675	6.15112	7.47205	2.40793e-07	9.59937e-07
PVP01_12656001	PVP01_1265600	Eth_vs_Brazil	-1.47203	6.23275	-5.38918	2.44394e-07	9.73728e-07
PVP01_11218001	PVP01_1121800	Eth_vs_Brazil	-1.78244	5.20148	-6.23799	2.44814e-07	9.74829e-07
PVP01_1418800	PVP01_1418800	Eth_vs_Brazil	-2.30153	4.81946	-6.33623	2.46614e-07	9.81425e-07

## Sheet: Cambodia vs Brazil
	DEgenes	Comparison	logFC	AveExpr	t	P.Value	adj.P.Val
PVP01_1005900	PVP01_1005900	Cambodian_vs_Brazil	2.91663	5.95193	21.7277	2.7409e-97	1.87176e-93
PVP01_0318700	PVP01_0318700	Cambodian_vs_Brazil	5.67995	6.99143	22.8372	2.67161e-92	7.68636e-89
PVP01_1334600	PVP01_1334600	Cambodian_vs_Brazil	-5.0966	6.85263	-22.0278	3.37664e-92	7.68636e-89
PVP01_1125300	PVP01_1125300	Cambodian_vs_Brazil	5.32544	7.7702	22.3793	1.79314e-88	3.06134e-85
PVP01_0504500	PVP01_0504500	Cambodian_vs_Brazil	-10.3369	10.0387	-22.9781	2.72384e-82	3.72022e-79
PVP01_1124400	PVP01_1124400	Cambodian_vs_Brazil	4.67684	5.74418	25.2474	1.68095e-81	1.9132e-78
PVP01_1412800	PVP01_1412800	Cambodian_vs_Brazil	-3.39699	6.90116	-18.8745	4.62732e-74	4.51428e-71
PVP01_0114700	PVP01_0114700	Cambodian_vs_Brazil	5.52208	6.58028	25.7873	7.07839e-71	6.04229e-68
PVP01_0508200	PVP01_0508200	Cambodian_vs_Brazil	3.83311	8.00649	21.2678	3.3781e-70	2.56323e-67
PVP01_1216500	PVP01_1216500	Cambodian_vs_Brazil	-4.69326	6.41905	-21.5833	4.52335e-68	3.08899e-65
PVP01_1231500	PVP01_1231500	Cambodian_vs_Brazil	-10.2601	4.99911	-36.2635	1.35694e-64	8.42413e-62
PVP01_1216600	PVP01_1216600	Cambodian_vs_Brazil	-4.8304	6.72806	-19.1505	3.49042e-62	1.98634e-59
PVP01_0723900	PVP01_0723900	Cambodian_vs_Brazil	3.36877	7.32043	16.9158	1.25731e-56	6.60474e-54
PVP01_1267400	PVP01_1267400	Cambodian_vs_Brazil	-8.99782	3.87667	-28.2619	2.54463e-56	1.24124e-53
PVP01_1201700	PVP01_1201700	Cambodian_vs_Brazil	-4.43278	6.56393	-18.6038	1.88638e-55	8.58804e-53
PVP01_1468000	PVP01_1468000	Cambodian_vs_Brazil	2.1551	5.79836	16.2897	9.26185e-55	3.95307e-52
PVP01_0010550	PVP01_0010550	Cambodian_vs_Brazil	-13.8819	5.55439	-25.6031	3.09327e-51	1.24258e-48
PVP01_0919300	PVP01_0919300	Cambodian_vs_Brazil	6.65519	7.78088	17.7363	3.45215e-50	1.30971e-47
PVP01_1122700	PVP01_1122700	Cambodian_vs_Brazil	-4.65098	6.69642	-16.2378	5.13607e-49	1.84601e-46
PVP01_0112500	PVP01_0112500	Cambodian_vs_Brazil	-9.4706	3.79039	-28.2585	2.37377e-48	8.10525e-46
PVP01_0530900	PVP01_0530900	Cambodian_vs_Brazil	-9.90737	5.23555	-25.0615	6.42172e-48	2.08828e-45
PVP01_1302300	PVP01_1302300	Cambodian_vs_Brazil	2.81459	6.66173	15.8567	1.21929e-47	3.78477e-45
PVP01_0119400	PVP01_0119400	Cambodian_vs_Brazil	-10.1054	3.81068	-28.1662	3.20784e-47	9.5245e-45
PVP01_1142700	PVP01_1142700	Cambodian_vs_Brazil	3.59256	5.31012	16.3519	4.68886e-46	1.33418e-43
PVP01_1233600	PVP01_1233600	Cambodian_vs_Brazil	-7.81471	5.17102	-23.1741	3.28006e-45	8.9598e-43
PVP01_1115900	PVP01_1115900	Cambodian_vs_Brazil	4.22472	4.78354	25.6066	5.42855e-45	1.42583e-42
PVP01_1025200	PVP01_1025200	Cambodian_vs_Brazil	-7.23739	4.71743	-22.371	5.68004e-45	1.43663e-42
PVP01_1238300	PVP01_1238300	Cambodian_vs_Brazil	3.2873	5.93526	14.8779	3.01536e-44	7.35424e-42
PVP01_1253900	PVP01_1253900	Cambodian_vs_Brazil	5.17761	8.03939	21.7411	4.43982e-44	1.0455e-41
PVP01_1317500	PVP01_1317500	Cambodian_vs_Brazil	-3.59949	5.88893	-15.4235	6.93987e-44	1.57975e-41
PVP01_1132000	PVP01_1132000	Cambodian_vs_Brazil	4.25806	7.09494	16.0124	9.07182e-44	1.99843e-41
PVP01_0514500	PVP01_0514500	Cambodian_vs_Brazil	5.21809	5.74742	25.7011	2.80378e-43	5.98345e-41
PVP01_0703300	PVP01_0703300	Cambodian_vs_Brazil	2.86506	6.96518	15.9222	4.18479e-43	8.65997e-41
PVP01_0801900	PVP01_0801900	Cambodian_vs_Brazil	-6.08412	8.47914	-14.526	1.28046e-42	2.57184e-40
PVP01_0917000	PVP01_0917000	Cambodian_vs_Brazil	-3.50215	6.07934	-14.3653	2.06936e-42	4.03762e-40
PVP01_0307400	PVP01_0307400	Cambodian_vs_Brazil	2.70417	5.83616	15.174	2.48832e-42	4.7202e-40
PVP01_0206900	PVP01_0206900	Cambodian_vs_Brazil	-5.90606	5.61125	-18.2215	6.80433e-42	1.25586e-39
PVP01_0106700	PVP01_0106700	Cambodian_vs_Brazil	-5.03318	5.31939	-20.4049	3.44388e-40	6.04325e-38
PVP01_0208700	PVP01_0208700	Cambodian_vs_Brazil	2.13094	5.79558	14.0137	3.45126e-40	6.04325e-38
PVP01_0504600	PVP01_0504600	Cambodian_vs_Brazil	-5.30176	7.30887	-14.9932	7.58183e-40	1.29441e-37
PVP01_1015900	PVP01_1015900	Cambodian_vs_Brazil	5.06491	7.77142	17.1298	1.98583e-39	3.30762e-37
PVP01_0109000	PVP01_0109000	Cambodian_vs_Brazil	-8.49565	4.47364	-20.6495	2.40107e-39	3.90402e-37
PVP01_0516900	PVP01_0516900	Cambodian_vs_Brazil	2.14472	5.64204	13.2302	8.44858e-39	1.34175e-36
PVP01_0422600	PVP01_0422600	Cambodian_vs_Brazil	-12.9656	5.13119	-25.3448	9.11522e-39	1.41472e-36
PVP01_1231200	PVP01_1231200	Cambodian_vs_Brazil	-4.55893	6.63049	-14.6455	1.28424e-38	1.94891e-36
PVP01_1465300	PVP01_1465300	Cambodian_vs_Brazil	2.73235	7.26154	13.6779	1.31648e-38	1.9544e-36
PVP01_0811500	PVP01_0811500	Cambodian_vs_Brazil	-6.87232	4.08415	-19.7174	3.74992e-38	5.44855e-36
PVP01_0711300	PVP01_0711300	Cambodian_vs_Brazil	-2.60533	5.82666	-13.0459	5.92278e-38	8.42639e-36
PVP01_0909400	PVP01_0909400	Cambodian_vs_Brazil	-8.23946	5.19417	-21.7884	6.28598e-38	8.7606e-36
PVP01_0316900	PVP01_0316900	Cambodian_vs_Brazil	1.85434	6.3368	13.2615	8.62432e-38	1.17791e-35
PVP01_0518600	PVP01_0518600	Cambodian_vs_Brazil	6.00258	6.25387	14.9892	1.18344e-37	1.58465e-35
PVP01_1108100	PVP01_1108100	Cambodian_vs_Brazil	-11.2661	5.78797	-22.3403	1.47298e-37	1.93442e-35
PVP01_1013900	PVP01_1013900	Cambodian_vs_Brazil	-10.3401	5.05737	-25.9837	2.57201e-37	3.31401e-35
PVP01_1127200	PVP01_1127200	Cambodian_vs_Brazil	4.62593	7.07954	16.1958	7.27929e-37	9.20561e-35
PVP01_0724800	PVP01_0724800	Cambodian_vs_Brazil	6.11827	6.52648	25.5105	9.73396e-37	1.2086e-34
PVP01_0918400	PVP01_0918400	Cambodian_vs_Brazil	-3.10571	5.0167	-13.8636	1.04204e-36	1.27073e-34
PVP01_1034200	PVP01_1034200	Cambodian_vs_Brazil	-7.65008	2.67384	-19.3908	1.10528e-36	1.3242e-34
PVP01_1256100	PVP01_1256100	Cambodian_vs_Brazil	4.66565	5.67981	16.924	1.58235e-36	1.86308e-34
PVP01_1333500	PVP01_1333500	Cambodian_vs_Brazil	-3.42031	6.35989	-14.0882	2.74975e-36	3.18272e-34
PVP01_1147300	PVP01_1147300	Cambodian_vs_Brazil	-8.91889	3.7196	-20.2543	3.0417e-36	3.46196e-34
PVP01_1223200	PVP01_1223200	Cambodian_vs_Brazil	6.50253	7.46427	22.9417	3.77167e-36	4.22242e-34
PVP01_1103700	PVP01_1103700	Cambodian_vs_Brazil	3.08644	6.53632	13.351	5.97967e-36	6.58632e-34
PVP01_1113100	PVP01_1113100	Cambodian_vs_Brazil	-7.17076	4.28566	-18.7592	6.80375e-36	7.37505e-34
PVP01_0835800	PVP01_0835800	Cambodian_vs_Brazil	-8.84252	4.68146	-17.9991	8.11804e-36	8.6622e-34
PVP01_1338300	PVP01_1338300	Cambodian_vs_Brazil	-4.33166	6.25555	-15.2539	8.47189e-36	8.9007e-34
PVP01_1226300	PVP01_1226300	Cambodian_vs_Brazil	-9.38075	5.30706	-17.456	1.71587e-35	1.77541e-33
PVP01_1346600	PVP01_1346600	Cambodian_vs_Brazil	-6.7996	3.90307	-18.428	2.31756e-35	2.34993e-33
PVP01_1431700	PVP01_1431700	Cambodian_vs_Brazil	-6.54138	3.28946	-18.1132	2.33995e-35	2.34993e-33
PVP01_0731200	PVP01_0731200	Cambodian_vs_Brazil	3.81854	6.40284	14.1932	8.92551e-35	8.83367e-33
PVP01_0920500	PVP01_0920500	Cambodian_vs_Brazil	7.89425	6.54932	25.3597	9.31018e-35	9.08274e-33
PVP01_0945400	PVP01_0945400	Cambodian_vs_Brazil	-6.88088	2.32217	-22.249	1.05621e-34	1.01589e-32
PVP01_1444900	PVP01_1444900	Cambodian_vs_Brazil	4.84828	5.55103	15.5745	1.46202e-34	1.38669e-32
PVP01_1444700	PVP01_1444700	Cambodian_vs_Brazil	4.38872	5.51289	15.8835	1.79127e-34	1.67569e-32
PVP01_1013200	PVP01_1013200	Cambodian_vs_Brazil	1.93565	4.8771	12.482	1.9571e-34	1.80609e-32
PVP01_1218300	PVP01_1218300	Cambodian_vs_Brazil	4.89394	4.37823	15.0515	2.14758e-34	1.95545e-32
PVP01_0946100	PVP01_0946100	Cambodian_vs_Brazil	-8.33222	2.99322	-25.1901	2.61267e-34	2.34762e-32
PVP01_1450200	PVP01_1450200	Cambodian_vs_Brazil	2.11168	5.93795	13.5337	3.53779e-34	3.1376e-32
PVP01_0112600	PVP01_0112600	Cambodian_vs_Brazil	-8.03165	4.48467	-19.6462	3.64088e-34	3.18764e-32
PVP01_1034400	PVP01_1034400	Cambodian_vs_Brazil	-9.11934	3.35714	-21.4374	6.88573e-34	5.92617e-32
PVP01_0930800	PVP01_0930800	Cambodian_vs_Brazil	-7.08163	4.87384	-18.0755	6.94236e-34	5.92617e-32
PVP01_0702900	PVP01_0702900	Cambodian_vs_Brazil	-7.62402	3.05693	-16.7016	8.21388e-34	6.92501e-32
PVP01_0803800	PVP01_0803800	Cambodian_vs_Brazil	-3.63451	7.528	-12.617	9.31932e-34	7.76118e-32
PVP01_1102600	PVP01_1102600	Cambodian_vs_Brazil	9.52252	8.80819	34.2895	1.3037e-33	1.07265e-31
PVP01_0717400	PVP01_0717400	Cambodian_vs_Brazil	-6.5782	5.24419	-17.274	1.53452e-33	1.24753e-31
PVP01_1323300	PVP01_1323300	Cambodian_vs_Brazil	-6.76725	4.87121	-17.071	3.60294e-33	2.89465e-31
PVP01_1106100	PVP01_1106100	Cambodian_vs_Brazil	-7.40748	4.45734	-16.507	4.37275e-33	3.47227e-31
PVP01_0303600	PVP01_0303600	Cambodian_vs_Brazil	3.90553	5.50091	15.4624	7.5776e-33	5.94798e-31
PVP01_1303000	PVP01_1303000	Cambodian_vs_Brazil	-3.97681	6.96548	-12.6183	7.69366e-33	5.97046e-31
PVP01_1269800	PVP01_1269800	Cambodian_vs_Brazil	-7.73274	3.71047	-18.9036	8.51326e-33	6.53225e-31
PVP01_0104900	PVP01_0104900	Cambodian_vs_Brazil	6.47251	5.90491	23.2606	1.08214e-32	8.21105e-31
PVP01_1140400	PVP01_1140400	Cambodian_vs_Brazil	-6.34585	5.55279	-15.4929	1.11552e-32	8.37133e-31
PVP01_1406500	PVP01_1406500	Cambodian_vs_Brazil	-3.70365	4.07179	-13.9483	2.12743e-32	1.57915e-30
PVP01_1461600	PVP01_1461600	Cambodian_vs_Brazil	4.37872	5.25589	15.4959	2.85211e-32	2.09431e-30
PVP01_1343100	PVP01_1343100	Cambodian_vs_Brazil	3.46518	5.42171	16.1795	2.94982e-32	2.14301e-30
PVP01_1208800	PVP01_1208800	Cambodian_vs_Brazil	2.8826	5.61746	12.4676	4.23896e-32	3.04714e-30
PVP01_0504900	PVP01_0504900	Cambodian_vs_Brazil	3.50972	4.31336	22.6192	4.30871e-32	3.06502e-30
PVP01_0606400	PVP01_0606400	Cambodian_vs_Brazil	-3.11484	4.96135	-12.6489	6.67351e-32	4.69829e-30
PVP01_0300700	PVP01_0300700	Cambodian_vs_Brazil	-7.71656	8.0194	-13.5436	1.77404e-31	1.23622e-29
PVP01_0531600	PVP01_0531600	Cambodian_vs_Brazil	-7.81703	3.85749	-15.727	1.94804e-31	1.34375e-29
PVP01_0728200	PVP01_0728200	Cambodian_vs_Brazil	-7.92623	5.15727	-16.6752	2.57548e-31	1.7588e-29
PVP01_1313000	PVP01_1313000	Cambodian_vs_Brazil	-4.07077	3.81811	-16.5977	3.71752e-31	2.51356e-29
PVP01_0511200	PVP01_0511200	Cambodian_vs_Brazil	3.20656	5.32015	12.7203	5.86471e-31	3.92648e-29
PVP01_1024200	PVP01_1024200	Cambodian_vs_Brazil	3.61489	7.16822	14.2969	6.01036e-31	3.98492e-29
PVP01_1026300	PVP01_1026300	Cambodian_vs_Brazil	-7.55695	4.71952	-17.5132	6.41555e-31	4.21267e-29
PVP01_1255500	PVP01_1255500	Cambodian_vs_Brazil	-5.57487	3.93312	-16.2083	1.08673e-30	7.06786e-29
PVP01_0619600	PVP01_0619600	Cambodian_vs_Brazil	4.00159	7.16468	14.4168	1.16434e-30	7.50118e-29
PVP01_1147600	PVP01_1147600	Cambodian_vs_Brazil	-11.5957	5.02834	-26.6756	1.72279e-30	1.09953e-28
PVP01_0948500	PVP01_0948500	Cambodian_vs_Brazil	-8.21135	2.93395	-18.8534	1.76494e-30	1.116e-28
PVP01_1418100	PVP01_1418100	Cambodian_vs_Brazil	4.9891	7.24209	15.5666	2.14187e-30	1.34191e-28
PVP01_0704400	PVP01_0704400	Cambodian_vs_Brazil	4.28341	6.65319	18.018	2.47792e-30	1.53834e-28
PVP01_0817900	PVP01_0817900	Cambodian_vs_Brazil	5.81107	6.7214	16.7329	4.22596e-30	2.59992e-28
PVP01_0507100	PVP01_0507100	Cambodian_vs_Brazil	5.2887	7.1453	18.4909	4.32946e-30	2.63981e-28
PVP01_1412900	PVP01_1412900	Cambodian_vs_Brazil	-2.87272	6.38086	-13.1765	4.81819e-30	2.91181e-28
PVP01_0207900	PVP01_0207900	Cambodian_vs_Brazil	5.54463	5.04041	17.3965	5.39301e-30	3.2306e-28
PVP01_0402800	PVP01_0402800	Cambodian_vs_Brazil	5.95975	1.9989	20.6806	7.47327e-30	4.43782e-28
PVP01_0925600	PVP01_0925600	Cambodian_vs_Brazil	-6.6713	5.51715	-15.8418	7.84511e-30	4.58304e-28
PVP01_1111200	PVP01_1111200	Cambodian_vs_Brazil	-6.77184	6.00178	-19.8556	7.85204e-30	4.58304e-28
PVP01_0945700	PVP01_0945700	Cambodian_vs_Brazil	-5.05986	1.49707	-15.1998	1.32533e-29	7.61026e-28
PVP01_0906200	PVP01_0906200	Cambodian_vs_Brazil	-5.21699	5.55859	-15.4316	1.32614e-29	7.61026e-28
PVP01_1255700	PVP01_1255700	Cambodian_vs_Brazil	5.87449	7.51846	16.5388	1.47342e-29	8.38501e-28
PVP01_1339100	PVP01_1339100	Cambodian_vs_Brazil	-3.46273	5.55216	-13.1245	1.77639e-29	1.00256e-27
PVP01_1220400	PVP01_1220400	Cambodian_vs_Brazil	-8.40201	6.6337	-15.8675	2.0735e-29	1.16065e-27
PVP01_0823300	PVP01_0823300	Cambodian_vs_Brazil	-5.31504	6.45652	-12.0572	2.11353e-29	1.17344e-27
PVP01_0838300	PVP01_0838300	Cambodian_vs_Brazil	-6.25164	5.92392	-17.8566	4.05121e-29	2.23111e-27
PVP01_1102800	PVP01_1102800	Cambodian_vs_Brazil	4.45158	5.0962	22.9207	4.09667e-29	2.23809e-27
PVP01_1427800	PVP01_1427800	Cambodian_vs_Brazil	-7.50434	6.21135	-19.1197	4.79419e-29	2.59837e-27
PVP01_1253800	PVP01_1253800	Cambodian_vs_Brazil	4.65922	6.41527	17.9352	5.29253e-29	2.84588e-27
PVP01_1001800	PVP01_1001800	Cambodian_vs_Brazil	7.22214	2.02065	28.2002	7.95605e-29	4.24468e-27
PVP01_0531300	PVP01_0531300	Cambodian_vs_Brazil	-6.51165	3.88769	-16.176	8.34222e-29	4.41621e-27
PVP01_1133600	PVP01_1133600	Cambodian_vs_Brazil	3.36969	6.50796	11.3567	1.33827e-28	7.03006e-27
PVP01_1315000	PVP01_1315000	Cambodian_vs_Brazil	4.49273	6.75822	16.9889	1.66739e-28	8.69209e-27
PVP01_0404000	PVP01_0404000	Cambodian_vs_Brazil	9.55584	3.09565	42.8564	1.69707e-28	8.77978e-27
PVP01_1303700	PVP01_1303700	Cambodian_vs_Brazil	-6.36479	4.98949	-19.8492	1.82912e-28	9.39177e-27
PVP01_0827400	PVP01_0827400	Cambodian_vs_Brazil	-6.72054	3.58332	-14.8351	1.99508e-28	1.01674e-26
PVP01_0000130	PVP01_0000130	Cambodian_vs_Brazil	-9.73919	3.63972	-19.3984	2.04059e-28	1.03223e-26
PVP01_0832700	PVP01_0832700	Cambodian_vs_Brazil	-3.31409	5.94193	-11.7141	2.14518e-28	1.07717e-26
PVP01_0729900	PVP01_0729900	Cambodian_vs_Brazil	-2.09504	6.46872	-11.2912	2.30199e-28	1.14747e-26
PVP01_0829600	PVP01_0829600	Cambodian_vs_Brazil	-7.11006	4.06716	-19.3991	3.36687e-28	1.66611e-26
PVP01_1426300	PVP01_1426300	Cambodian_vs_Brazil	-3.90422	6.6087	-11.6285	3.46147e-28	1.7006e-26
PVP01_1311000	PVP01_1311000	Cambodian_vs_Brazil	-7.4458	8.29992	-15.7553	3.96047e-28	1.93186e-26
PVP01_0009430	PVP01_0009430	Cambodian_vs_Brazil	-4.36132	1.17858	-14.0555	4.35399e-28	2.10875e-26
PVP01_1329500	PVP01_1329500	Cambodian_vs_Brazil	4.37375	8.69663	15.0922	5.23748e-28	2.51879e-26
PVP01_0312100	PVP01_0312100	Cambodian_vs_Brazil	-10.5256	4.00316	-21.4732	5.85787e-28	2.79744e-26
PVP01_0803900	PVP01_0803900	Cambodian_vs_Brazil	6.27123	7.68653	23.5291	6.08248e-28	2.88453e-26
PVP01_0612300	PVP01_0612300	Cambodian_vs_Brazil	2.8355	4.50962	11.0681	6.76712e-28	3.18708e-26
PVP01_1114900	PVP01_1114900	Cambodian_vs_Brazil	-4.34587	8.98479	-15.937	6.88033e-28	3.20376e-26
PVP01_1020400	PVP01_1020400	Cambodian_vs_Brazil	5.96592	7.28477	11.7726	6.89637e-28	3.20376e-26
PVP01_0817300	PVP01_0817300	Cambodian_vs_Brazil	-3.78077	5.93502	-11.8894	7.36348e-28	3.39765e-26
PVP01_1212800	PVP01_1212800	Cambodian_vs_Brazil	-4.87306	5.89912	-12.5442	8.59087e-28	3.93738e-26
PVP01_0833100	PVP01_0833100	Cambodian_vs_Brazil	-8.39061	4.36179	-14.7965	9.91866e-28	4.51563e-26
PVP01_0529400	PVP01_0529400	Cambodian_vs_Brazil	6.29005	7.67736	19.8706	1.22814e-27	5.53078e-26
PVP01_1268300	PVP01_1268300	Cambodian_vs_Brazil	2.9547	6.12669	12.4256	1.23104e-27	5.53078e-26
PVP01_0613200	PVP01_0613200	Cambodian_vs_Brazil	-5.54288	4.16363	-15.2829	1.75832e-27	7.8481e-26
PVP01_1303600	PVP01_1303600	Cambodian_vs_Brazil	4.433	5.438	14.7939	2.64625e-27	1.17346e-25
PVP01_1110000	PVP01_1110000	Cambodian_vs_Brazil	-3.91693	5.47205	-11.4149	3.03333e-27	1.33643e-25
PVP01_1019000	PVP01_1019000	Cambodian_vs_Brazil	-3.38888	4.7674	-12.8721	3.10743e-27	1.3603e-25
PVP01_1257100	PVP01_1257100	Cambodian_vs_Brazil	-5.0589	4.24413	-14.1005	3.35356e-27	1.45869e-25
PVP01_0204600	PVP01_0204600	Cambodian_vs_Brazil	4.26082	5.74113	16.1199	3.54618e-27	1.53271e-25
PVP01_0315400	PVP01_0315400	Cambodian_vs_Brazil	-7.67046	5.37082	-16.9252	3.9845e-27	1.71133e-25
PVP01_0116200	PVP01_0116200	Cambodian_vs_Brazil	2.48056	6.42369	12.1072	4.22756e-27	1.80437e-25
PVP01_0402900	PVP01_0402900	Cambodian_vs_Brazil	9.51336	3.18047	36.8829	4.40185e-27	1.8671e-25
PVP01_0825600	PVP01_0825600	Cambodian_vs_Brazil	-7.14687	5.55377	-17.9542	6.87102e-27	2.88404e-25
PVP01_1235900	PVP01_1235900	Cambodian_vs_Brazil	-4.36643	6.12368	-12.5308	6.88386e-27	2.88404e-25
PVP01_1020100	PVP01_1020100	Cambodian_vs_Brazil	-7.20838	3.78596	-15.9814	7.31829e-27	3.04735e-25
PVP01_1208400	PVP01_1208400	Cambodian_vs_Brazil	4.72654	7.28249	21.3502	7.71532e-27	3.19321e-25
PVP01_1129700	PVP01_1129700	Cambodian_vs_Brazil	3.50873	6.55348	16.2363	1.04003e-26	4.27854e-25
PVP01_0830600	PVP01_0830600	Cambodian_vs_Brazil	-3.06148	6.89778	-11.2481	1.09553e-26	4.47986e-25
PVP01_1021900	PVP01_1021900	Cambodian_vs_Brazil	-8.27643	4.53246	-13.5845	1.13232e-26	4.60273e-25
PVP01_1450100	PVP01_1450100	Cambodian_vs_Brazil	5.20626	5.52854	20.0565	1.27554e-26	5.15423e-25
PVP01_0101100	PVP01_0101100	Cambodian_vs_Brazil	6.08743	2.15299	19.9108	1.32467e-26	5.32129e-25
PVP01_0211400	PVP01_0211400	Cambodian_vs_Brazil	4.92098	7.37374	15.1345	1.35062e-26	5.39381e-25
PVP01_0119100	PVP01_0119100	Cambodian_vs_Brazil	-9.1439	3.3677	-16.903	1.40364e-26	5.57293e-25
PVP01_0944700	PVP01_0944700	Cambodian_vs_Brazil	-7.58843	2.64168	-13.4519	1.42048e-26	5.6072e-25
PVP01_1130700	PVP01_1130700	Cambodian_vs_Brazil	4.48681	6.69972	15.7096	1.53993e-26	6.04377e-25
PVP01_1327200	PVP01_1327200	Cambodian_vs_Brazil	4.48043	4.42913	20.0141	1.65077e-26	6.44178e-25
PVP01_0413400	PVP01_0413400	Cambodian_vs_Brazil	2.13664	5.25471	11.3615	1.7398e-26	6.74335e-25
PVP01_1342800	PVP01_1342800	Cambodian_vs_Brazil	4.51461	5.29225	17.3902	1.7478e-26	6.74335e-25
PVP01_0212500	PVP01_0212500	Cambodian_vs_Brazil	-5.71106	4.14407	-13.9065	1.78596e-26	6.85186e-25
PVP01_0407200	PVP01_0407200	Cambodian_vs_Brazil	-4.83877	5.58171	-11.5711	2.60286e-26	9.93015e-25
PVP01_0312600	PVP01_0312600	Cambodian_vs_Brazil	-9.49807	4.58205	-18.1895	2.94999e-26	1.11919e-24
PVP01_0729400	PVP01_0729400	Cambodian_vs_Brazil	5.46796	7.01522	20.9763	3.24488e-26	1.22427e-24
PVP01_0945800	PVP01_0945800	Cambodian_vs_Brazil	-7.63363	2.66976	-18.27	3.53662e-26	1.32701e-24
PVP01_1015600	PVP01_1015600	Cambodian_vs_Brazil	-3.0044	6.17669	-10.5969	5.13366e-26	1.91572e-24
PVP01_1346500	PVP01_1346500	Cambodian_vs_Brazil	-5.8479	5.6529	-15.3221	5.86106e-26	2.17465e-24
PVP01_1128500	PVP01_1128500	Cambodian_vs_Brazil	-6.81242	5.77454	-16.1742	5.89119e-26	2.17465e-24
PVP01_1449200	PVP01_1449200	Cambodian_vs_Brazil	-4.30813	2.4951	-14.096	9.48206e-26	3.48134e-24
PVP01_0615700	PVP01_0615700	Cambodian_vs_Brazil	-2.77876	5.55381	-11.341	1.352e-25	4.93735e-24
PVP01_0833700	PVP01_0833700	Cambodian_vs_Brazil	-8.75297	4.08868	-22.5516	1.78755e-25	6.49317e-24
PVP01_1240900	PVP01_1240900	Cambodian_vs_Brazil	-3.42132	6.58572	-11.8111	2.1841e-25	7.88341e-24
PVP01_0507200	PVP01_0507200	Cambodian_vs_Brazil	3.84896	5.29509	15.3065	2.19336e-25	7.88341e-24
PVP01_0823100	PVP01_0823100	Cambodian_vs_Brazil	-4.93567	6.66316	-14.6904	2.57892e-25	9.22064e-24
PVP01_0116400	PVP01_0116400	Cambodian_vs_Brazil	-5.95894	6.42911	-14.0316	3.17543e-25	1.12943e-23
PVP01_0823900	PVP01_0823900	Cambodian_vs_Brazil	4.15011	6.07049	15.286	3.42785e-25	1.21025e-23
PVP01_0507600	PVP01_0507600	Cambodian_vs_Brazil	-3.11205	7.82459	-11.8255	3.4381e-25	1.21025e-23
PVP01_1409300	PVP01_1409300	Cambodian_vs_Brazil	-6.22565	4.27203	-14.1227	3.82454e-25	1.33937e-23
PVP01_0000110	PVP01_0000110	Cambodian_vs_Brazil	-5.38856	1.65119	-12.7034	4.19207e-25	1.4606e-23
PVP01_1133500	PVP01_1133500	Cambodian_vs_Brazil	5.07587	5.91393	17.3855	5.55032e-25	1.92402e-23
PVP01_1320400	PVP01_1320400	Cambodian_vs_Brazil	5.22948	4.58337	12.2144	6.98071e-25	2.40764e-23
PVP01_1340900	PVP01_1340900	Cambodian_vs_Brazil	-7.88149	6.78129	-21.1931	7.78726e-25	2.67232e-23
PVP01_1012000	PVP01_1012000	Cambodian_vs_Brazil	6.45002	6.7629	17.5517	8.30784e-25	2.83671e-23
PVP01_1126400	PVP01_1126400	Cambodian_vs_Brazil	3.10169	5.8906	13.5879	1.01017e-24	3.43208e-23
PVP01_1336800	PVP01_1336800	Cambodian_vs_Brazil	-4.25174	5.15525	-12.9543	1.27306e-24	4.30381e-23
PVP01_0928900	PVP01_0928900	Cambodian_vs_Brazil	-4.89213	5.71024	-12.8012	1.89238e-24	6.36603e-23
PVP01_1114500	PVP01_1114500	Cambodian_vs_Brazil	-3.80765	5.25367	-13.4591	1.92583e-24	6.4468e-23
PVP01_0409500	PVP01_0409500	Cambodian_vs_Brazil	5.74378	4.82535	22.0458	2.06587e-24	6.88188e-23
PVP01_0905900	PVP01_0905900	Cambodian_vs_Brazil	-8.43038	8.1748	-11.9976	2.22527e-24	7.37686e-23
PVP01_0709500	PVP01_0709500	Cambodian_vs_Brazil	3.46709	5.44671	12.8987	2.47198e-24	8.15514e-23
PVP01_1117900	PVP01_1117900	Cambodian_vs_Brazil	-4.09863	5.80539	-10.6793	2.96117e-24	9.72205e-23
PVP01_0720400	PVP01_0720400	Cambodian_vs_Brazil	-3.8219	5.50782	-11.2749	5.66572e-24	1.85125e-22
PVP01_1430700	PVP01_1430700	Cambodian_vs_Brazil	4.68441	7.11542	18.673	5.92568e-24	1.92698e-22
PVP01_0508900	PVP01_0508900	Cambodian_vs_Brazil	1.86721	5.7572	10.1251	6.81014e-24	2.2041e-22
PVP01_0835300	PVP01_0835300	Cambodian_vs_Brazil	-5.31757	4.42756	-12.6919	8.55956e-24	2.75723e-22
PVP01_0313500	PVP01_0313500	Cambodian_vs_Brazil	-6.85914	4.55508	-16.4434	8.79625e-24	2.80763e-22
PVP01_0946200	PVP01_0946200	Cambodian_vs_Brazil	-6.51941	2.13978	-15.6013	8.79826e-24	2.80763e-22
PVP01_0202900	PVP01_0202900	Cambodian_vs_Brazil	-7.54675	15.1191	-10.6878	9.17513e-24	2.91428e-22
PVP01_0421900	PVP01_0421900	Cambodian_vs_Brazil	-7.62646	2.66548	-17.5438	9.34811e-24	2.95547e-22
PVP01_1401300	PVP01_1401300	Cambodian_vs_Brazil	-7.81465	4.32252	-16.3753	9.72275e-24	3.05975e-22
PVP01_1030200	PVP01_1030200	Cambodian_vs_Brazil	-7.5505	5.36001	-13.379	1.06358e-23	3.33173e-22
PVP01_0937400	PVP01_0937400	Cambodian_vs_Brazil	-6.20986	3.66953	-13.8593	1.07002e-23	3.33659e-22
PVP01_1317200	PVP01_1317200	Cambodian_vs_Brazil	5.22171	6.26659	13.3335	1.07508e-23	3.33716e-22
PVP01_1347000	PVP01_1347000	Cambodian_vs_Brazil	-5.77919	1.8081	-13.323	1.14875e-23	3.5497e-22
PVP01_0945200	PVP01_0945200	Cambodian_vs_Brazil	-7.12627	2.41963	-12.7759	1.31048e-23	4.03119e-22
PVP01_0110400	PVP01_0110400	Cambodian_vs_Brazil	4.15622	7.64966	14.421	1.75554e-23	5.37603e-22
PVP01_0821300	PVP01_0821300	Cambodian_vs_Brazil	-7.51701	5.29073	-15.4522	1.81621e-23	5.537e-22
PVP01_1342000	PVP01_1342000	Cambodian_vs_Brazil	-6.36784	4.67124	-16.3337	2.1112e-23	6.40772e-22
PVP01_0110000	PVP01_0110000	Cambodian_vs_Brazil	6.43071	9.28959	17.5995	2.31702e-23	7.0013e-22
PVP01_0918300	PVP01_0918300	Cambodian_vs_Brazil	-10.4715	4.81313	-23.5333	2.79907e-23	8.42065e-22
PVP01_1249400	PVP01_1249400	Cambodian_vs_Brazil	5.04563	7.29104	12.8673	3.13778e-23	9.39819e-22
PVP01_0526800	PVP01_0526800	Cambodian_vs_Brazil	6.26678	7.26459	21.4145	3.45858e-23	1.03138e-21
PVP01_0725100	PVP01_0725100	Cambodian_vs_Brazil	5.86485	4.87116	24.3799	3.57307e-23	1.06089e-21
PVP01_1255300	PVP01_1255300	Cambodian_vs_Brazil	4.02276	6.68219	10.7026	3.63031e-23	1.07322e-21
PVP01_0508800	PVP01_0508800	Cambodian_vs_Brazil	2.99936	6.25597	11.5968	3.97328e-23	1.16955e-21
PVP01_1136800	PVP01_1136800	Cambodian_vs_Brazil	-6.94731	2.63852	-12.3759	4.2369e-23	1.23839e-21
PVP01_1116200	PVP01_1116200	Cambodian_vs_Brazil	3.39929	5.92805	14.8183	4.24344e-23	1.23839e-21
PVP01_1108900	PVP01_1108900	Cambodian_vs_Brazil	3.99073	6.56088	14.7605	4.60038e-23	1.33685e-21
PVP01_0528400	PVP01_0528400	Cambodian_vs_Brazil	8.18576	5.75132	23.2076	5.50138e-23	1.5919e-21
PVP01_0912800	PVP01_0912800	Cambodian_vs_Brazil	5.93198	6.05843	10.9453	6.24136e-23	1.79841e-21
PVP01_0213700	PVP01_0213700	Cambodian_vs_Brazil	-6.84813	5.20604	-13.1656	6.28866e-23	1.80442e-21
PVP01_1319800	PVP01_1319800	Cambodian_vs_Brazil	-5.14982	5.3257	-12.937	6.38342e-23	1.82395e-21
PVP01_0821500	PVP01_0821500	Cambodian_vs_Brazil	2.294	5.92237	10.5931	7.69816e-23	2.19045e-21
PVP01_1034100	PVP01_1034100	Cambodian_vs_Brazil	-6.83984	2.29249	-13.9867	7.79244e-23	2.20807e-21
PVP01_0908200	PVP01_0908200	Cambodian_vs_Brazil	-5.00577	5.51647	-14.5824	8.56799e-23	2.4178e-21
PVP01_0929800	PVP01_0929800	Cambodian_vs_Brazil	-9.10478	6.77326	-18.9341	9.77815e-23	2.74794e-21
PVP01_1140600	PVP01_1140600	Cambodian_vs_Brazil	-5.54743	5.72305	-12.4123	1.05202e-22	2.94437e-21
PVP01_1033100	PVP01_1033100	Cambodian_vs_Brazil	-6.6565	2.6762	-12.4019	1.15464e-22	3.21837e-21
PVP01_0403800	PVP01_0403800	Cambodian_vs_Brazil	7.88931	3.20015	23.2984	1.21925e-22	3.38466e-21
PVP01_1248900	PVP01_1248900	Cambodian_vs_Brazil	3.52321	8.76939	13.1111	1.44886e-22	4.00579e-21
PVP01_1316100	PVP01_1316100	Cambodian_vs_Brazil	5.20796	9.03255	16.7625	1.56029e-22	4.29645e-21
PVP01_1259800	PVP01_1259800	Cambodian_vs_Brazil	-2.28726	5.31028	-11.4432	1.58546e-22	4.34583e-21
PVP01_0918600	PVP01_0918600	Cambodian_vs_Brazil	-4.95582	2.25715	-12.0966	1.59095e-22	4.34583e-21
PVP01_0715500	PVP01_0715500	Cambodian_vs_Brazil	4.66972	4.68245	12.3892	2.28085e-22	6.20556e-21
PVP01_0532300	PVP01_0532300	Cambodian_vs_Brazil	-10.8633	6.29767	-13.35	2.42447e-22	6.57011e-21
PVP01_0603800	PVP01_0603800	Cambodian_vs_Brazil	3.92662	6.28117	13.7269	2.51261e-22	6.78207e-21
PVP01_1147400	PVP01_1147400	Cambodian_vs_Brazil	-8.72007	3.16335	-13.694	2.72222e-22	7.31892e-21
PVP01_1259700	PVP01_1259700	Cambodian_vs_Brazil	-7.05526	3.54267	-12.1484	3.80209e-22	1.01696e-20
PVP01_0507900	PVP01_0507900	Cambodian_vs_Brazil	-4.84424	4.267	-11.898	3.81858e-22	1.01696e-20
PVP01_1306600	PVP01_1306600	Cambodian_vs_Brazil	-6.83079	4.12821	-11.6437	3.82718e-22	1.01696e-20
PVP01_0713100	PVP01_0713100	Cambodian_vs_Brazil	-7.75247	4.54907	-20.1802	3.87898e-22	1.02312e-20
PVP01_1465600	PVP01_1465600	Cambodian_vs_Brazil	-9.93691	5.45767	-18.1027	3.88034e-22	1.02312e-20
PVP01_1138700	PVP01_1138700	Cambodian_vs_Brazil	-11.036	6.88366	-14.3339	4.18917e-22	1.1003e-20
PVP01_0214800	PVP01_0214800	Cambodian_vs_Brazil	2.81884	6.48499	11.746	4.61177e-22	1.20666e-20
PVP01_0811900	PVP01_0811900	Cambodian_vs_Brazil	-5.37463	5.96269	-13.4944	4.75891e-22	1.24041e-20
PVP01_1407500	PVP01_1407500	Cambodian_vs_Brazil	-3.16237	4.34891	-10.9597	5.03094e-22	1.30632e-20
PVP01_1255900	PVP01_1255900	Cambodian_vs_Brazil	-7.91758	7.10437	-18.5266	5.27294e-22	1.36397e-20
PVP01_1403300	PVP01_1403300	Cambodian_vs_Brazil	5.49555	2.14983	15.0756	5.56974e-22	1.43531e-20
PVP01_0101500	PVP01_0101500	Cambodian_vs_Brazil	7.52312	2.74933	24.9515	6.21542e-22	1.59568e-20
PVP01_1415100	PVP01_1415100	Cambodian_vs_Brazil	5.04072	6.34431	17.3762	6.28131e-22	1.60656e-20
PVP01_0118400	PVP01_0118400	Cambodian_vs_Brazil	-6.2103	2.01422	-14.4263	6.55293e-22	1.66382e-20
PVP01_1453000	PVP01_1453000	Cambodian_vs_Brazil	-3.4771	5.61318	-9.72895	6.55393e-22	1.66382e-20
PVP01_0812800	PVP01_0812800	Cambodian_vs_Brazil	4.81477	7.62918	14.1965	6.69165e-22	1.69249e-20
PVP01_0403400	PVP01_0403400	Cambodian_vs_Brazil	7.30309	2.62438	20.5126	7.9792e-22	2.0107e-20
PVP01_1136500	PVP01_1136500	Cambodian_vs_Brazil	-3.86971	3.1901	-12.3059	9.79042e-22	2.45804e-20
PVP01_0503100	PVP01_0503100	Cambodian_vs_Brazil	7.58036	2.2706	23.0685	1.05606e-21	2.6417e-20
PVP01_0103500	PVP01_0103500	Cambodian_vs_Brazil	3.69285	4.67542	10.4997	1.08647e-21	2.70784e-20
PVP01_0935300	PVP01_0935300	Cambodian_vs_Brazil	3.57813	6.62707	13.0615	1.42986e-21	3.55074e-20
PVP01_1265800	PVP01_1265800	Cambodian_vs_Brazil	-5.62815	4.36802	-11.8723	1.73531e-21	4.29364e-20
PVP01_1263200	PVP01_1263200	Cambodian_vs_Brazil	-5.17176	3.76615	-11.5809	1.8939e-21	4.66912e-20
PVP01_1211800	PVP01_1211800	Cambodian_vs_Brazil	-6.48458	6.33209	-12.5703	2.29107e-21	5.62795e-20
PVP01_1465200	PVP01_1465200	Cambodian_vs_Brazil	5.26083	5.60405	17.3685	2.39166e-21	5.85399e-20
PVP01_1017200	PVP01_1017200	Cambodian_vs_Brazil	2.49361	6.71695	10.2138	2.48022e-21	6.04908e-20
PVP01_0612900	PVP01_0612900	Cambodian_vs_Brazil	-8.21198	8.14269	-16.4661	2.65391e-21	6.44966e-20
PVP01_1202800	PVP01_1202800	Cambodian_vs_Brazil	6.81845	6.27467	20.1401	3.21658e-21	7.78937e-20
PVP01_0704200	PVP01_0704200	Cambodian_vs_Brazil	4.72986	6.5878	13.8074	3.56601e-21	8.60504e-20
PVP01_0905800	PVP01_0905800	Cambodian_vs_Brazil	-11.0636	6.84695	-12.7789	3.58569e-21	8.62207e-20
PVP01_1026900	PVP01_1026900	Cambodian_vs_Brazil	-9.24638	6.10125	-23.4857	3.86417e-21	9.25909e-20
PVP01_1131700	PVP01_1131700	Cambodian_vs_Brazil	-11.6686	5.98245	-13.2857	4.05659e-21	9.68618e-20
PVP01_0833200	PVP01_0833200	Cambodian_vs_Brazil	-6.00754	3.75547	-11.5727	4.19899e-21	9.99125e-20
PVP01_0509700	PVP01_0509700	Cambodian_vs_Brazil	4.26846	6.7379	12.5586	4.52138e-21	1.0721e-19
PVP01_0835400	PVP01_0835400	Cambodian_vs_Brazil	3.71952	5.40404	11.6777	4.55989e-21	1.07749e-19
PVP01_0923400	PVP01_0923400	Cambodian_vs_Brazil	4.8663	6.21292	16.4913	4.77342e-21	1.12406e-19
PVP01_1202300	PVP01_1202300	Cambodian_vs_Brazil	-3.14727	5.98826	-9.74394	4.79585e-21	1.12546e-19
PVP01_1213600	PVP01_1213600	Cambodian_vs_Brazil	-9.81839	4.42968	-15.4822	5.09845e-21	1.19237e-19
PVP01_0721300	PVP01_0721300	Cambodian_vs_Brazil	3.16272	6.855	11.8121	5.47698e-21	1.27653e-19
PVP01_0412400	PVP01_0412400	Cambodian_vs_Brazil	3.19455	6.88529	12.3712	5.69353e-21	1.32249e-19
PVP01_0301200	PVP01_0301200	Cambodian_vs_Brazil	9.72876	3.38324	25.7555	5.90779e-21	1.3676e-19
PVP01_1414000	PVP01_1414000	Cambodian_vs_Brazil	6.05148	4.78939	22.0744	6.6049e-21	1.52381e-19
PVP01_1412400	PVP01_1412400	Cambodian_vs_Brazil	-3.62217	4.94759	-10.6629	7.68654e-21	1.76739e-19
PVP01_1320700	PVP01_1320700	Cambodian_vs_Brazil	4.68436	5.15143	13.3777	7.74904e-21	1.77578e-19
PVP01_0004210	PVP01_0004210	Cambodian_vs_Brazil	-8.26312	2.95848	-17.0527	7.87118e-21	1.79774e-19
PVP01_1430400	PVP01_1430400	Cambodian_vs_Brazil	6.27554	6.2342	18.054	8.72802e-21	1.98679e-19
PVP01_1331800	PVP01_1331800	Cambodian_vs_Brazil	-5.5963	2.59401	-11.9826	8.80494e-21	1.99764e-19
PVP01_1101500	PVP01_1101500	Cambodian_vs_Brazil	-6.76997	5.12556	-15.8094	8.86974e-21	2.00568e-19
PVP01_1131200	PVP01_1131200	Cambodian_vs_Brazil	-2.59531	7.29614	-9.37085	9.1831e-21	2.06968e-19
PVP01_1443300	PVP01_1443300	Cambodian_vs_Brazil	3.93698	6.58134	14.351	9.7872e-21	2.19858e-19
PVP01_1244700	PVP01_1244700	Cambodian_vs_Brazil	-1.48147	4.89686	-9.85883	9.82463e-21	2.19975e-19
PVP01_0916450	PVP01_0916450	Cambodian_vs_Brazil	-4.90005	5.06677	-10.5872	1.00615e-20	2.24543e-19
PVP01_1107700	PVP01_1107700	Cambodian_vs_Brazil	5.00155	6.7684	16.095	1.05589e-20	2.34876e-19
PVP01_0605000	PVP01_0605000	Cambodian_vs_Brazil	9.38082	4.15635	25.564	1.08096e-20	2.3967e-19
PVP01_1261100	PVP01_1261100	Cambodian_vs_Brazil	-2.07005	7.09215	-9.49764	1.10387e-20	2.43958e-19
PVP01_0930700	PVP01_0930700	Cambodian_vs_Brazil	-6.99576	3.74493	-11.2967	1.11648e-20	2.4595e-19
PVP01_1022200	PVP01_1022200	Cambodian_vs_Brazil	-4.60813	8.2178	-11.0737	1.21182e-20	2.66094e-19
PVP01_1336600	PVP01_1336600	Cambodian_vs_Brazil	-3.92443	5.75109	-9.74532	1.44085e-20	3.1537e-19
PVP01_0404100	PVP01_0404100	Cambodian_vs_Brazil	6.96231	2.66625	18.9261	1.51933e-20	3.31486e-19
PVP01_0304000	PVP01_0304000	Cambodian_vs_Brazil	8.44584	5.31828	25.6503	1.54438e-20	3.35877e-19
PVP01_1244500	PVP01_1244500	Cambodian_vs_Brazil	4.54782	7.75343	14.4204	1.59867e-20	3.46581e-19
PVP01_1007500	PVP01_1007500	Cambodian_vs_Brazil	-7.0461	5.14592	-13.871	1.68825e-20	3.64843e-19
PVP01_API05500	PVP01_API05500	Cambodian_vs_Brazil	-5.08219	1.50012	-12.401	1.78378e-20	3.84272e-19
PVP01_0606800	PVP01_0606800	Cambodian_vs_Brazil	-5.59057	5.18788	-12.262	2.06618e-20	4.43709e-19
PVP01_1403500	PVP01_1403500	Cambodian_vs_Brazil	-6.73984	4.22123	-12.6159	2.17663e-20	4.65963e-19
PVP01_0817500	PVP01_0817500	Cambodian_vs_Brazil	7.09366	6.05746	24.0864	2.40316e-20	5.12849e-19
PVP01_1452800	PVP01_1452800	Cambodian_vs_Brazil	5.5004	4.54345	17.3368	2.54063e-20	5.40496e-19
PVP01_1101600	PVP01_1101600	Cambodian_vs_Brazil	-6.30627	3.18686	-11.6066	2.5541e-20	5.41676e-19
PVP01_0518900	PVP01_0518900	Cambodian_vs_Brazil	-4.00135	5.26339	-10.0382	2.5801e-20	5.45496e-19
PVP01_1131000	PVP01_1131000	Cambodian_vs_Brazil	-7.09641	6.06222	-12.1709	2.72248e-20	5.73822e-19
PVP01_0109600	PVP01_0109600	Cambodian_vs_Brazil	4.24019	6.51163	15.9835	2.73526e-20	5.7474e-19
PVP01_0709800	PVP01_0709800	Cambodian_vs_Brazil	5.87492	6.52673	19.1113	2.86055e-20	5.99225e-19
PVP01_0624800	PVP01_0624800	Cambodian_vs_Brazil	10.7114	5.30646	26.1496	2.99191e-20	6.24036e-19
PVP01_1248400	PVP01_1248400	Cambodian_vs_Brazil	2.79553	6.12067	11.3953	2.99727e-20	6.24036e-19
PVP01_0510400	PVP01_0510400	Cambodian_vs_Brazil	-3.3212	5.50268	-10.1382	3.05406e-20	6.33927e-19
PVP01_0720100	PVP01_0720100	Cambodian_vs_Brazil	-3.97572	3.85356	-13.0723	3.34238e-20	6.9167e-19
PVP01_1232300	PVP01_1232300	Cambodian_vs_Brazil	2.7872	5.60283	11.788	3.45201e-20	7.12199e-19
PVP01_0945300	PVP01_0945300	Cambodian_vs_Brazil	-6.26916	2.03129	-11.6781	3.49859e-20	7.19635e-19
PVP01_1420700	PVP01_1420700	Cambodian_vs_Brazil	5.10323	4.67308	13.2972	3.69173e-20	7.55497e-19
PVP01_0513400	PVP01_0513400	Cambodian_vs_Brazil	-4.42966	3.86173	-13.5465	3.70143e-20	7.55497e-19
PVP01_1115200	PVP01_1115200	Cambodian_vs_Brazil	2.72765	4.80428	10.1839	3.70613e-20	7.55497e-19
PVP01_0520000	PVP01_0520000	Cambodian_vs_Brazil	-3.31749	5.44677	-10.5897	3.78509e-20	7.69296e-19
PVP01_1222200	PVP01_1222200	Cambodian_vs_Brazil	-5.07433	4.16877	-11.4177	3.83834e-20	7.77805e-19
PVP01_1302500	PVP01_1302500	Cambodian_vs_Brazil	-7.7846	3.53606	-12.1504	4.2402e-20	8.56696e-19
PVP01_1261900	PVP01_1261900	Cambodian_vs_Brazil	-3.36611	5.46359	-9.63365	4.47777e-20	9.02027e-19
PVP01_1443500	PVP01_1443500	Cambodian_vs_Brazil	-4.20887	5.16756	-11.128	4.54936e-20	9.13753e-19
PVP01_0117200	PVP01_0117200	Cambodian_vs_Brazil	-6.61707	4.21946	-14.9809	4.72654e-20	9.46555e-19
PVP01_1007400	PVP01_1007400	Cambodian_vs_Brazil	-4.48588	5.77761	-10.9054	5.05973e-20	1.01032e-18
PVP01_0201900	PVP01_0201900	Cambodian_vs_Brazil	-3.79781	5.52963	-9.83427	5.16287e-20	1.02791e-18
PVP01_1443600	PVP01_1443600	Cambodian_vs_Brazil	-3.44546	4.95415	-10.0022	5.19765e-20	1.03182e-18
PVP01_1112700	PVP01_1112700	Cambodian_vs_Brazil	1.78276	5.33869	9.28672	5.24268e-20	1.03775e-18
PVP01_1324000	PVP01_1324000	Cambodian_vs_Brazil	3.12231	5.47762	10.387	5.58443e-20	1.1022e-18
PVP01_1272500	PVP01_1272500	Cambodian_vs_Brazil	-6.62061	2.19641	-12.2722	5.62131e-20	1.1035e-18
PVP01_0705900	PVP01_0705900	Cambodian_vs_Brazil	-2.96272	6.32933	-9.99632	5.62332e-20	1.1035e-18
PVP01_0419700	PVP01_0419700	Cambodian_vs_Brazil	-3.03995	4.38844	-9.74648	5.73124e-20	1.12145e-18
PVP01_0822500	PVP01_0822500	Cambodian_vs_Brazil	-4.55502	5.2744	-11.3718	5.76544e-20	1.12492e-18
PVP01_1026700	PVP01_1026700	Cambodian_vs_Brazil	3.52096	4.02067	13.4302	5.93841e-20	1.15537e-18
PVP01_1433000	PVP01_1433000	Cambodian_vs_Brazil	6.5495	6.04001	11.6531	6.85358e-20	1.32963e-18
PVP01_1421300	PVP01_1421300	Cambodian_vs_Brazil	4.84717	7.89743	11.1184	7.14038e-20	1.38135e-18
PVP01_0109700	PVP01_0109700	Cambodian_vs_Brazil	4.45566	6.81267	15.6095	7.36614e-20	1.421e-18
PVP01_0403700	PVP01_0403700	Cambodian_vs_Brazil	7.51563	2.90366	19.051	8.30054e-20	1.59674e-18
PVP01_0940900	PVP01_0940900	Cambodian_vs_Brazil	-6.1497	4.66419	-14.6723	8.36006e-20	1.60367e-18
PVP01_0100200	PVP01_0100200	Cambodian_vs_Brazil	5.70987	2.16957	14.2718	8.61158e-20	1.6473e-18
PVP01_1256000	PVP01_1256000	Cambodian_vs_Brazil	-2.24686	5.94886	-9.30348	9.10837e-20	1.73746e-18
PVP01_1332300	PVP01_1332300	Cambodian_vs_Brazil	5.1227	4.09826	18.7065	9.44658e-20	1.79696e-18
PVP01_0119500	PVP01_0119500	Cambodian_vs_Brazil	-7.6769	2.69022	-19.0718	9.62808e-20	1.82639e-18
PVP01_0606200	PVP01_0606200	Cambodian_vs_Brazil	-4.72173	5.93224	-11.5114	1.00881e-19	1.90836e-18
PVP01_0818900	PVP01_0818900	Cambodian_vs_Brazil	3.56065	6.54169	10.219	1.03259e-19	1.94795e-18
PVP01_1137400	PVP01_1137400	Cambodian_vs_Brazil	4.04091	7.81312	12.2509	1.05634e-19	1.98726e-18
PVP01_1428100	PVP01_1428100	Cambodian_vs_Brazil	2.05715	4.86174	9.57216	1.35168e-19	2.53588e-18
PVP01_0725600	PVP01_0725600	Cambodian_vs_Brazil	-7.60617	5.08221	-14.9642	1.36286e-19	2.54986e-18
PVP01_0533100	PVP01_0533100	Cambodian_vs_Brazil	-7.68511	2.69222	-16.8943	1.73238e-19	3.23236e-18
PVP01_1440500	PVP01_1440500	Cambodian_vs_Brazil	-4.93584	7.21572	-13.6175	1.97235e-19	3.67007e-18
PVP01_0106000	PVP01_0106000	Cambodian_vs_Brazil	7.57156	3.00116	18.9278	2.1701e-19	4.02707e-18
PVP01_1250200	PVP01_1250200	Cambodian_vs_Brazil	-5.83325	4.9828	-14.6626	2.30695e-19	4.26942e-18
PVP01_1304600	PVP01_1304600	Cambodian_vs_Brazil	1.68633	7.79126	9.42422	2.49625e-19	4.60727e-18
PVP01_0923200	PVP01_0923200	Cambodian_vs_Brazil	5.53343	6.26007	15.944	2.91259e-19	5.3612e-18
PVP01_0117300	PVP01_0117300	Cambodian_vs_Brazil	-3.42615	4.44997	-11.1528	3.07591e-19	5.64661e-18
PVP01_1426700	PVP01_1426700	Cambodian_vs_Brazil	3.30088	6.36978	10.2541	3.25737e-19	5.96369e-18
PVP01_0403500	PVP01_0403500	Cambodian_vs_Brazil	7.44799	3.06938	20.0565	3.27633e-19	5.98237e-18
PVP01_0816400	PVP01_0816400	Cambodian_vs_Brazil	2.89307	8.05441	9.81339	3.64036e-19	6.62934e-18
PVP01_0300300	PVP01_0300300	Cambodian_vs_Brazil	6.28124	2.49894	16.0857	3.72926e-19	6.77317e-18
PVP01_0826600	PVP01_0826600	Cambodian_vs_Brazil	3.30681	5.62975	11.2728	4.25119e-19	7.70064e-18
PVP01_0946700	PVP01_0946700	Cambodian_vs_Brazil	-5.5647	1.68923	-11.8816	4.27351e-19	7.72059e-18
PVP01_1131900	PVP01_1131900	Cambodian_vs_Brazil	-5.47486	7.35709	-13.4738	4.50139e-19	8.11082e-18
PVP01_0713800	PVP01_0713800	Cambodian_vs_Brazil	-2.85374	5.13691	-9.69962	4.65132e-19	8.35892e-18
PVP01_0926900	PVP01_0926900	Cambodian_vs_Brazil	-5.03935	5.64595	-11.0766	5.11494e-19	9.16796e-18
PVP01_0730500	PVP01_0730500	Cambodian_vs_Brazil	-2.82324	7.39812	-9.79475	5.22458e-19	9.33995e-18
PVP01_0915700	PVP01_0915700	Cambodian_vs_Brazil	-5.04606	4.76423	-11.205	5.6617e-19	1.0095e-17
PVP01_1238100	PVP01_1238100	Cambodian_vs_Brazil	-6.56881	5.06579	-12.1316	5.88538e-19	1.04665e-17
PVP01_1334500	PVP01_1334500	Cambodian_vs_Brazil	2.40164	6.13896	9.2743	5.97917e-19	1.06057e-17
PVP01_1447500	PVP01_1447500	Cambodian_vs_Brazil	-5.59868	4.93862	-10.534	6.20682e-19	1.09809e-17
PVP01_0600300	PVP01_0600300	Cambodian_vs_Brazil	4.54807	1.3248	11.0109	6.60178e-19	1.16495e-17
PVP01_1302200	PVP01_1302200	Cambodian_vs_Brazil	-5.57511	6.89105	-11.1076	6.92298e-19	1.21848e-17
PVP01_1322100	PVP01_1322100	Cambodian_vs_Brazil	2.3151	7.38237	9.15604	7.49957e-19	1.31657e-17
PVP01_0946500	PVP01_0946500	Cambodian_vs_Brazil	-5.46089	1.64719	-13.8553	7.66441e-19	1.34206e-17
PVP01_1413600	PVP01_1413600	Cambodian_vs_Brazil	-3.33967	4.80897	-9.68689	7.77422e-19	1.3578e-17
PVP01_0826500	PVP01_0826500	Cambodian_vs_Brazil	6.43065	5.96788	16.8838	7.97958e-19	1.39012e-17
PVP01_1416100	PVP01_1416100	Cambodian_vs_Brazil	3.86223	5.26709	12.1876	8.08685e-19	1.40522e-17
PVP01_0102800	PVP01_0102800	Cambodian_vs_Brazil	10.0245	5.79167	17.306	8.51514e-19	1.47589e-17
PVP01_0932900	PVP01_0932900	Cambodian_vs_Brazil	5.03008	5.42701	15.6951	8.58124e-19	1.48358e-17
PVP01_1118300	PVP01_1118300	Cambodian_vs_Brazil	-5.27195	4.96343	-10.9017	9.36452e-19	1.61491e-17
PVP01_0823500	PVP01_0823500	Cambodian_vs_Brazil	-7.13377	5.66548	-12.3732	9.61591e-19	1.65408e-17
PVP01_1008600	PVP01_1008600	Cambodian_vs_Brazil	4.1796	8.52238	12.4457	9.68217e-19	1.66129e-17
PVP01_0532800	PVP01_0532800	Cambodian_vs_Brazil	-6.94905	2.33598	-12.4797	9.99066e-19	1.70993e-17
PVP01_0114300	PVP01_0114300	Cambodian_vs_Brazil	5.77987	5.51736	19.2401	1.0557e-18	1.80235e-17
PVP01_1235700	PVP01_1235700	Cambodian_vs_Brazil	-8.40424	5.73182	-20.0496	1.07606e-18	1.83252e-17
PVP01_0317300	PVP01_0317300	Cambodian_vs_Brazil	-8.44962	6.0446	-18.2806	1.14048e-18	1.93739e-17
PVP01_0601100	PVP01_0601100	Cambodian_vs_Brazil	10.1704	3.32056	22.2686	1.17195e-18	1.98592e-17
PVP01_0101000	PVP01_0101000	Cambodian_vs_Brazil	6.73443	2.77107	15.8362	1.27633e-18	2.15745e-17
PVP01_0834500	PVP01_0834500	Cambodian_vs_Brazil	-2.9635	6.68846	-9.64941	1.35903e-18	2.29156e-17
PVP01_0719000	PVP01_0719000	Cambodian_vs_Brazil	5.71297	7.38072	15.5279	1.39859e-18	2.35246e-17
PVP01_0521900	PVP01_0521900	Cambodian_vs_Brazil	-8.95494	4.10619	-18.7989	1.61788e-18	2.71461e-17
PVP01_0622600	PVP01_0622600	Cambodian_vs_Brazil	7.09974	1.27331	15.539	1.68411e-18	2.81883e-17
PVP01_1009700	PVP01_1009700	Cambodian_vs_Brazil	5.57329	5.04346	12.1349	1.70413e-18	2.84535e-17
PVP01_1317900	PVP01_1317900	Cambodian_vs_Brazil	1.54011	4.5719	8.85807	2.02598e-18	3.37449e-17
PVP01_0814400	PVP01_0814400	Cambodian_vs_Brazil	3.98934	7.39863	11.7908	2.30085e-18	3.82299e-17
PVP01_0917200	PVP01_0917200	Cambodian_vs_Brazil	1.82542	6.61517	8.75578	2.45989e-18	4.07733e-17
PVP01_1130200	PVP01_1130200	Cambodian_vs_Brazil	4.32348	6.57412	12.6255	2.54331e-18	4.20539e-17
PVP01_0943700	PVP01_0943700	Cambodian_vs_Brazil	-7.95111	2.81482	-17.7379	2.74904e-18	4.53459e-17
PVP01_0808300	PVP01_0808300	Cambodian_vs_Brazil	9.29944	4.38426	23.2574	2.83047e-18	4.65766e-17
PVP01_1137300	PVP01_1137300	Cambodian_vs_Brazil	-2.23456	4.62933	-8.8722	2.84741e-18	4.67427e-17
PVP01_1143200	PVP01_1143200	Cambodian_vs_Brazil	7.43685	5.58014	15.4263	2.86218e-18	4.68724e-17
PVP01_1326200	PVP01_1326200	Cambodian_vs_Brazil	3.42062	5.77261	10.2855	3.35415e-18	5.47979e-17
PVP01_1416900	PVP01_1416900	Cambodian_vs_Brazil	6.04275	3.41289	18.0371	3.36768e-18	5.48875e-17
PVP01_1463100	PVP01_1463100	Cambodian_vs_Brazil	2.10429	4.80322	8.80807	3.40681e-18	5.53932e-17
PVP01_0732400	PVP01_0732400	Cambodian_vs_Brazil	-5.45541	2.96972	-13.4868	3.94715e-18	6.40263e-17
PVP01_0422000	PVP01_0422000	Cambodian_vs_Brazil	-4.19776	1.08171	-13.8675	4.00442e-18	6.48014e-17
PVP01_0403600	PVP01_0403600	Cambodian_vs_Brazil	8.944	4.23288	18.9437	4.36215e-18	7.04234e-17
PVP01_1233100	PVP01_1233100	Cambodian_vs_Brazil	3.04913	6.63648	9.34441	4.53147e-18	7.29844e-17
PVP01_1242300	PVP01_1242300	Cambodian_vs_Brazil	4.84681	7.42966	14.6133	4.77654e-18	7.67505e-17
PVP01_0100100	PVP01_0100100	Cambodian_vs_Brazil	7.09792	2.11512	16.2929	4.90905e-18	7.86946e-17
PVP01_1321000	PVP01_1321000	Cambodian_vs_Brazil	-3.34695	4.67733	-10.4263	4.93186e-18	7.88751e-17
PVP01_0904300	PVP01_0904300	Cambodian_vs_Brazil	7.24897	7.12315	17.5028	4.97363e-18	7.93573e-17
PVP01_0945600	PVP01_0945600	Cambodian_vs_Brazil	-8.9053	3.25679	-19.5587	5.67811e-18	9.03864e-17
PVP01_1209900	PVP01_1209900	Cambodian_vs_Brazil	3.79588	7.12083	12.0217	5.72838e-18	9.09747e-17
PVP01_0211500	PVP01_0211500	Cambodian_vs_Brazil	-3.50522	5.14354	-9.58601	5.75672e-18	9.12127e-17
PVP01_1463300	PVP01_1463300	Cambodian_vs_Brazil	2.89094	6.19946	11.6642	5.8859e-18	9.30436e-17
PVP01_1102700	PVP01_1102700	Cambodian_vs_Brazil	4.86903	3.6603	16.1669	6.0106e-18	9.47953e-17
PVP01_0817400	PVP01_0817400	Cambodian_vs_Brazil	5.62713	1.93996	12.3403	6.51412e-18	1.025e-16
PVP01_0623600	PVP01_0623600	Cambodian_vs_Brazil	8.89067	3.53674	20.7798	7.37106e-18	1.15717e-16
PVP01_1425500	PVP01_1425500	Cambodian_vs_Brazil	-4.0622	5.20616	-10.2009	8.09889e-18	1.26852e-16
PVP01_1340400	PVP01_1340400	Cambodian_vs_Brazil	-6.04872	5.45229	-10.7952	8.53369e-18	1.33356e-16
PVP01_0618600	PVP01_0618600	Cambodian_vs_Brazil	-2.64321	6.11539	-10.6584	1.33716e-17	2.08481e-16
PVP01_0531700	PVP01_0531700	Cambodian_vs_Brazil	-5.08557	2.73661	-9.86488	1.41301e-17	2.19805e-16
PVP01_0902700	PVP01_0902700	Cambodian_vs_Brazil	4.65566	1.78434	10.4913	1.44969e-17	2.24999e-16
PVP01_1221500	PVP01_1221500	Cambodian_vs_Brazil	4.76529	7.21757	12.9309	1.71574e-17	2.65687e-16
PVP01_0919000	PVP01_0919000	Cambodian_vs_Brazil	-3.26315	5.00564	-9.16923	1.88397e-17	2.90767e-16
PVP01_1256600	PVP01_1256600	Cambodian_vs_Brazil	2.58739	6.25211	10.6232	1.88622e-17	2.90767e-16
PVP01_1437900	PVP01_1437900	Cambodian_vs_Brazil	-4.07469	4.83753	-13.5526	1.93461e-17	2.97555e-16
PVP01_0725800	PVP01_0725800	Cambodian_vs_Brazil	3.62484	7.03271	11.0778	1.93901e-17	2.97561e-16
PVP01_0421800	PVP01_0421800	Cambodian_vs_Brazil	-7.30019	2.50257	-12.5731	1.95924e-17	2.99992e-16
PVP01_0503200	PVP01_0503200	Cambodian_vs_Brazil	4.90758	1.59471	12.1526	1.98285e-17	3.02928e-16
PVP01_0004230	PVP01_0004230	Cambodian_vs_Brazil	-7.62412	2.66385	-16.4817	2.00657e-17	3.05867e-16
PVP01_1446600	PVP01_1446600	Cambodian_vs_Brazil	3.70395	5.66823	10.0946	2.02384e-17	3.07812e-16
PVP01_0614800	PVP01_0614800	Cambodian_vs_Brazil	4.07228	7.29884	10.6997	2.36378e-17	3.58717e-16
PVP01_0207500	PVP01_0207500	Cambodian_vs_Brazil	-5.42613	6.19212	-11.0563	2.39129e-17	3.61599e-16
PVP01_1447800	PVP01_1447800	Cambodian_vs_Brazil	6.94093	1.62462	14.6495	2.39336e-17	3.61599e-16
PVP01_1259200	PVP01_1259200	Cambodian_vs_Brazil	5.2973	5.58646	15.2664	2.45237e-17	3.69697e-16
PVP01_1227800	PVP01_1227800	Cambodian_vs_Brazil	4.66551	6.06978	17.4923	2.60933e-17	3.92491e-16
PVP01_0618700	PVP01_0618700	Cambodian_vs_Brazil	-7.45253	4.7274	-17.6605	2.62901e-17	3.94583e-16
PVP01_1239000	PVP01_1239000	Cambodian_vs_Brazil	-6.78641	5.14856	-10.2941	2.7746e-17	4.15521e-16
PVP01_1460200	PVP01_1460200	Cambodian_vs_Brazil	1.99787	6.08926	8.51377	2.80599e-17	4.19302e-16
PVP01_0113600	PVP01_0113600	Cambodian_vs_Brazil	-4.80934	5.90007	-10.5858	2.86549e-17	4.27258e-16
PVP01_0710400	PVP01_0710400	Cambodian_vs_Brazil	-8.30029	6.21594	-16.5853	3.08756e-17	4.59367e-16
PVP01_1428000	PVP01_1428000	Cambodian_vs_Brazil	6.44401	5.0349	13.7307	3.1629e-17	4.69553e-16
PVP01_1451300	PVP01_1451300	Cambodian_vs_Brazil	-6.76153	2.82748	-11.8917	3.23675e-17	4.79474e-16
PVP01_1407100	PVP01_1407100	Cambodian_vs_Brazil	-6.39023	3.80757	-11.0205	3.40793e-17	5.03739e-16
PVP01_0832800	PVP01_0832800	Cambodian_vs_Brazil	-2.35794	4.91911	-9.23552	3.44105e-17	5.07536e-16
PVP01_1268900	PVP01_1268900	Cambodian_vs_Brazil	-7.77241	4.51707	-16.3449	3.53853e-17	5.20789e-16
PVP01_1003500	PVP01_1003500	Cambodian_vs_Brazil	4.43294	5.77051	13.5007	3.56242e-17	5.23178e-16
PVP01_1115500	PVP01_1115500	Cambodian_vs_Brazil	3.61129	5.88861	10.6872	3.65578e-17	5.35736e-16
PVP01_0213200	PVP01_0213200	Cambodian_vs_Brazil	6.86728	7.37883	16.0488	3.71198e-17	5.42808e-16
PVP01_1109200	PVP01_1109200	Cambodian_vs_Brazil	6.69916	7.0785	15.5698	3.83556e-17	5.5968e-16
PVP01_0118600	PVP01_0118600	Cambodian_vs_Brazil	-6.72149	2.21915	-9.84804	4.42298e-17	6.4402e-16
PVP01_API02800	PVP01_API02800	Cambodian_vs_Brazil	-4.16014	1.09814	-9.72416	4.4461e-17	6.46009e-16
PVP01_1325500	PVP01_1325500	Cambodian_vs_Brazil	4.85334	4.96408	14.6345	4.47408e-17	6.48695e-16
PVP01_1234100	PVP01_1234100	Cambodian_vs_Brazil	-4.08437	4.64823	-12.889	4.64263e-17	6.71706e-16
PVP01_1404000	PVP01_1404000	Cambodian_vs_Brazil	-4.55601	4.21217	-9.91653	4.86304e-17	7.02108e-16
PVP01_1339400	PVP01_1339400	Cambodian_vs_Brazil	-4.45048	4.54883	-10.6683	4.97386e-17	7.16593e-16
PVP01_0514600	PVP01_0514600	Cambodian_vs_Brazil	3.53749	7.18917	9.41123	4.9927e-17	7.17793e-16
PVP01_1017100	PVP01_1017100	Cambodian_vs_Brazil	-3.44249	6.45582	-8.99933	5.11247e-17	7.33468e-16
PVP01_1211200	PVP01_1211200	Cambodian_vs_Brazil	-3.53968	3.42617	-9.81912	5.17847e-17	7.41379e-16
PVP01_0720900	PVP01_0720900	Cambodian_vs_Brazil	7.17391	5.7533	16.085	5.77107e-17	8.2449e-16
PVP01_1336000	PVP01_1336000	Cambodian_vs_Brazil	-4.63166	4.54508	-10.1393	6.35857e-17	9.06528e-16
PVP01_0318100	PVP01_0318100	Cambodian_vs_Brazil	-3.41983	5.55837	-9.20204	7.59187e-17	1.0801e-15
PVP01_1009800	PVP01_1009800	Cambodian_vs_Brazil	5.15635	5.97401	14.6251	8.19149e-17	1.16299e-15
PVP01_1317300	PVP01_1317300	Cambodian_vs_Brazil	4.60962	5.85468	13.0611	8.61636e-17	1.22077e-15
PVP01_1112000	PVP01_1112000	Cambodian_vs_Brazil	6.00059	7.38808	15.3757	8.86787e-17	1.2538e-15
PVP01_1203000	PVP01_1203000	Cambodian_vs_Brazil	-4.32627	6.54307	-9.29843	9.04037e-17	1.27555e-15
PVP01_0313600	PVP01_0313600	Cambodian_vs_Brazil	7.51469	4.97968	16.2742	9.0912e-17	1.28008e-15
PVP01_1445000	PVP01_1445000	Cambodian_vs_Brazil	-3.18264	5.0289	-11.0871	9.20239e-17	1.29307e-15
PVP01_0723800	PVP01_0723800	Cambodian_vs_Brazil	-4.99093	3.68701	-9.963	9.24721e-17	1.2967e-15
PVP01_1338000	PVP01_1338000	Cambodian_vs_Brazil	3.20346	5.95555	9.83559	9.64828e-17	1.35017e-15
PVP01_0512600	PVP01_0512600	Cambodian_vs_Brazil	-5.77868	4.02652	-9.92028	1.02828e-16	1.43483e-15
PVP01_0115000	PVP01_0115000	Cambodian_vs_Brazil	4.61088	5.7562	13.286	1.02953e-16	1.43483e-15
PVP01_1224400	PVP01_1224400	Cambodian_vs_Brazil	-5.12234	3.54374	-10.1913	1.03482e-16	1.43926e-15
PVP01_1410100	PVP01_1410100	Cambodian_vs_Brazil	-3.85215	5.81757	-10.0094	1.1113e-16	1.5425e-15
PVP01_1459000	PVP01_1459000	Cambodian_vs_Brazil	-4.02299	5.30544	-10.445	1.26297e-16	1.74946e-15
PVP01_1323700	PVP01_1323700	Cambodian_vs_Brazil	10.9996	5.81947	19.0615	1.29382e-16	1.78856e-15
PVP01_1270300	PVP01_1270300	Cambodian_vs_Brazil	5.66242	4.3004	16.9177	1.31418e-16	1.81303e-15
PVP01_1460500	PVP01_1460500	Cambodian_vs_Brazil	6.69715	5.76285	12.5968	1.34191e-16	1.84756e-15
PVP01_0935700	PVP01_0935700	Cambodian_vs_Brazil	5.17922	6.5804	12.53	1.4072e-16	1.93356e-15
PVP01_0609300	PVP01_0609300	Cambodian_vs_Brazil	-3.06739	4.20415	-10.275	1.49396e-16	2.04865e-15
PVP01_0207200	PVP01_0207200	Cambodian_vs_Brazil	-2.40756	5.07669	-8.40629	1.63028e-16	2.2311e-15
PVP01_0816200	PVP01_0816200	Cambodian_vs_Brazil	4.04528	5.31107	10.0497	1.91625e-16	2.61722e-15
PVP01_1321400	PVP01_1321400	Cambodian_vs_Brazil	-9.08714	3.32886	-12.9207	1.93883e-16	2.64278e-15
PVP01_1469900	PVP01_1469900	Cambodian_vs_Brazil	-6.91246	3.15307	-10.717	2.03459e-16	2.76778e-15
PVP01_0703400	PVP01_0703400	Cambodian_vs_Brazil	-5.39393	4.05422	-10.4923	2.04355e-16	2.77443e-15
PVP01_1418700	PVP01_1418700	Cambodian_vs_Brazil	-1.08217	7.60255	-8.22461	2.0496e-16	2.77713e-15
PVP01_0733800	PVP01_0733800	Cambodian_vs_Brazil	7.08441	6.6201	8.38736	2.06749e-16	2.79582e-15
PVP01_0917900	PVP01_0917900	Cambodian_vs_Brazil	-10.7912	4.69311	-18.5065	2.1034e-16	2.83876e-15
PVP01_0929300	PVP01_0929300	Cambodian_vs_Brazil	-3.51603	3.30882	-10.0381	2.17031e-16	2.92328e-15
PVP01_0512500	PVP01_0512500	Cambodian_vs_Brazil	-5.69075	4.14327	-9.87671	2.45554e-16	3.30096e-15
PVP01_1419000	PVP01_1419000	Cambodian_vs_Brazil	-5.87807	4.12617	-11.451	2.47304e-16	3.31795e-15
PVP01_0906600	PVP01_0906600	Cambodian_vs_Brazil	2.54229	7.33714	8.68133	2.5233e-16	3.37874e-15
PVP01_1033500	PVP01_1033500	Cambodian_vs_Brazil	-4.938	1.41307	-11.4082	2.60347e-16	3.47928e-15
PVP01_1447300	PVP01_1447300	Cambodian_vs_Brazil	5.19922	6.72378	13.7173	2.72159e-16	3.63003e-15
PVP01_1001600	PVP01_1001600	Cambodian_vs_Brazil	6.31001	2.11804	13.7238	2.83546e-16	3.77453e-15
PVP01_1102400	PVP01_1102400	Cambodian_vs_Brazil	-5.32239	4.19129	-11.8426	2.84212e-16	3.77604e-15
PVP01_0004290	PVP01_0004290	Cambodian_vs_Brazil	-6.64158	2.19976	-11.4038	3.17829e-16	4.21448e-15
PVP01_0944100	PVP01_0944100	Cambodian_vs_Brazil	-5.77065	1.78198	-11.3854	3.30037e-16	4.36787e-15
PVP01_1109900	PVP01_1109900	Cambodian_vs_Brazil	7.31848	4.78925	17.9752	3.32215e-16	4.38819e-15
PVP01_0507800	PVP01_0507800	Cambodian_vs_Brazil	-3.12374	6.1419	-9.75596	3.3715e-16	4.44478e-15
PVP01_0505900	PVP01_0505900	Cambodian_vs_Brazil	-5.53845	3.65531	-10.0843	3.55548e-16	4.6783e-15
PVP01_0300500	PVP01_0300500	Cambodian_vs_Brazil	6.24779	2.83954	12.4659	3.95043e-16	5.18798e-15
PVP01_1131600	PVP01_1131600	Cambodian_vs_Brazil	-7.33319	7.17585	-10.5651	4.22016e-16	5.53156e-15
PVP01_1241100	PVP01_1241100	Cambodian_vs_Brazil	6.90557	3.33684	14.4527	4.52068e-16	5.91413e-15
PVP01_0613300	PVP01_0613300	Cambodian_vs_Brazil	-6.74494	4.77676	-10.7435	4.53826e-16	5.91972e-15
PVP01_0600600	PVP01_0600600	Cambodian_vs_Brazil	3.86498	2.17494	10.851	4.5423e-16	5.91972e-15
PVP01_0837700	PVP01_0837700	Cambodian_vs_Brazil	-4.51912	4.94949	-10.085	4.55821e-16	5.92914e-15
PVP01_1469300	PVP01_1469300	Cambodian_vs_Brazil	-7.73825	3.06309	-9.2906	4.58515e-16	5.95285e-15
PVP01_1467900	PVP01_1467900	Cambodian_vs_Brazil	1.88056	5.53398	9.2169	4.62162e-16	5.98881e-15
PVP01_0943900	PVP01_0943900	Cambodian_vs_Brazil	-9.34728	3.46067	-18.8695	4.97303e-16	6.43198e-15
PVP01_1107400	PVP01_1107400	Cambodian_vs_Brazil	1.25002	4.57872	8.42686	5.03315e-16	6.49743e-15
PVP01_1145100	PVP01_1145100	Cambodian_vs_Brazil	4.12324	6.54604	13.4745	5.32939e-16	6.86686e-15
PVP01_0902300	PVP01_0902300	Cambodian_vs_Brazil	5.43247	1.90847	11.7885	5.50947e-16	7.08553e-15
PVP01_0209800	PVP01_0209800	Cambodian_vs_Brazil	-3.64742	6.9477	-8.58235	5.52102e-16	7.08704e-15
PVP01_1146000	PVP01_1146000	Cambodian_vs_Brazil	2.41195	6.95059	8.59968	5.59461e-16	7.16803e-15
PVP01_1144600	PVP01_1144600	Cambodian_vs_Brazil	-6.67635	4.99266	-13.8905	5.61568e-16	7.18156e-15
PVP01_0001430	PVP01_0001430	Cambodian_vs_Brazil	-10.5205	4.0005	-15.3573	5.76074e-16	7.35329e-15
PVP01_1135400	PVP01_1135400	Cambodian_vs_Brazil	1.33456	7.2581	8.45021	6.14152e-16	7.82471e-15
PVP01_0922400	PVP01_0922400	Cambodian_vs_Brazil	5.21597	4.42293	13.7903	6.76946e-16	8.60869e-15
PVP01_1237400	PVP01_1237400	Cambodian_vs_Brazil	-6.03495	3.20704	-11.1165	7.12395e-16	9.04264e-15
PVP01_0118000	PVP01_0118000	Cambodian_vs_Brazil	-5.30389	4.88118	-9.69983	7.19678e-16	9.11815e-15
PVP01_1269500	PVP01_1269500	Cambodian_vs_Brazil	-6.06685	4.01387	-12.684	7.40405e-16	9.36338e-15
PVP01_0213100	PVP01_0213100	Cambodian_vs_Brazil	-7.60161	4.71592	-9.57186	7.86657e-16	9.92991e-15
PVP01_1448200	PVP01_1448200	Cambodian_vs_Brazil	3.50827	5.78872	12.3332	8.14529e-16	1.02628e-14
PVP01_1111100	PVP01_1111100	Cambodian_vs_Brazil	3.62951	5.90567	10.6406	8.2245e-16	1.03435e-14
PVP01_1328800	PVP01_1328800	Cambodian_vs_Brazil	5.58349	4.58006	15.9362	8.61872e-16	1.08193e-14
PVP01_1262000	PVP01_1262000	Cambodian_vs_Brazil	-7.18764	3.7801	-14.721	9.19595e-16	1.15228e-14
PVP01_0518500	PVP01_0518500	Cambodian_vs_Brazil	5.76333	5.74599	11.143	9.48024e-16	1.18573e-14
PVP01_0838400	PVP01_0838400	Cambodian_vs_Brazil	5.90261	2.0187	15.362	9.97555e-16	1.24539e-14
PVP01_1346900	PVP01_1346900	Cambodian_vs_Brazil	-2.92024	0.49177	-9.81641	1.04083e-15	1.29705e-14
PVP01_0926700	PVP01_0926700	Cambodian_vs_Brazil	4.11463	6.76575	12.7768	1.05476e-15	1.31201e-14
PVP01_0422500	PVP01_0422500	Cambodian_vs_Brazil	-5.47787	1.65934	-13.9655	1.07409e-15	1.33363e-14
PVP01_0613900	PVP01_0613900	Cambodian_vs_Brazil	3.04288	8.23054	8.67361	1.18128e-15	1.46406e-14
PVP01_1033200	PVP01_1033200	Cambodian_vs_Brazil	-5.18331	3.11104	-9.37642	1.18642e-15	1.46777e-14
PVP01_1426100	PVP01_1426100	Cambodian_vs_Brazil	-6.53627	5.65267	-14.688	1.23539e-15	1.52558e-14
PVP01_0105400	PVP01_0105400	Cambodian_vs_Brazil	3.15855	4.40814	12.3609	1.37675e-15	1.69708e-14
PVP01_1014400	PVP01_1014400	Cambodian_vs_Brazil	3.90322	9.03898	10.5566	1.43367e-15	1.76406e-14
PVP01_1266400	PVP01_1266400	Cambodian_vs_Brazil	7.8892	3.61241	14.7201	1.47591e-15	1.81277e-14
PVP01_1464000	PVP01_1464000	Cambodian_vs_Brazil	-2.37706	3.83921	-9.30864	1.61112e-15	1.97529e-14
PVP01_1269700	PVP01_1269700	Cambodian_vs_Brazil	-6.94561	4.28088	-9.57155	1.61778e-15	1.9799e-14
PVP01_1001500	PVP01_1001500	Cambodian_vs_Brazil	7.15313	3.25898	14.5375	1.74816e-15	2.13563e-14
PVP01_1139100	PVP01_1139100	Cambodian_vs_Brazil	5.2529	4.97056	14.537	1.78489e-15	2.17036e-14
PVP01_1415900	PVP01_1415900	Cambodian_vs_Brazil	2.91077	6.26708	8.51387	1.78602e-15	2.17036e-14
PVP01_1219500	PVP01_1219500	Cambodian_vs_Brazil	4.86142	0.706281	9.54148	1.78612e-15	2.17036e-14
PVP01_1132600	PVP01_1132600	Cambodian_vs_Brazil	3.70874	5.37269	11.3148	1.88235e-15	2.2815e-14
PVP01_0612800	PVP01_0612800	Cambodian_vs_Brazil	-5.37243	4.23833	-9.27838	1.88427e-15	2.2815e-14
PVP01_1462700	PVP01_1462700	Cambodian_vs_Brazil	6.36674	5.11916	16.025	1.93819e-15	2.34263e-14
PVP01_1022500	PVP01_1022500	Cambodian_vs_Brazil	2.9936	8.39829	10.5539	2.0572e-15	2.48209e-14
PVP01_0620200	PVP01_0620200	Cambodian_vs_Brazil	6.27702	3.45183	13.9613	2.13394e-15	2.57014e-14
PVP01_0310400	PVP01_0310400	Cambodian_vs_Brazil	-5.61929	3.29593	-10.1493	2.32959e-15	2.80085e-14
PVP01_0618800	PVP01_0618800	Cambodian_vs_Brazil	-3.99129	4.13241	-9.39461	2.41995e-15	2.90437e-14
PVP01_0838800	PVP01_0838800	Cambodian_vs_Brazil	7.82637	3.17145	14.9955	2.59895e-15	3.11372e-14
PVP01_1260000	PVP01_1260000	Cambodian_vs_Brazil	-5.09641	6.35092	-8.9021	2.88045e-15	3.44494e-14
PVP01_1455800	PVP01_1455800	Cambodian_vs_Brazil	-2.31276	6.48564	-8.01294	2.90785e-15	3.47162e-14
PVP01_1222600	PVP01_1222600	Cambodian_vs_Brazil	4.121	4.17009	10.9772	3.05874e-15	3.6454e-14
PVP01_0940700	PVP01_0940700	Cambodian_vs_Brazil	8.35726	3.48578	15.3914	3.0978e-15	3.68551e-14
PVP01_1007900	PVP01_1007900	Cambodian_vs_Brazil	4.68606	2.51779	12.6424	3.34177e-15	3.96886e-14
PVP01_1018000	PVP01_1018000	Cambodian_vs_Brazil	-4.69845	5.19486	-11.2259	3.37937e-15	4.00655e-14
PVP01_0948600	PVP01_0948600	Cambodian_vs_Brazil	-5.03727	1.45312	-11.8713	3.55562e-15	4.2082e-14
PVP01_0310000	PVP01_0310000	Cambodian_vs_Brazil	4.29248	6.84571	10.2311	3.90924e-15	4.61872e-14
PVP01_0836700	PVP01_0836700	Cambodian_vs_Brazil	4.01439	6.69599	11.2763	3.91861e-15	4.62179e-14
PVP01_0728100	PVP01_0728100	Cambodian_vs_Brazil	-5.09405	3.0506	-10.2948	3.9334e-15	4.63124e-14
PVP01_0831300	PVP01_0831300	Cambodian_vs_Brazil	2.017	5.98552	8.27558	3.94787e-15	4.64028e-14
PVP01_1408300	PVP01_1408300	Cambodian_vs_Brazil	2.87489	5.97296	8.95047	4.05702e-15	4.76037e-14
PVP01_0308700	PVP01_0308700	Cambodian_vs_Brazil	5.42853	8.23639	10.8281	4.29899e-15	5.03564e-14
PVP01_1225500	PVP01_1225500	Cambodian_vs_Brazil	3.1622	6.58778	11.1814	4.39515e-15	5.13946e-14
PVP01_1310100	PVP01_1310100	Cambodian_vs_Brazil	2.41481	6.73819	8.99694	4.4212e-15	5.16109e-14
PVP01_0007310	PVP01_0007310	Cambodian_vs_Brazil	-5.46431	1.64824	-10.1634	4.46945e-15	5.20851e-14
PVP01_0946300	PVP01_0946300	Cambodian_vs_Brazil	-7.91494	2.79519	-13.7475	4.47821e-15	5.20983e-14
PVP01_0610900	PVP01_0610900	Cambodian_vs_Brazil	-5.93362	2.59376	-10.6374	4.59093e-15	5.33188e-14
PVP01_1000400	PVP01_1000400	Cambodian_vs_Brazil	5.38746	1.64656	13.3662	4.60983e-15	5.34474e-14
PVP01_1343200	PVP01_1343200	Cambodian_vs_Brazil	-2.70484	6.36008	-8.09583	4.68305e-15	5.42044e-14
PVP01_0103200	PVP01_0103200	Cambodian_vs_Brazil	5.26338	5.9417	13.426	4.75559e-15	5.49508e-14
PVP01_0312300	PVP01_0312300	Cambodian_vs_Brazil	-6.73648	2.39842	-12.6849	4.81774e-15	5.55749e-14
PVP01_1138400	PVP01_1138400	Cambodian_vs_Brazil	-9.21089	4.56013	-14.7944	4.97809e-15	5.73278e-14
PVP01_1230300	PVP01_1230300	Cambodian_vs_Brazil	5.26347	6.50632	14.0539	5.01424e-15	5.76468e-14
PVP01_0838600	PVP01_0838600	Cambodian_vs_Brazil	8.23207	2.75336	14.8267	5.11836e-15	5.87412e-14
PVP01_0833500	PVP01_0833500	Cambodian_vs_Brazil	4.04669	6.53322	8.67553	5.12663e-15	5.87412e-14
PVP01_0412000	PVP01_0412000	Cambodian_vs_Brazil	-4.86564	4.4802	-10.786	5.31857e-15	6.08384e-14
PVP01_1026400	PVP01_1026400	Cambodian_vs_Brazil	-6.29378	4.40968	-8.91005	5.54273e-15	6.32965e-14
PVP01_1001200	PVP01_1001200	Cambodian_vs_Brazil	4.75269	1.86918	11.2387	5.69554e-15	6.4933e-14
PVP01_0702800	PVP01_0702800	Cambodian_vs_Brazil	-7.11836	3.65342	-11.3336	5.82927e-15	6.63468e-14
PVP01_0830000	PVP01_0830000	Cambodian_vs_Brazil	5.36955	7.54786	12.9736	6.04848e-15	6.87273e-14
PVP01_1323400	PVP01_1323400	Cambodian_vs_Brazil	3.95448	5.78823	8.90885	6.16931e-15	6.99837e-14
PVP01_0728300	PVP01_0728300	Cambodian_vs_Brazil	-6.01638	2.99279	-8.90696	6.22183e-15	7.04624e-14
PVP01_1118700	PVP01_1118700	Cambodian_vs_Brazil	6.23563	4.07502	13.5276	6.38032e-15	7.21377e-14
PVP01_0929000	PVP01_0929000	Cambodian_vs_Brazil	-5.02881	4.5058	-9.0789	6.49728e-15	7.33303e-14
PVP01_0834700	PVP01_0834700	Cambodian_vs_Brazil	2.50711	6.90658	8.68432	6.50728e-15	7.33303e-14
PVP01_1322000	PVP01_1322000	Cambodian_vs_Brazil	2.29589	6.35333	8.76769	6.81204e-15	7.66382e-14
PVP01_1224000	PVP01_1224000	Cambodian_vs_Brazil	-3.4199	6.64521	-7.9876	6.85552e-15	7.70006e-14
PVP01_0606700	PVP01_0606700	Cambodian_vs_Brazil	5.25649	5.65149	12.2286	6.88796e-15	7.72379e-14
PVP01_0708000	PVP01_0708000	Cambodian_vs_Brazil	4.71642	4.8157	10.7757	6.97781e-15	7.81171e-14
PVP01_1225900	PVP01_1225900	Cambodian_vs_Brazil	-6.57052	2.91433	-14.5098	7.03227e-15	7.8598e-14
PVP01_1226000	PVP01_1226000	Cambodian_vs_Brazil	-6.79629	2.27765	-12.1999	7.6234e-15	8.50656e-14
PVP01_0819000	PVP01_0819000	Cambodian_vs_Brazil	3.11832	4.76207	9.44035	7.86971e-15	8.76708e-14
PVP01_0717000	PVP01_0717000	Cambodian_vs_Brazil	5.39641	6.81889	10.9425	8.06483e-15	8.96982e-14
PVP01_1113300	PVP01_1113300	Cambodian_vs_Brazil	2.48171	5.97517	9.33524	8.19592e-15	9.1008e-14
PVP01_1441000	PVP01_1441000	Cambodian_vs_Brazil	7.97709	3.89928	15.2962	8.24781e-15	9.14355e-14
PVP01_1302700	PVP01_1302700	Cambodian_vs_Brazil	8.04232	7.37577	14.7962	8.85053e-15	9.79583e-14
PVP01_1124600	PVP01_1124600	Cambodian_vs_Brazil	8.10672	4.06998	15.1046	9.54135e-15	1.05433e-13
PVP01_0306900	PVP01_0306900	Cambodian_vs_Brazil	4.73941	4.36496	12.7074	9.76627e-15	1.07745e-13
PVP01_0502200	PVP01_0502200	Cambodian_vs_Brazil	7.17304	3.63221	14.3076	1.01459e-14	1.11753e-13
PVP01_0505400	PVP01_0505400	Cambodian_vs_Brazil	3.95306	5.97612	13.1305	1.03985e-14	1.1435e-13
PVP01_0519500	PVP01_0519500	Cambodian_vs_Brazil	8.56029	9.8651	12.8429	1.06902e-14	1.17369e-13
PVP01_1431400	PVP01_1431400	Cambodian_vs_Brazil	-3.5053	4.57306	-8.92353	1.23494e-14	1.35368e-13
PVP01_1100800	PVP01_1100800	Cambodian_vs_Brazil	7.30863	4.19013	14.2447	1.2374e-14	1.35419e-13
PVP01_1228500	PVP01_1228500	Cambodian_vs_Brazil	-2.19856	5.01702	-7.77174	1.26136e-14	1.37821e-13
PVP01_0716000	PVP01_0716000	Cambodian_vs_Brazil	4.12264	6.24686	11.3534	1.30441e-14	1.42297e-13
PVP01_1218700	PVP01_1218700	Cambodian_vs_Brazil	5.68388	3.98152	11.3481	1.37123e-14	1.49348e-13
PVP01_0303900	PVP01_0303900	Cambodian_vs_Brazil	10.864	2.63204	16.3034	1.3775e-14	1.49792e-13
PVP01_1027200	PVP01_1027200	Cambodian_vs_Brazil	4.92573	5.37204	12.0324	1.40141e-14	1.52149e-13
PVP01_1310800	PVP01_1310800	Cambodian_vs_Brazil	4.55432	6.04962	13.8481	1.46445e-14	1.58742e-13
PVP01_1465800	PVP01_1465800	Cambodian_vs_Brazil	2.60478	7.74294	9.59189	1.50692e-14	1.63086e-13
PVP01_0104400	PVP01_0104400	Cambodian_vs_Brazil	4.19063	7.26015	11.1973	1.5433e-14	1.66759e-13
PVP01_0621600	PVP01_0621600	Cambodian_vs_Brazil	6.70739	6.00469	13.536	1.56441e-14	1.68774e-13
PVP01_1265500	PVP01_1265500	Cambodian_vs_Brazil	6.33635	7.60492	13.3874	1.59036e-14	1.71303e-13
PVP01_0506500	PVP01_0506500	Cambodian_vs_Brazil	-4.37661	6.5751	-11.4677	1.63279e-14	1.75595e-13
PVP01_1023500	PVP01_1023500	Cambodian_vs_Brazil	1.9556	5.95573	8.56035	1.64475e-14	1.76604e-13
PVP01_1334300	PVP01_1334300	Cambodian_vs_Brazil	3.22755	7.36622	8.39085	1.69981e-14	1.82229e-13
PVP01_1000800	PVP01_1000800	Cambodian_vs_Brazil	6.00208	1.94528	10.9462	1.73235e-14	1.8515e-13
PVP01_0704700	PVP01_0704700	Cambodian_vs_Brazil	4.85233	4.77335	11.0281	1.73247e-14	1.8515e-13
PVP01_0004400	PVP01_0004400	Cambodian_vs_Brazil	-6.34515	2.06257	-11.2236	1.78894e-14	1.90885e-13
PVP01_1235200	PVP01_1235200	Cambodian_vs_Brazil	6.73959	4.71228	13.7216	1.82799e-14	1.94748e-13
PVP01_0610600	PVP01_0610600	Cambodian_vs_Brazil	4.96943	6.43075	11.9508	1.95214e-14	2.07651e-13
PVP01_1023200	PVP01_1023200	Cambodian_vs_Brazil	7.48667	4.11516	14.0715	2.0429e-14	2.16967e-13
PVP01_0402300	PVP01_0402300	Cambodian_vs_Brazil	4.6266	1.29729	9.01353	2.05086e-14	2.17474e-13
PVP01_0705600	PVP01_0705600	Cambodian_vs_Brazil	-4.85197	3.03345	-9.27717	2.0882e-14	2.21091e-13
PVP01_1014900	PVP01_1014900	Cambodian_vs_Brazil	3.24284	6.22926	9.19279	2.19818e-14	2.32374e-13
PVP01_1024300	PVP01_1024300	Cambodian_vs_Brazil	3.40648	3.98537	9.93966	2.23395e-14	2.35791e-13
PVP01_0617300	PVP01_0617300	Cambodian_vs_Brazil	7.49171	5.71209	14.029	2.29506e-14	2.41867e-13
PVP01_1243700	PVP01_1243700	Cambodian_vs_Brazil	3.69739	6.22734	11.5842	2.30227e-14	2.4208e-13
PVP01_0521100	PVP01_0521100	Cambodian_vs_Brazil	-5.60471	4.10255	-12.1031	2.30418e-14	2.4208e-13
PVP01_0514300	PVP01_0514300	Cambodian_vs_Brazil	6.21784	7.04961	15.6978	2.35194e-14	2.46719e-13
PVP01_1103100	PVP01_1103100	Cambodian_vs_Brazil	-6.51633	6.45877	-11.8978	2.43539e-14	2.55081e-13
PVP01_1136700	PVP01_1136700	Cambodian_vs_Brazil	-4.74943	3.73278	-8.7659	2.44582e-14	2.55419e-13
PVP01_0106600	PVP01_0106600	Cambodian_vs_Brazil	-6.72185	4.77267	-8.83243	2.4461e-14	2.55419e-13
PVP01_0730900	PVP01_0730900	Cambodian_vs_Brazil	-6.44864	5.46852	-12.9796	2.49262e-14	2.59679e-13
PVP01_1271400	PVP01_1271400	Cambodian_vs_Brazil	-7.12541	2.42354	-13.4816	2.4945e-14	2.59679e-13
PVP01_1225800	PVP01_1225800	Cambodian_vs_Brazil	5.59552	3.18336	13.1386	2.51551e-14	2.61468e-13
PVP01_1442700	PVP01_1442700	Cambodian_vs_Brazil	-4.41144	5.30053	-10.793	2.54109e-14	2.63725e-13
PVP01_0411600	PVP01_0411600	Cambodian_vs_Brazil	6.82803	2.86038	12.067	2.57276e-14	2.66607e-13
PVP01_0510300	PVP01_0510300	Cambodian_vs_Brazil	6.90981	4.23048	14.34	2.68299e-14	2.77608e-13
PVP01_0703500	PVP01_0703500	Cambodian_vs_Brazil	2.94644	7.54832	8.86093	2.73864e-14	2.82937e-13
PVP01_1232400	PVP01_1232400	Cambodian_vs_Brazil	5.18434	6.85712	14.1684	2.86508e-14	2.95553e-13
PVP01_1319400	PVP01_1319400	Cambodian_vs_Brazil	-6.38019	3.52843	-10.5762	2.99491e-14	3.08481e-13
PVP01_0116000	PVP01_0116000	Cambodian_vs_Brazil	2.47104	6.32148	9.34531	3.00203e-14	3.08748e-13
PVP01_0010970	PVP01_0010970	Cambodian_vs_Brazil	-6.09824	1.95108	-12.0766	3.08222e-14	3.16519e-13
PVP01_0935600	PVP01_0935600	Cambodian_vs_Brazil	-6.22468	5.36663	-10.1475	3.3296e-14	3.41409e-13
PVP01_0606000	PVP01_0606000	Cambodian_vs_Brazil	4.19345	3.85028	13.7356	3.45432e-14	3.53666e-13
PVP01_0316700	PVP01_0316700	Cambodian_vs_Brazil	4.27474	5.56859	12.4846	3.56393e-14	3.64342e-13
PVP01_1255200	PVP01_1255200	Cambodian_vs_Brazil	-4.07722	5.99618	-9.41149	3.81301e-14	3.89224e-13
PVP01_0829700	PVP01_0829700	Cambodian_vs_Brazil	5.29979	6.03556	12.4743	4.07155e-14	4.14995e-13
PVP01_1245500	PVP01_1245500	Cambodian_vs_Brazil	-6.88468	3.99604	-8.67571	4.0822e-14	4.1546e-13
PVP01_1332200	PVP01_1332200	Cambodian_vs_Brazil	5.68917	2.2224	11.0331	4.1102e-14	4.17307e-13
PVP01_0510900	PVP01_0510900	Cambodian_vs_Brazil	-4.18979	4.62582	-9.77732	4.11257e-14	4.17307e-13
PVP01_0702400	PVP01_0702400	Cambodian_vs_Brazil	-3.46433	6.16706	-9.79843	4.16968e-14	4.22474e-13
PVP01_0907000	PVP01_0907000	Cambodian_vs_Brazil	-1.56465	5.58796	-7.60786	4.38725e-14	4.43503e-13
PVP01_0216700	PVP01_0216700	Cambodian_vs_Brazil	-3.92121	6.56853	-8.86495	4.39022e-14	4.43503e-13
PVP01_0714900	PVP01_0714900	Cambodian_vs_Brazil	4.28381	5.76295	8.49073	4.58734e-14	4.62732e-13
PVP01_0724500	PVP01_0724500	Cambodian_vs_Brazil	3.06315	5.53407	9.28081	4.60471e-14	4.63799e-13
PVP01_1460700	PVP01_1460700	Cambodian_vs_Brazil	-3.80807	7.16718	-8.16886	4.78856e-14	4.81607e-13
PVP01_1221600	PVP01_1221600	Cambodian_vs_Brazil	4.9992	5.20627	11.8344	4.79646e-14	4.81691e-13
PVP01_0519300	PVP01_0519300	Cambodian_vs_Brazil	-4.09038	6.30678	-8.18217	4.87344e-14	4.88704e-13
PVP01_0617000	PVP01_0617000	Cambodian_vs_Brazil	5.69144	6.34245	12.3786	4.89439e-14	4.90085e-13
PVP01_0929500	PVP01_0929500	Cambodian_vs_Brazil	-6.03081	3.52591	-11.4302	4.95701e-14	4.95629e-13
PVP01_1345400	PVP01_1345400	Cambodian_vs_Brazil	3.5151	4.27184	9.47626	5.14741e-14	5.13913e-13
PVP01_0916400	PVP01_0916400	Cambodian_vs_Brazil	-9.39177	6.28298	-15.8858	5.3488e-14	5.3324e-13
PVP01_0311100	PVP01_0311100	Cambodian_vs_Brazil	2.68393	6.60391	9.36893	5.45822e-14	5.43355e-13
PVP01_0310300	PVP01_0310300	Cambodian_vs_Brazil	4.57818	5.17415	12.0806	5.47582e-14	5.44314e-13
PVP01_1120300	PVP01_1120300	Cambodian_vs_Brazil	-4.65948	5.39314	-10.5347	5.55394e-14	5.51277e-13
PVP01_1336100	PVP01_1336100	Cambodian_vs_Brazil	-5.67088	4.65927	-10.4786	5.58501e-14	5.53556e-13
PVP01_0308000	PVP01_0308000	Cambodian_vs_Brazil	5.11173	3.87702	12.8695	5.71147e-14	5.6527e-13
PVP01_1327300	PVP01_1327300	Cambodian_vs_Brazil	5.37101	7.50546	13.0608	5.86156e-14	5.78615e-13
PVP01_1116700	PVP01_1116700	Cambodian_vs_Brazil	3.97317	5.9683	9.90224	5.86325e-14	5.78615e-13
PVP01_0606900	PVP01_0606900	Cambodian_vs_Brazil	4.64318	6.95368	9.77452	6.05907e-14	5.97076e-13
PVP01_1309900	PVP01_1309900	Cambodian_vs_Brazil	3.66508	6.1293	10.2162	6.07464e-14	5.97748e-13
PVP01_1272200	PVP01_1272200	Cambodian_vs_Brazil	-5.12332	1.48156	-10.4339	6.09747e-14	5.99131e-13
PVP01_0509500	PVP01_0509500	Cambodian_vs_Brazil	3.40813	7.1236	10.2231	6.24255e-14	6.12506e-13
PVP01_1207200	PVP01_1207200	Cambodian_vs_Brazil	5.49624	3.27291	10.988	6.2674e-14	6.14062e-13
PVP01_0833900	PVP01_0833900	Cambodian_vs_Brazil	-6.11229	3.69329	-8.77366	6.48536e-14	6.34506e-13
PVP01_0513000	PVP01_0513000	Cambodian_vs_Brazil	7.50898	8.14318	12.9886	6.60087e-14	6.44295e-13
PVP01_0406200	PVP01_0406200	Cambodian_vs_Brazil	-5.04798	5.65549	-10.7001	6.60428e-14	6.44295e-13
PVP01_0320500	PVP01_0320500	Cambodian_vs_Brazil	11.4544	6.81461	14.8027	6.71264e-14	6.53932e-13
PVP01_0903400	PVP01_0903400	Cambodian_vs_Brazil	8.50139	3.53749	14.1243	6.74568e-14	6.56214e-13
PVP01_0519200	PVP01_0519200	Cambodian_vs_Brazil	1.57272	4.78202	7.66422	6.88054e-14	6.68382e-13
PVP01_1324700	PVP01_1324700	Cambodian_vs_Brazil	-5.53958	6.57895	-12.8812	6.8928e-14	6.68621e-13
PVP01_0619400	PVP01_0619400	Cambodian_vs_Brazil	3.53367	4.20334	9.36032	6.91983e-14	6.69531e-13
PVP01_0803300	PVP01_0803300	Cambodian_vs_Brazil	-3.73601	5.66616	-8.36699	6.92178e-14	6.69531e-13
PVP01_0828500	PVP01_0828500	Cambodian_vs_Brazil	6.63643	5.31142	13.5764	6.99007e-14	6.7518e-13
PVP01_1017800	PVP01_1017800	Cambodian_vs_Brazil	-3.87817	4.62885	-8.63966	7.01468e-14	6.76599e-13
PVP01_0826200	PVP01_0826200	Cambodian_vs_Brazil	-6.11553	2.84594	-9.94101	7.08162e-14	6.82092e-13
PVP01_1301600	PVP01_1301600	Cambodian_vs_Brazil	8.22101	6.06525	15.0841	7.12548e-14	6.85351e-13
PVP01_0114200	PVP01_0114200	Cambodian_vs_Brazil	5.19186	6.15658	13.495	7.13647e-14	6.85443e-13
PVP01_1027900	PVP01_1027900	Cambodian_vs_Brazil	-3.4251	4.33998	-8.73467	7.31894e-14	7.01981e-13
PVP01_0943300	PVP01_0943300	Cambodian_vs_Brazil	-5.36151	4.95913	-10.0683	7.42451e-14	7.11108e-13
PVP01_0725200	PVP01_0725200	Cambodian_vs_Brazil	-5.15087	4.96539	-10.7521	7.5394e-14	7.211e-13
PVP01_0529600	PVP01_0529600	Cambodian_vs_Brazil	5.01694	4.00685	13.3166	7.56179e-14	7.22231e-13
PVP01_1210100	PVP01_1210100	Cambodian_vs_Brazil	3.10658	6.41825	9.75203	7.57847e-14	7.22812e-13
PVP01_1244300	PVP01_1244300	Cambodian_vs_Brazil	5.49112	3.77197	13.9753	7.65261e-14	7.28865e-13
PVP01_0705800	PVP01_0705800	Cambodian_vs_Brazil	-4.16756	4.32438	-9.5925	7.71195e-14	7.33495e-13
PVP01_1440700	PVP01_1440700	Cambodian_vs_Brazil	5.62885	4.20084	12.8609	7.84636e-14	7.4524e-13
PVP01_1464200	PVP01_1464200	Cambodian_vs_Brazil	-2.35545	4.17299	-7.88704	8.20118e-14	7.77791e-13
PVP01_1109100	PVP01_1109100	Cambodian_vs_Brazil	4.93736	5.99917	11.365	8.21464e-14	7.77791e-13
PVP01_0303800	PVP01_0303800	Cambodian_vs_Brazil	4.18183	0.981505	9.30506	8.22324e-14	7.77791e-13
PVP01_1124200	PVP01_1124200	Cambodian_vs_Brazil	3.14289	6.89447	9.29697	8.87329e-14	8.38115e-13
PVP01_1249700	PVP01_1249700	Cambodian_vs_Brazil	-7.39661	4.07424	-12.2107	8.90918e-14	8.40342e-13
PVP01_0406500	PVP01_0406500	Cambodian_vs_Brazil	-6.19558	4.24917	-8.57144	8.98713e-14	8.46315e-13
PVP01_1206500	PVP01_1206500	Cambodian_vs_Brazil	6.26151	7.5834	13.7105	8.99729e-14	8.46315e-13
PVP01_1137000	PVP01_1137000	Cambodian_vs_Brazil	-6.93117	5.88994	-11.3174	9.1811e-14	8.62417e-13
PVP01_0605600	PVP01_0605600	Cambodian_vs_Brazil	-3.44119	5.82674	-8.16651	9.29298e-14	8.71728e-13
PVP01_0523400	PVP01_0523400	Cambodian_vs_Brazil	3.1185	5.56926	8.12813	9.36746e-14	8.77509e-13
PVP01_1335800	PVP01_1335800	Cambodian_vs_Brazil	8.19986	4.97818	13.2107	9.3868e-14	8.78116e-13
PVP01_1000200	PVP01_1000200	Cambodian_vs_Brazil	10.9805	8.85834	14.4335	9.69822e-14	9.06007e-13
PVP01_1466900	PVP01_1466900	Cambodian_vs_Brazil	3.32322	7.59583	8.77171	9.99111e-14	9.32094e-13
PVP01_1333000	PVP01_1333000	Cambodian_vs_Brazil	3.21563	4.48198	9.57978	1.03999e-13	9.6891e-13
PVP01_1242800	PVP01_1242800	Cambodian_vs_Brazil	-5.44426	4.00204	-9.71013	1.09976e-13	1.02319e-12
PVP01_1246400	PVP01_1246400	Cambodian_vs_Brazil	5.09131	4.12308	9.9457	1.1072e-13	1.02871e-12
PVP01_1016000	PVP01_1016000	Cambodian_vs_Brazil	-3.47577	6.5077	-8.91928	1.10897e-13	1.02896e-12
PVP01_1430200	PVP01_1430200	Cambodian_vs_Brazil	-5.57084	3.92217	-8.3843	1.15627e-13	1.0714e-12
PVP01_0422700	PVP01_0422700	Cambodian_vs_Brazil	-4.61457	1.26133	-10.2503	1.17098e-13	1.08355e-12
PVP01_1333800	PVP01_1333800	Cambodian_vs_Brazil	4.10578	4.10846	9.60078	1.21435e-13	1.12216e-12
PVP01_0310500	PVP01_0310500	Cambodian_vs_Brazil	6.31123	5.41544	14.6267	1.21789e-13	1.12391e-12
PVP01_1272400	PVP01_1272400	Cambodian_vs_Brazil	-6.50928	2.1157	-9.43421	1.2317e-13	1.13512e-12
PVP01_1345100	PVP01_1345100	Cambodian_vs_Brazil	-6.95728	3.7514	-9.72361	1.33117e-13	1.22514e-12
PVP01_1206000	PVP01_1206000	Cambodian_vs_Brazil	6.73371	4.89239	12.7723	1.34443e-13	1.23568e-12
PVP01_1004900	PVP01_1004900	Cambodian_vs_Brazil	3.71702	3.62698	10.4839	1.35865e-13	1.24707e-12
PVP01_0420500	PVP01_0420500	Cambodian_vs_Brazil	-5.06585	3.10627	-11.4769	1.42592e-13	1.30706e-12
PVP01_0835500	PVP01_0835500	Cambodian_vs_Brazil	5.37794	5.50307	10.6182	1.43496e-13	1.31358e-12
PVP01_1002200	PVP01_1002200	Cambodian_vs_Brazil	6.62864	2.31818	15.6682	1.48863e-13	1.36089e-12
PVP01_1320000	PVP01_1320000	Cambodian_vs_Brazil	4.93723	5.39591	13.364	1.50691e-13	1.37576e-12
PVP01_0947800	PVP01_0947800	Cambodian_vs_Brazil	-5.89618	1.86232	-13.9764	1.51189e-13	1.37846e-12
PVP01_1438100	PVP01_1438100	Cambodian_vs_Brazil	6.05254	2.50644	11.4262	1.54623e-13	1.40789e-12
PVP01_1418200	PVP01_1418200	Cambodian_vs_Brazil	3.74099	7.28189	8.11617	1.55874e-13	1.4174e-12
PVP01_0000090	PVP01_0000090	Cambodian_vs_Brazil	-4.92841	1.38869	-9.66338	1.58917e-13	1.44315e-12
PVP01_1004000	PVP01_1004000	Cambodian_vs_Brazil	-8.70084	4.32494	-15.6992	1.61108e-13	1.46109e-12
PVP01_0703700	PVP01_0703700	Cambodian_vs_Brazil	6.5491	7.19396	14.5194	1.65572e-13	1.49959e-12
PVP01_0526700	PVP01_0526700	Cambodian_vs_Brazil	3.17541	6.60639	9.97389	1.71388e-13	1.55021e-12
PVP01_1105200	PVP01_1105200	Cambodian_vs_Brazil	3.5301	4.80491	10.3326	1.74403e-13	1.57539e-12
PVP01_1451900	PVP01_1451900	Cambodian_vs_Brazil	-4.23279	4.11177	-8.86669	1.80483e-13	1.62806e-12
PVP01_0836000	PVP01_0836000	Cambodian_vs_Brazil	-3.70093	5.26704	-8.51404	1.8071e-13	1.62806e-12
PVP01_1215500	PVP01_1215500	Cambodian_vs_Brazil	-1.03168	7.22135	-7.36444	1.83498e-13	1.651e-12
PVP01_0317800	PVP01_0317800	Cambodian_vs_Brazil	-3.42182	5.2172	-8.32725	1.90489e-13	1.71164e-12
PVP01_1401600	PVP01_1401600	Cambodian_vs_Brazil	-6.13645	4.65129	-8.53625	1.98519e-13	1.78145e-12
PVP01_0525400	PVP01_0525400	Cambodian_vs_Brazil	3.6846	4.60844	8.23482	2.03585e-13	1.82451e-12
PVP01_0817100	PVP01_0817100	Cambodian_vs_Brazil	2.78206	7.22425	9.22911	2.05106e-13	1.83574e-12
PVP01_0520300	PVP01_0520300	Cambodian_vs_Brazil	-6.58038	3.36415	-12.7954	2.09682e-13	1.87424e-12
PVP01_0000070	PVP01_0000070	Cambodian_vs_Brazil	-4.52382	1.20792	-8.82537	2.14161e-13	1.91178e-12
PVP01_0523700	PVP01_0523700	Cambodian_vs_Brazil	6.11644	3.19199	11.5804	2.22047e-13	1.97958e-12
PVP01_0812200	PVP01_0812200	Cambodian_vs_Brazil	5.01644	6.92627	9.96017	2.23906e-13	1.99355e-12
PVP01_0604200	PVP01_0604200	Cambodian_vs_Brazil	2.55815	7.20878	8.32546	2.31342e-13	2.05708e-12
PVP01_1124700	PVP01_1124700	Cambodian_vs_Brazil	4.8846	4.88401	12.6937	2.37635e-13	2.11029e-12
PVP01_0422200	PVP01_0422200	Cambodian_vs_Brazil	-5.52977	1.6936	-12.8118	2.40667e-13	2.13444e-12
PVP01_1239200	PVP01_1239200	Cambodian_vs_Brazil	3.76744	4.13055	12.1419	2.42031e-13	2.14375e-12
PVP01_1207300	PVP01_1207300	Cambodian_vs_Brazil	-3.8965	6.36262	-10.057	2.63639e-13	2.33211e-12
PVP01_1002100	PVP01_1002100	Cambodian_vs_Brazil	8.30483	4.21497	13.0384	2.69418e-13	2.38015e-12
PVP01_0530800	PVP01_0530800	Cambodian_vs_Brazil	-7.77799	5.05246	-10.4631	2.81281e-13	2.48174e-12
PVP01_0414900	PVP01_0414900	Cambodian_vs_Brazil	-5.00475	3.76225	-9.68153	2.88594e-13	2.54298e-12
PVP01_1426400	PVP01_1426400	Cambodian_vs_Brazil	-3.53219	6.0465	-7.73761	2.91783e-13	2.56776e-12
PVP01_0528200	PVP01_0528200	Cambodian_vs_Brazil	8.91017	3.92855	13.4073	2.9221e-13	2.56821e-12
PVP01_0729500	PVP01_0729500	Cambodian_vs_Brazil	5.54905	2.36671	11.8589	2.93421e-13	2.57554e-12
PVP01_0830300	PVP01_0830300	Cambodian_vs_Brazil	6.41504	5.05057	13.2152	2.95288e-13	2.5886e-12
PVP01_0702300	PVP01_0702300	Cambodian_vs_Brazil	-3.63231	4.41893	-8.694	3.11641e-13	2.72846e-12
PVP01_0422100	PVP01_0422100	Cambodian_vs_Brazil	-6.31822	2.05842	-11.9758	3.14053e-13	2.74606e-12
PVP01_1458100	PVP01_1458100	Cambodian_vs_Brazil	-3.26681	3.98906	-8.55444	3.18424e-13	2.78071e-12
PVP01_0825500	PVP01_0825500	Cambodian_vs_Brazil	-4.9025	3.53348	-8.2795	3.29167e-13	2.87086e-12
PVP01_1463900	PVP01_1463900	Cambodian_vs_Brazil	-5.40748	4.9593	-9.78132	3.30175e-13	2.87598e-12
PVP01_1459800	PVP01_1459800	Cambodian_vs_Brazil	-1.96751	6.25852	-7.37764	3.30623e-13	2.87621e-12
PVP01_1315400	PVP01_1315400	Cambodian_vs_Brazil	-4.14482	3.7841	-9.16508	3.34097e-13	2.90274e-12
PVP01_1220700	PVP01_1220700	Cambodian_vs_Brazil	-5.37619	4.59521	-11.6979	3.39434e-13	2.94479e-12
PVP01_1258300	PVP01_1258300	Cambodian_vs_Brazil	-6.33532	3.33296	-11.4878	3.398e-13	2.94479e-12
PVP01_1270800	PVP01_1270800	Cambodian_vs_Brazil	8.06125	4.6575	12.3773	3.48011e-13	3.01212e-12
PVP01_1126900	PVP01_1126900	Cambodian_vs_Brazil	-6.02428	3.63343	-8.24817	3.48535e-13	3.01284e-12
PVP01_1241300	PVP01_1241300	Cambodian_vs_Brazil	5.72183	4.85202	11.9011	3.57786e-13	3.0889e-12
PVP01_0511500	PVP01_0511500	Cambodian_vs_Brazil	-5.76603	4.14931	-9.34787	3.65693e-13	3.15317e-12
PVP01_0311700	PVP01_0311700	Cambodian_vs_Brazil	-7.25078	3.39755	-9.49947	3.72571e-13	3.20843e-12
PVP01_1454700	PVP01_1454700	Cambodian_vs_Brazil	6.08311	3.83484	11.8598	3.73692e-13	3.21403e-12
PVP01_1402800	PVP01_1402800	Cambodian_vs_Brazil	-5.02552	5.49225	-9.34502	3.77807e-13	3.24533e-12
PVP01_1239300	PVP01_1239300	Cambodian_vs_Brazil	2.03628	5.87446	7.88254	3.87261e-13	3.32237e-12
PVP01_1448900	PVP01_1448900	Cambodian_vs_Brazil	-4.36463	4.94454	-9.78667	3.91069e-13	3.35083e-12
PVP01_1225600	PVP01_1225600	Cambodian_vs_Brazil	-4.34807	4.39893	-8.78524	3.91923e-13	3.35394e-12
PVP01_1249200	PVP01_1249200	Cambodian_vs_Brazil	3.80885	5.47834	9.94408	3.92894e-13	3.35804e-12
PVP01_1259300	PVP01_1259300	Cambodian_vs_Brazil	2.69978	7.75405	8.50392	4.00552e-13	3.41921e-12
PVP01_0618400	PVP01_0618400	Cambodian_vs_Brazil	-4.02794	4.92208	-8.02761	4.21741e-13	3.59559e-12
PVP01_1226100	PVP01_1226100	Cambodian_vs_Brazil	-8.69756	4.13649	-11.5997	4.27687e-13	3.64174e-12
PVP01_1407300	PVP01_1407300	Cambodian_vs_Brazil	-6.3738	4.45834	-9.90372	4.35709e-13	3.70543e-12
PVP01_1411000	PVP01_1411000	Cambodian_vs_Brazil	-4.7301	3.43899	-8.69086	4.47244e-13	3.79879e-12
PVP01_0835100	PVP01_0835100	Cambodian_vs_Brazil	3.16237	6.69874	10.1048	4.56897e-13	3.87596e-12
PVP01_1014500	PVP01_1014500	Cambodian_vs_Brazil	-2.86983	5.63779	-8.02572	4.7186e-13	3.99301e-12
PVP01_0509400	PVP01_0509400	Cambodian_vs_Brazil	3.00011	4.885	9.6017	4.71864e-13	3.99301e-12
PVP01_0905400	PVP01_0905400	Cambodian_vs_Brazil	3.88649	3.80243	10.5453	4.7636e-13	4.02607e-12
PVP01_1232700	PVP01_1232700	Cambodian_vs_Brazil	-6.5469	4.58915	-10.8355	4.80234e-13	4.05379e-12
PVP01_1308400	PVP01_1308400	Cambodian_vs_Brazil	1.9117	5.78267	9.12721	4.91294e-13	4.14203e-12
PVP01_1337200	PVP01_1337200	Cambodian_vs_Brazil	1.8604	5.26335	7.38367	5.05054e-13	4.25279e-12
PVP01_1423600	PVP01_1423600	Cambodian_vs_Brazil	1.44819	6.42419	7.2282	5.14251e-13	4.32135e-12
PVP01_1129200	PVP01_1129200	Cambodian_vs_Brazil	-4.84025	3.29776	-11.202	5.14461e-13	4.32135e-12
PVP01_0604600	PVP01_0604600	Cambodian_vs_Brazil	-7.57173	5.01229	-13.0385	5.30052e-13	4.44684e-12
PVP01_0405600	PVP01_0405600	Cambodian_vs_Brazil	-6.1788	4.5002	-8.58972	5.39447e-13	4.5201e-12
PVP01_1253500	PVP01_1253500	Cambodian_vs_Brazil	2.65446	4.75791	9.74398	5.43249e-13	4.54638e-12
PVP01_0210200	PVP01_0210200	Cambodian_vs_Brazil	-6.8335	3.27087	-12.394	5.6152e-13	4.69354e-12
PVP01_0000190	PVP01_0000190	Cambodian_vs_Brazil	-5.80499	1.78016	-9.1343	5.6675e-13	4.73146e-12
PVP01_0621400	PVP01_0621400	Cambodian_vs_Brazil	6.56094	5.89735	12.3688	5.68931e-13	4.74387e-12
PVP01_1104200	PVP01_1104200	Cambodian_vs_Brazil	3.98224	4.00435	10.8774	5.72475e-13	4.7676e-12
PVP01_0533000	PVP01_0533000	Cambodian_vs_Brazil	-4.29302	1.12248	-11.0382	5.80095e-13	4.82517e-12
PVP01_1110100	PVP01_1110100	Cambodian_vs_Brazil	-3.96411	6.32553	-7.51709	6.02363e-13	5.0043e-12
PVP01_0517300	PVP01_0517300	Cambodian_vs_Brazil	-4.82725	5.64528	-9.51191	6.8754e-13	5.70499e-12
PVP01_0922800	PVP01_0922800	Cambodian_vs_Brazil	5.62766	3.95769	11.3086	6.92848e-13	5.74206e-12
PVP01_0620100	PVP01_0620100	Cambodian_vs_Brazil	5.59554	5.63808	12.006	7.16627e-13	5.93194e-12
PVP01_1265600	PVP01_1265600	Cambodian_vs_Brazil	-2.63034	6.23275	-7.52115	7.54641e-13	6.23903e-12
PVP01_0719100	PVP01_0719100	Cambodian_vs_Brazil	7.34197	10.752	11.4567	7.60375e-13	6.27884e-12
PVP01_0401700	PVP01_0401700	Cambodian_vs_Brazil	4.03419	1.49361	8.26771	7.62682e-13	6.29029e-12
PVP01_1405600	PVP01_1405600	Cambodian_vs_Brazil	2.24272	5.76933	7.99301	7.66268e-13	6.31224e-12
PVP01_1207400	PVP01_1207400	Cambodian_vs_Brazil	-5.71213	2.83826	-7.90513	7.82698e-13	6.43981e-12
PVP01_0819300	PVP01_0819300	Cambodian_vs_Brazil	-7.90133	6.2429	-10.9363	7.87155e-13	6.46869e-12
PVP01_0929200	PVP01_0929200	Cambodian_vs_Brazil	1.25369	7.1329	7.21842	8.14045e-13	6.68163e-12
PVP01_0615600	PVP01_0615600	Cambodian_vs_Brazil	-3.62254	7.54503	-9.46466	8.4005e-13	6.8868e-12
PVP01_1468300	PVP01_1468300	Cambodian_vs_Brazil	3.79139	3.45024	9.68074	8.9138e-13	7.29884e-12
PVP01_1248200	PVP01_1248200	Cambodian_vs_Brazil	-6.00337	4.30376	-9.88672	9.28549e-13	7.59409e-12
PVP01_0901000	PVP01_0901000	Cambodian_vs_Brazil	13.1506	4.97178	17.1898	9.36139e-13	7.6458e-12
PVP01_0827700	PVP01_0827700	Cambodian_vs_Brazil	-4.74846	3.68467	-10.5964	9.37111e-13	7.6458e-12
PVP01_0802200	PVP01_0802200	Cambodian_vs_Brazil	-3.08179	5.58641	-7.45937	9.41794e-13	7.67484e-12
PVP01_1011500	PVP01_1011500	Cambodian_vs_Brazil	5.99088	8.8335	11.1968	9.73649e-13	7.92497e-12
PVP01_0823400	PVP01_0823400	Cambodian_vs_Brazil	-4.04775	5.19554	-9.50793	1.01759e-12	8.27273e-12
PVP01_1306100	PVP01_1306100	Cambodian_vs_Brazil	2.97168	7.27592	9.46668	1.0604e-12	8.61056e-12
PVP01_0108700	PVP01_0108700	Cambodian_vs_Brazil	-3.93352	7.84545	-7.7578	1.08318e-12	8.78507e-12
PVP01_0411700	PVP01_0411700	Cambodian_vs_Brazil	4.70367	5.48592	7.91762	1.10895e-12	8.98343e-12
PVP01_1444100	PVP01_1444100	Cambodian_vs_Brazil	-2.42382	4.90785	-7.39191	1.12188e-12	9.07739e-12
PVP01_0110300	PVP01_0110300	Cambodian_vs_Brazil	3.19402	5.65069	10.6871	1.14793e-12	9.27714e-12
PVP01_1319900	PVP01_1319900	Cambodian_vs_Brazil	4.34807	6.11185	9.6595	1.1574e-12	9.34265e-12
PVP01_0523300	PVP01_0523300	Cambodian_vs_Brazil	10.142	5.99328	11.6646	1.16865e-12	9.42233e-12
PVP01_1024900	PVP01_1024900	Cambodian_vs_Brazil	1.21106	6.53357	7.40224	1.21904e-12	9.81704e-12
PVP01_1141000	PVP01_1141000	Cambodian_vs_Brazil	6.4381	5.5053	10.3402	1.23555e-12	9.93822e-12
PVP01_0004220	PVP01_0004220	Cambodian_vs_Brazil	-6.19878	2.00176	-9.63441	1.30018e-12	1.04458e-11
PVP01_0529900	PVP01_0529900	Cambodian_vs_Brazil	-3.50544	2.87411	-9.01003	1.30554e-12	1.04766e-11
PVP01_0946400	PVP01_0946400	Cambodian_vs_Brazil	-6.11068	1.96548	-14.033	1.30857e-12	1.04885e-11
PVP01_1127600	PVP01_1127600	Cambodian_vs_Brazil	-5.25145	5.05211	-9.15328	1.40557e-12	1.12528e-11
PVP01_0912100	PVP01_0912100	Cambodian_vs_Brazil	-3.32158	4.84039	-8.22583	1.41479e-12	1.13133e-11
PVP01_0414800	PVP01_0414800	Cambodian_vs_Brazil	-5.83854	5.86306	-7.95311	1.4755e-12	1.1785e-11
PVP01_1407400	PVP01_1407400	Cambodian_vs_Brazil	4.30318	5.15878	10.4981	1.48541e-12	1.18503e-11
PVP01_0418800	PVP01_0418800	Cambodian_vs_Brazil	9.777	8.70561	13.479	1.51569e-12	1.20778e-11
PVP01_0422400	PVP01_0422400	Cambodian_vs_Brazil	-4.65206	1.25362	-9.217	1.53719e-12	1.22348e-11
PVP01_0515100	PVP01_0515100	Cambodian_vs_Brazil	7.10661	5.5466	10.6693	1.56716e-12	1.24588e-11
PVP01_1202500	PVP01_1202500	Cambodian_vs_Brazil	6.71385	5.23608	12.5461	1.58414e-12	1.25791e-11
PVP01_1327600	PVP01_1327600	Cambodian_vs_Brazil	5.20358	4.74052	11.6473	1.60127e-12	1.27004e-11
PVP01_1003300	PVP01_1003300	Cambodian_vs_Brazil	-4.1044	3.11121	-9.03114	1.62896e-12	1.29051e-11
PVP01_1423000	PVP01_1423000	Cambodian_vs_Brazil	5.71724	7.9988	10.8468	1.67113e-12	1.32238e-11
PVP01_1231300	PVP01_1231300	Cambodian_vs_Brazil	1.97379	6.11483	7.3851	1.70632e-12	1.34866e-11
PVP01_0611600	PVP01_0611600	Cambodian_vs_Brazil	5.0034	6.17161	10.4739	1.71197e-12	1.35156e-11
PVP01_0915800	PVP01_0915800	Cambodian_vs_Brazil	3.39125	3.35997	9.22669	1.71767e-12	1.3545e-11
PVP01_0824500	PVP01_0824500	Cambodian_vs_Brazil	9.97348	8.05332	14.8235	1.76352e-12	1.38906e-11
PVP01_1310400	PVP01_1310400	Cambodian_vs_Brazil	-2.80259	4.81537	-7.92809	1.80233e-12	1.41798e-11
PVP01_1341100	PVP01_1341100	Cambodian_vs_Brazil	3.58385	4.60596	11.0043	1.90813e-12	1.49922e-11
PVP01_1224100	PVP01_1224100	Cambodian_vs_Brazil	-3.43276	5.91861	-8.86222	1.91204e-12	1.49922e-11
PVP01_1017600	PVP01_1017600	Cambodian_vs_Brazil	-4.2406	6.80927	-9.11398	1.91217e-12	1.49922e-11
PVP01_0423500	PVP01_0423500	Cambodian_vs_Brazil	-9.34338	3.45353	-11.7091	1.92265e-12	1.50571e-11
PVP01_0300400	PVP01_0300400	Cambodian_vs_Brazil	6.16851	3.67043	11.5339	2.02637e-12	1.58512e-11
PVP01_1322400	PVP01_1322400	Cambodian_vs_Brazil	-5.7361	4.38057	-7.9545	2.03193e-12	1.58765e-11
PVP01_1213400	PVP01_1213400	Cambodian_vs_Brazil	-2.49107	6.67071	-7.26163	2.0565e-12	1.60501e-11
PVP01_1320100	PVP01_1320100	Cambodian_vs_Brazil	3.8255	4.47191	8.27099	2.09198e-12	1.63084e-11
PVP01_0826100	PVP01_0826100	Cambodian_vs_Brazil	-4.2991	2.64309	-8.02223	2.11499e-12	1.6469e-11
PVP01_1017000	PVP01_1017000	Cambodian_vs_Brazil	-4.59295	5.90951	-8.89994	2.19009e-12	1.70343e-11
PVP01_1139700	PVP01_1139700	Cambodian_vs_Brazil	5.2266	4.132	9.87227	2.22629e-12	1.72962e-11
PVP01_1452100	PVP01_1452100	Cambodian_vs_Brazil	-6.73843	3.55389	-11.0441	2.24246e-12	1.7402e-11
PVP01_1436400	PVP01_1436400	Cambodian_vs_Brazil	-5.26434	2.97122	-9.43813	2.27038e-12	1.75986e-11
PVP01_1337400	PVP01_1337400	Cambodian_vs_Brazil	3.8074	5.7708	10.9634	2.29615e-12	1.77783e-11
PVP01_1320500	PVP01_1320500	Cambodian_vs_Brazil	4.69919	6.2222	10.5284	2.29924e-12	1.7782e-11
PVP01_0209900	PVP01_0209900	Cambodian_vs_Brazil	6.34116	5.79979	11.323	2.41095e-12	1.86249e-11
PVP01_1129900	PVP01_1129900	Cambodian_vs_Brazil	3.50899	7.50721	8.84411	2.53259e-12	1.95424e-11
PVP01_0614900	PVP01_0614900	Cambodian_vs_Brazil	-4.44419	6.50657	-8.77038	2.55731e-12	1.97109e-11
PVP01_0423700	PVP01_0423700	Cambodian_vs_Brazil	-3.50347	0.757235	-8.49951	2.56434e-12	1.97428e-11
PVP01_1406900	PVP01_1406900	Cambodian_vs_Brazil	6.05057	5.92729	11.9663	2.59226e-12	1.99353e-11
PVP01_1130400	PVP01_1130400	Cambodian_vs_Brazil	5.17638	6.96873	10.6899	2.62344e-12	2.01524e-11
PVP01_0416000	PVP01_0416000	Cambodian_vs_Brazil	-2.83107	4.86045	-7.41554	2.65107e-12	2.03418e-11
PVP01_1136200	PVP01_1136200	Cambodian_vs_Brazil	-2.27714	6.51919	-8.07942	2.67725e-12	2.04986e-11
PVP01_1234600	PVP01_1234600	Cambodian_vs_Brazil	3.46763	6.06423	9.71868	2.67751e-12	2.04986e-11
PVP01_1338800	PVP01_1338800	Cambodian_vs_Brazil	-3.11959	5.54245	-7.45522	2.70078e-12	2.06536e-11
PVP01_1417400	PVP01_1417400	Cambodian_vs_Brazil	3.18496	6.75314	8.35205	2.80657e-12	2.14385e-11
PVP01_0604400	PVP01_0604400	Cambodian_vs_Brazil	-4.57622	1.74542	-9.3771	2.84174e-12	2.1683e-11
PVP01_0713900	PVP01_0713900	Cambodian_vs_Brazil	5.74129	2.47671	11.0529	2.85843e-12	2.1786e-11
PVP01_1212900	PVP01_1212900	Cambodian_vs_Brazil	-3.83227	6.37081	-9.06993	2.87111e-12	2.18582e-11
PVP01_0914100	PVP01_0914100	Cambodian_vs_Brazil	-5.45372	6.27873	-9.90007	3.00302e-12	2.2837e-11
PVP01_0304800	PVP01_0304800	Cambodian_vs_Brazil	4.38343	7.02004	10.8357	3.08271e-12	2.34169e-11
PVP01_1461900	PVP01_1461900	Cambodian_vs_Brazil	2.31813	5.09452	7.25365	3.12486e-12	2.37108e-11
PVP01_0502800	PVP01_0502800	Cambodian_vs_Brazil	4.98296	2.81526	10.1714	3.13697e-12	2.37762e-11
PVP01_1300700	PVP01_1300700	Cambodian_vs_Brazil	4.80872	2.844	9.76652	3.14598e-12	2.3818e-11
PVP01_0609900	PVP01_0609900	Cambodian_vs_Brazil	-4.52502	4.73954	-8.84797	3.20976e-12	2.4274e-11
PVP01_1000700	PVP01_1000700	Cambodian_vs_Brazil	5.68395	2.92377	10.0617	3.23543e-12	2.44411e-11
PVP01_1430100	PVP01_1430100	Cambodian_vs_Brazil	-3.41831	4.39697	-7.74434	3.31475e-12	2.50126e-11
PVP01_0714700	PVP01_0714700	Cambodian_vs_Brazil	5.4376	6.6546	9.84524	3.32041e-12	2.50277e-11
PVP01_0713200	PVP01_0713200	Cambodian_vs_Brazil	-4.79792	3.69326	-7.86703	3.36151e-12	2.53095e-11
PVP01_0412600	PVP01_0412600	Cambodian_vs_Brazil	-4.66659	4.8571	-9.29961	3.45253e-12	2.59662e-11
PVP01_1020600	PVP01_1020600	Cambodian_vs_Brazil	-7.33768	3.6726	-10.3871	3.50857e-12	2.63587e-11
PVP01_0814900	PVP01_0814900	Cambodian_vs_Brazil	5.1537	5.51556	10.263	3.51832e-12	2.64029e-11
PVP01_1014600	PVP01_1014600	Cambodian_vs_Brazil	-1.72582	5.45019	-7.04628	3.53164e-12	2.64737e-11
PVP01_0933800	PVP01_0933800	Cambodian_vs_Brazil	6.32327	1.09834	9.36474	3.5687e-12	2.67222e-11
PVP01_0833400	PVP01_0833400	Cambodian_vs_Brazil	-3.7516	5.92511	-8.12997	3.66068e-12	2.73809e-11
PVP01_0212400	PVP01_0212400	Cambodian_vs_Brazil	-5.04026	4.79169	-7.69961	3.72026e-12	2.77961e-11
PVP01_0416200	PVP01_0416200	Cambodian_vs_Brazil	-4.47795	4.04383	-7.9904	3.74629e-12	2.796e-11
PVP01_1410300	PVP01_1410300	Cambodian_vs_Brazil	-1.33136	4.80605	-7.08903	3.81245e-12	2.84227e-11
PVP01_0947900	PVP01_0947900	Cambodian_vs_Brazil	-6.42383	2.10909	-12.9673	3.96894e-12	2.9554e-11
PVP01_1465100	PVP01_1465100	Cambodian_vs_Brazil	2.89673	4.14376	7.09862	3.97284e-12	2.9554e-11
PVP01_0518100	PVP01_0518100	Cambodian_vs_Brazil	3.69044	3.62965	10.0912	4.03374e-12	2.99743e-11
PVP01_0939100	PVP01_0939100	Cambodian_vs_Brazil	-5.92229	2.74118	-7.79259	4.0488e-12	3.00535e-11
PVP01_1455000	PVP01_1455000	Cambodian_vs_Brazil	-7.37483	4.66063	-9.22683	4.06949e-12	3.01743e-11
PVP01_1143300	PVP01_1143300	Cambodian_vs_Brazil	3.57963	5.77479	9.85925	4.35051e-12	3.2223e-11
PVP01_1413700	PVP01_1413700	Cambodian_vs_Brazil	6.40373	6.63414	10.7009	4.36487e-12	3.22944e-11
PVP01_0114600	PVP01_0114600	Cambodian_vs_Brazil	-4.29843	5.11029	-8.95758	4.37704e-12	3.23494e-11
PVP01_1112800	PVP01_1112800	Cambodian_vs_Brazil	-4.90975	4.08002	-8.86123	4.46641e-12	3.29742e-11
PVP01_0809900	PVP01_0809900	Cambodian_vs_Brazil	4.66273	6.76887	11.6766	4.5505e-12	3.35587e-11
PVP01_0940600	PVP01_0940600	Cambodian_vs_Brazil	2.84812	4.50451	7.45002	4.57003e-12	3.36664e-11
PVP01_0947200	PVP01_0947200	Cambodian_vs_Brazil	-8.65978	3.14204	-11.8963	4.77279e-12	3.51222e-11
PVP01_1434800	PVP01_1434800	Cambodian_vs_Brazil	5.40712	6.55758	10.0202	4.84375e-12	3.5606e-11
PVP01_0707500	PVP01_0707500	Cambodian_vs_Brazil	-2.65198	5.43009	-8.78619	4.9089e-12	3.60461e-11
PVP01_0707600	PVP01_0707600	Cambodian_vs_Brazil	4.23693	6.8764	9.59499	5.04032e-12	3.69714e-11
PVP01_0834300	PVP01_0834300	Cambodian_vs_Brazil	2.81536	6.69348	7.40159	5.26486e-12	3.8577e-11
PVP01_0614100	PVP01_0614100	Cambodian_vs_Brazil	5.71727	4.29756	11.0627	5.36631e-12	3.92782e-11
PVP01_0730800	PVP01_0730800	Cambodian_vs_Brazil	-4.35767	6.08785	-9.58297	5.37322e-12	3.92866e-11
PVP01_1211300	PVP01_1211300	Cambodian_vs_Brazil	-2.87765	5.43022	-7.34538	5.39221e-12	3.93833e-11
PVP01_1310500	PVP01_1310500	Cambodian_vs_Brazil	4.32103	7.51831	8.63035	5.4757e-12	3.99504e-11
PVP01_0721000	PVP01_0721000	Cambodian_vs_Brazil	-6.68835	5.47143	-8.89578	5.72393e-12	4.17169e-11
PVP01_1240500	PVP01_1240500	Cambodian_vs_Brazil	-5.66483	4.63304	-11.4601	5.80641e-12	4.22729e-11
PVP01_0903300	PVP01_0903300	Cambodian_vs_Brazil	3.62128	0.774057	7.9098	6.06856e-12	4.41344e-11
PVP01_1454900	PVP01_1454900	Cambodian_vs_Brazil	-5.78103	3.1259	-9.0806	6.17029e-12	4.48265e-11
PVP01_0912000	PVP01_0912000	Cambodian_vs_Brazil	1.96594	4.70634	7.02164	6.54018e-12	4.74632e-11
PVP01_0404500	PVP01_0404500	Cambodian_vs_Brazil	5.36985	3.44425	10.6903	6.6218e-12	4.79988e-11
PVP01_0941700	PVP01_0941700	Cambodian_vs_Brazil	4.90345	4.99093	11.5914	6.62804e-12	4.79988e-11
PVP01_1439200	PVP01_1439200	Cambodian_vs_Brazil	-7.55684	5.32449	-12.3691	6.65818e-12	4.8166e-11
PVP01_0317500	PVP01_0317500	Cambodian_vs_Brazil	-2.88422	3.37657	-7.51128	6.68336e-12	4.8297e-11
PVP01_1328100	PVP01_1328100	Cambodian_vs_Brazil	-6.31632	4.14336	-9.26136	6.90172e-12	4.98222e-11
PVP01_1015700	PVP01_1015700	Cambodian_vs_Brazil	-3.16817	4.70943	-6.98755	7.09083e-12	5.11333e-11
PVP01_1310700	PVP01_1310700	Cambodian_vs_Brazil	-4.69919	5.30362	-8.55095	7.15911e-12	5.15712e-11
PVP01_0709400	PVP01_0709400	Cambodian_vs_Brazil	-2.79283	5.4552	-7.23195	7.22328e-12	5.19787e-11
PVP01_0504700	PVP01_0504700	Cambodian_vs_Brazil	-3.44879	6.91379	-7.25437	7.31612e-12	5.25914e-11
PVP01_0314000	PVP01_0314000	Cambodian_vs_Brazil	7.70017	4.57319	12.7827	7.41956e-12	5.32404e-11
PVP01_0944400	PVP01_0944400	Cambodian_vs_Brazil	-4.80833	1.34276	-9.47069	7.422e-12	5.32404e-11
PVP01_0004250	PVP01_0004250	Cambodian_vs_Brazil	-6.69755	2.21483	-9.30376	7.50772e-12	5.37694e-11
PVP01_0517000	PVP01_0517000	Cambodian_vs_Brazil	4.85496	3.7673	10.7834	7.5115e-12	5.37694e-11
PVP01_1457700	PVP01_1457700	Cambodian_vs_Brazil	-6.46482	4.12561	-8.43621	7.567e-12	5.411e-11
PVP01_0108300	PVP01_0108300	Cambodian_vs_Brazil	-3.73313	4.29997	-7.45912	7.57776e-12	5.41302e-11
PVP01_1313100	PVP01_1313100	Cambodian_vs_Brazil	1.83321	4.26435	7.62311	7.66437e-12	5.46473e-11
PVP01_1338600	PVP01_1338600	Cambodian_vs_Brazil	2.88889	7.2765	8.39781	7.66614e-12	5.46473e-11
PVP01_1313300	PVP01_1313300	Cambodian_vs_Brazil	5.77118	7.27824	8.68318	7.92179e-12	5.64107e-11
PVP01_0527600	PVP01_0527600	Cambodian_vs_Brazil	-6.79073	6.08053	-8.76624	7.94884e-12	5.65444e-11
PVP01_0213900	PVP01_0213900	Cambodian_vs_Brazil	-5.54033	2.79188	-11.0398	7.96731e-12	5.66168e-11
PVP01_1014200	PVP01_1014200	Cambodian_vs_Brazil	3.24731	7.0445	7.17741	8.04823e-12	5.71324e-11
PVP01_0611200	PVP01_0611200	Cambodian_vs_Brazil	-5.39514	5.4792	-10.2444	8.23927e-12	5.84278e-11
PVP01_0611900	PVP01_0611900	Cambodian_vs_Brazil	-4.38515	5.50846	-8.00073	8.43796e-12	5.97226e-11
PVP01_1030600	PVP01_1030600	Cambodian_vs_Brazil	-3.01354	4.99641	-7.73593	8.43935e-12	5.97226e-11
PVP01_0725400	PVP01_0725400	Cambodian_vs_Brazil	-6.12705	4.15963	-11.431	8.63109e-12	6.10162e-11
PVP01_1145400	PVP01_1145400	Cambodian_vs_Brazil	-4.40637	5.36506	-9.66442	8.66431e-12	6.11877e-11
PVP01_0402200	PVP01_0402200	Cambodian_vs_Brazil	7.44009	2.3706	12.3986	8.86066e-12	6.25097e-11
PVP01_0718400	PVP01_0718400	Cambodian_vs_Brazil	-3.54818	4.97159	-8.13352	8.98478e-12	6.332e-11
PVP01_0115400	PVP01_0115400	Cambodian_vs_Brazil	2.6993	3.73223	8.27104	9.07747e-12	6.39072e-11
PVP01_0011020	PVP01_0011020	Cambodian_vs_Brazil	-3.89843	0.930825	-8.04821	9.16073e-12	6.4427e-11
PVP01_1141900	PVP01_1141900	Cambodian_vs_Brazil	5.41932	6.43304	10.4475	9.38343e-12	6.59253e-11
PVP01_0829000	PVP01_0829000	Cambodian_vs_Brazil	6.02454	4.44817	11.8886	9.91757e-12	6.96064e-11
PVP01_1109000	PVP01_1109000	Cambodian_vs_Brazil	3.90107	4.9109	8.61257	1.00943e-11	7.07017e-11
PVP01_0702500	PVP01_0702500	Cambodian_vs_Brazil	-2.99555	4.34621	-9.53239	1.00943e-11	7.07017e-11
PVP01_1100700	PVP01_1100700	Cambodian_vs_Brazil	7.10338	4.55658	11.9345	1.03347e-11	7.23111e-11
PVP01_0210400	PVP01_0210400	Cambodian_vs_Brazil	2.19308	6.5834	7.62624	1.10113e-11	7.69662e-11
PVP01_0819800	PVP01_0819800	Cambodian_vs_Brazil	9.90348	6.43828	13.0869	1.10866e-11	7.74135e-11
PVP01_0909100	PVP01_0909100	Cambodian_vs_Brazil	3.3819	4.22859	6.99496	1.11004e-11	7.74307e-11
PVP01_1402100	PVP01_1402100	Cambodian_vs_Brazil	-3.91276	7.22821	-7.56067	1.11535e-11	7.77215e-11
PVP01_1433100	PVP01_1433100	Cambodian_vs_Brazil	-2.15161	4.28989	-7.74528	1.11836e-11	7.78017e-11
PVP01_0104200	PVP01_0104200	Cambodian_vs_Brazil	6.39445	5.10293	12.1795	1.11878e-11	7.78017e-11
PVP01_1424400	PVP01_1424400	Cambodian_vs_Brazil	3.26136	5.32052	7.96038	1.16013e-11	8.05956e-11
PVP01_0607000	PVP01_0607000	Cambodian_vs_Brazil	3.40371	7.41446	8.50462	1.18857e-11	8.24109e-11
PVP01_0501900	PVP01_0501900	Cambodian_vs_Brazil	7.46921	3.17668	10.779	1.18868e-11	8.24109e-11
PVP01_0624200	PVP01_0624200	Cambodian_vs_Brazil	5.56856	1.81768	11.3216	1.19029e-11	8.24389e-11
PVP01_1000500	PVP01_1000500	Cambodian_vs_Brazil	5.91002	2.55608	10.4108	1.19192e-11	8.24685e-11
PVP01_0810300	PVP01_0810300	Cambodian_vs_Brazil	4.52166	5.88449	10.7807	1.19803e-11	8.28073e-11
PVP01_0312400	PVP01_0312400	Cambodian_vs_Brazil	-5.98898	2.86375	-11.5225	1.20311e-11	8.30739e-11
PVP01_1413000	PVP01_1413000	Cambodian_vs_Brazil	-5.20226	4.4556	-10.1043	1.3016e-11	8.97841e-11
PVP01_1310200	PVP01_1310200	Cambodian_vs_Brazil	3.54645	4.05126	9.74068	1.32422e-11	9.12522e-11
PVP01_0001440	PVP01_0001440	Cambodian_vs_Brazil	-8.26526	2.95692	-11.638	1.32735e-11	9.13757e-11
PVP01_0947500	PVP01_0947500	Cambodian_vs_Brazil	-4.98193	1.4062	-7.36764	1.34857e-11	9.27432e-11
PVP01_1249300	PVP01_1249300	Cambodian_vs_Brazil	3.99171	6.55615	7.99402	1.37289e-11	9.42446e-11
PVP01_1330800	PVP01_1330800	Cambodian_vs_Brazil	4.76853	5.53344	12.0131	1.37316e-11	9.42446e-11
PVP01_1211900	PVP01_1211900	Cambodian_vs_Brazil	4.95511	5.68125	10.7523	1.38069e-11	9.46659e-11
PVP01_1243500	PVP01_1243500	Cambodian_vs_Brazil	-3.01152	4.9703	-7.90198	1.38399e-11	9.4737e-11
PVP01_0109800	PVP01_0109800	Cambodian_vs_Brazil	-3.73605	3.1403	-7.80733	1.3845e-11	9.4737e-11
PVP01_0912900	PVP01_0912900	Cambodian_vs_Brazil	2.73745	7.29288	7.68188	1.41464e-11	9.67022e-11
PVP01_0913700	PVP01_0913700	Cambodian_vs_Brazil	5.09828	5.77375	9.14914	1.437e-11	9.81328e-11
PVP01_1418000	PVP01_1418000	Cambodian_vs_Brazil	-6.42903	6.06974	-11.9478	1.51542e-11	1.03311e-10
PVP01_1242000	PVP01_1242000	Cambodian_vs_Brazil	4.64086	1.92966	7.78503	1.51685e-11	1.03311e-10
PVP01_1441800	PVP01_1441800	Cambodian_vs_Brazil	7.92928	7.39539	11.7167	1.51736e-11	1.03311e-10
PVP01_1456600	PVP01_1456600	Cambodian_vs_Brazil	2.4483	6.16279	8.27216	1.52464e-11	1.03703e-10
PVP01_0010670	PVP01_0010670	Cambodian_vs_Brazil	-7.34725	2.52876	-9.52943	1.55449e-11	1.05628e-10
PVP01_1011700	PVP01_1011700	Cambodian_vs_Brazil	2.65755	4.29874	6.96504	1.56638e-11	1.0633e-10
PVP01_0306600	PVP01_0306600	Cambodian_vs_Brazil	7.02061	6.28093	10.9864	1.5801e-11	1.07155e-10
PVP01_0528600	PVP01_0528600	Cambodian_vs_Brazil	-5.62971	3.54293	-8.04775	1.58468e-11	1.07359e-10
PVP01_0527700	PVP01_0527700	Cambodian_vs_Brazil	-6.33244	6.0326	-11.5948	1.61023e-11	1.08981e-10
PVP01_1202100	PVP01_1202100	Cambodian_vs_Brazil	4.25864	7.19233	9.44649	1.6156e-11	1.09237e-10
PVP01_0420900	PVP01_0420900	Cambodian_vs_Brazil	-5.62108	4.04541	-10.5092	1.64996e-11	1.1145e-10
PVP01_1257300	PVP01_1257300	Cambodian_vs_Brazil	6.16222	7.85352	9.45216	1.6723e-11	1.12847e-10
PVP01_1113200	PVP01_1113200	Cambodian_vs_Brazil	-4.62089	7.19389	-9.54955	1.74045e-11	1.1733e-10
PVP01_0944000	PVP01_0944000	Cambodian_vs_Brazil	-5.49117	1.65764	-9.41287	1.75994e-11	1.18527e-10
PVP01_1307000	PVP01_1307000	Cambodian_vs_Brazil	-6.12785	2.80282	-9.06178	1.81036e-11	1.21802e-10
PVP01_0413300	PVP01_0413300	Cambodian_vs_Brazil	-4.05331	3.75895	-7.41407	1.8879e-11	1.26895e-10
PVP01_0912400	PVP01_0912400	Cambodian_vs_Brazil	3.99778	4.75546	10.163	1.91633e-11	1.28678e-10
PVP01_0825000	PVP01_0825000	Cambodian_vs_Brazil	-4.26475	6.04818	-7.03109	1.9218e-11	1.28919e-10
PVP01_1466000	PVP01_1466000	Cambodian_vs_Brazil	-6.00039	7.10097	-11.0672	1.93823e-11	1.29894e-10
PVP01_0715800	PVP01_0715800	Cambodian_vs_Brazil	5.2085	6.26018	10.8774	1.94175e-11	1.30002e-10
PVP01_0709700	PVP01_0709700	Cambodian_vs_Brazil	-3.78045	4.4889	-7.84368	1.9565e-11	1.30862e-10
PVP01_0529000	PVP01_0529000	Cambodian_vs_Brazil	-2.91347	5.89491	-7.19048	1.98616e-11	1.32715e-10
PVP01_1454300	PVP01_1454300	Cambodian_vs_Brazil	2.0283	4.27524	8.25387	2.00064e-11	1.33552e-10
PVP01_0622200	PVP01_0622200	Cambodian_vs_Brazil	5.03247	4.33918	10.6091	2.00658e-11	1.33818e-10
PVP01_0936100	PVP01_0936100	Cambodian_vs_Brazil	-5.36287	6.43254	-8.88519	2.01021e-11	1.33929e-10
PVP01_1464400	PVP01_1464400	Cambodian_vs_Brazil	2.79518	6.38189	8.42066	2.1341e-11	1.42044e-10
PVP01_0113700	PVP01_0113700	Cambodian_vs_Brazil	-6.15358	5.63789	-10.4297	2.1532e-11	1.43176e-10
PVP01_0821400	PVP01_0821400	Cambodian_vs_Brazil	-5.12024	4.60659	-9.58653	2.172e-11	1.44286e-10
PVP01_0837800	PVP01_0837800	Cambodian_vs_Brazil	-5.06873	3.99957	-8.52396	2.21928e-11	1.47283e-10
PVP01_1246300	PVP01_1246300	Cambodian_vs_Brazil	4.54268	4.66766	11.3346	2.35305e-11	1.5601e-10
PVP01_1345500	PVP01_1345500	Cambodian_vs_Brazil	5.09495	3.72165	10.5897	2.45184e-11	1.62402e-10
PVP01_0919200	PVP01_0919200	Cambodian_vs_Brazil	2.35091	4.36809	7.02058	2.49528e-11	1.65119e-10
PVP01_1453900	PVP01_1453900	Cambodian_vs_Brazil	5.36783	5.46544	11.2054	2.50031e-11	1.65143e-10
PVP01_0837100	PVP01_0837100	Cambodian_vs_Brazil	4.6368	4.89081	10.5624	2.50048e-11	1.65143e-10
PVP01_0701000	PVP01_0701000	Cambodian_vs_Brazil	4.59422	2.84211	8.55196	2.5231e-11	1.66476e-10
PVP01_1421000	PVP01_1421000	Cambodian_vs_Brazil	3.45215	6.4195	8.05591	2.54736e-11	1.67914e-10
PVP01_1257700	PVP01_1257700	Cambodian_vs_Brazil	-5.0396	5.64805	-8.85586	2.60643e-11	1.71642e-10
PVP01_0909600	PVP01_0909600	Cambodian_vs_Brazil	6.13691	3.47436	10.1141	2.67403e-11	1.75924e-10
PVP01_1225000	PVP01_1225000	Cambodian_vs_Brazil	3.08336	6.33215	8.64137	2.71238e-11	1.78276e-10
PVP01_1462100	PVP01_1462100	Cambodian_vs_Brazil	-3.85572	4.71093	-7.52052	2.71759e-11	1.78446e-10
PVP01_1340600	PVP01_1340600	Cambodian_vs_Brazil	3.92894	7.7159	8.32028	2.75373e-11	1.80646e-10
PVP01_1344900	PVP01_1344900	Cambodian_vs_Brazil	-6.75165	4.01543	-8.63876	2.80084e-11	1.8356e-10
PVP01_0313900	PVP01_0313900	Cambodian_vs_Brazil	2.35199	6.36295	8.32806	2.81157e-11	1.84086e-10
PVP01_0527400	PVP01_0527400	Cambodian_vs_Brazil	4.90365	5.9846	11.4399	2.91337e-11	1.90569e-10
PVP01_0835600	PVP01_0835600	Cambodian_vs_Brazil	3.15308	4.38141	8.02071	2.92056e-11	1.90856e-10
PVP01_1030700	PVP01_1030700	Cambodian_vs_Brazil	-2.75585	5.29095	-7.29541	2.92863e-11	1.91201e-10
PVP01_1243800	PVP01_1243800	Cambodian_vs_Brazil	-4.09388	4.70431	-7.49783	2.94616e-11	1.92162e-10
PVP01_1425900	PVP01_1425900	Cambodian_vs_Brazil	3.73173	5.75752	8.46013	3.02555e-11	1.97152e-10
PVP01_0522000	PVP01_0522000	Cambodian_vs_Brazil	-3.92535	5.23418	-7.80933	3.03171e-11	1.97365e-10
PVP01_0614400	PVP01_0614400	Cambodian_vs_Brazil	6.79129	6.46143	9.98215	3.04645e-11	1.98135e-10
PVP01_1308100	PVP01_1308100	Cambodian_vs_Brazil	-3.09935	3.73868	-7.49333	3.17869e-11	2.0654e-10
PVP01_0838100	PVP01_0838100	Cambodian_vs_Brazil	-3.70428	3.77473	-7.54249	3.23589e-11	2.10056e-10
PVP01_1318200	PVP01_1318200	Cambodian_vs_Brazil	3.07294	3.97049	7.89521	3.2414e-11	2.10214e-10
PVP01_1417800	PVP01_1417800	Cambodian_vs_Brazil	3.6313	5.7208	9.52808	3.27428e-11	2.12144e-10
PVP01_1123700	PVP01_1123700	Cambodian_vs_Brazil	3.22382	6.39482	8.5739	3.28643e-11	2.1273e-10
PVP01_0622400	PVP01_0622400	Cambodian_vs_Brazil	-4.18351	6.55249	-8.22263	3.39673e-11	2.19661e-10
PVP01_0206000	PVP01_0206000	Cambodian_vs_Brazil	3.22571	5.21155	8.95443	3.45039e-11	2.22921e-10
PVP01_1019900	PVP01_1019900	Cambodian_vs_Brazil	-2.64722	3.51614	-7.46855	3.52127e-11	2.27285e-10
PVP01_0918500	PVP01_0918500	Cambodian_vs_Brazil	-4.808	3.94648	-9.46927	3.5659e-11	2.29948e-10
PVP01_0727600	PVP01_0727600	Cambodian_vs_Brazil	2.99656	5.57881	7.7996	3.58664e-11	2.31068e-10
PVP01_0000100	PVP01_0000100	Cambodian_vs_Brazil	-5.89137	1.85925	-10.4259	3.67892e-11	2.36789e-10
PVP01_MIT03400	PVP01_MIT03400	Cambodian_vs_Brazil	-8.2515	7.70376	-8.75481	3.70053e-11	2.37956e-10
PVP01_0735000	PVP01_0735000	Cambodian_vs_Brazil	-5.8254	6.20653	-9.99718	3.71955e-11	2.38954e-10
PVP01_1311400	PVP01_1311400	Cambodian_vs_Brazil	-3.89187	4.50892	-8.60983	3.8215e-11	2.45273e-10
PVP01_0508300	PVP01_0508300	Cambodian_vs_Brazil	5.37801	3.85857	10.536	3.83478e-11	2.45894e-10
PVP01_0834900	PVP01_0834900	Cambodian_vs_Brazil	1.37411	6.44932	7.01408	3.93973e-11	2.52387e-10
PVP01_0720700	PVP01_0720700	Cambodian_vs_Brazil	-2.81589	6.52203	-7.10465	3.96036e-11	2.5347e-10
PVP01_0611800	PVP01_0611800	Cambodian_vs_Brazil	5.00363	6.17555	10.1898	3.96865e-11	2.53763e-10
PVP01_1452900	PVP01_1452900	Cambodian_vs_Brazil	5.93617	6.20942	10.5634	3.98022e-11	2.54265e-10
PVP01_0308400	PVP01_0308400	Cambodian_vs_Brazil	-3.37299	5.84375	-8.31864	4.09838e-11	2.61369e-10
PVP01_1409100	PVP01_1409100	Cambodian_vs_Brazil	2.46223	6.4089	6.74762	4.09908e-11	2.61369e-10
PVP01_1444300	PVP01_1444300	Cambodian_vs_Brazil	-5.05392	5.47851	-9.75809	4.12631e-11	2.6286e-10
PVP01_0517800	PVP01_0517800	Cambodian_vs_Brazil	-3.89084	4.18917	-7.2363	4.13606e-11	2.63236e-10
PVP01_1441600	PVP01_1441600	Cambodian_vs_Brazil	-5.90858	5.97346	-11.4999	4.14183e-11	2.63357e-10
PVP01_0724100	PVP01_0724100	Cambodian_vs_Brazil	-7.72842	3.56814	-7.77429	4.18095e-11	2.65597e-10
PVP01_0928500	PVP01_0928500	Cambodian_vs_Brazil	2.47626	6.31512	7.96039	4.20411e-11	2.66821e-10
PVP01_0833000	PVP01_0833000	Cambodian_vs_Brazil	-8.86398	4.98676	-11.5248	4.2188e-11	2.67504e-10
PVP01_1450900	PVP01_1450900	Cambodian_vs_Brazil	2.81634	6.36132	8.64882	4.2268e-11	2.67762e-10
PVP01_1225700	PVP01_1225700	Cambodian_vs_Brazil	-3.63777	4.05544	-7.99981	4.27389e-11	2.70495e-10
PVP01_1467800	PVP01_1467800	Cambodian_vs_Brazil	4.28731	3.71978	8.48458	4.32206e-11	2.7329e-10
PVP01_0117400	PVP01_0117400	Cambodian_vs_Brazil	3.46577	7.51428	7.88005	4.46932e-11	2.82341e-10
PVP01_0702100	PVP01_0702100	Cambodian_vs_Brazil	-5.79714	6.2333	-11.2185	4.52811e-11	2.8579e-10
PVP01_0823700	PVP01_0823700	Cambodian_vs_Brazil	5.83486	4.77061	11.2407	4.56515e-11	2.87862e-10
PVP01_0303400	PVP01_0303400	Cambodian_vs_Brazil	4.41142	5.33463	11.0957	4.6331e-11	2.91877e-10
PVP01_1138200	PVP01_1138200	Cambodian_vs_Brazil	3.18115	8.3663	8.19231	4.76121e-11	2.99671e-10
PVP01_0211800	PVP01_0211800	Cambodian_vs_Brazil	-1.97412	6.67286	-7.15082	4.86267e-11	3.05775e-10
PVP01_1330600	PVP01_1330600	Cambodian_vs_Brazil	4.27315	3.53228	7.71959	4.9753e-11	3.1257e-10
PVP01_1145300	PVP01_1145300	Cambodian_vs_Brazil	2.49634	6.646	8.23905	4.99282e-11	3.13382e-10
PVP01_0105200	PVP01_0105200	Cambodian_vs_Brazil	2.08103	6.09244	8.26234	5.0197e-11	3.1478e-10
PVP01_0313700	PVP01_0313700	Cambodian_vs_Brazil	8.28778	7.16799	10.8098	5.03482e-11	3.15439e-10
PVP01_1033900	PVP01_1033900	Cambodian_vs_Brazil	-5.99328	1.90657	-11.0838	5.15345e-11	3.22575e-10
PVP01_1264400	PVP01_1264400	Cambodian_vs_Brazil	2.97371	7.32523	9.68456	5.20616e-11	3.25576e-10
PVP01_0531200	PVP01_0531200	Cambodian_vs_Brazil	-7.48245	3.06508	-12.074	5.32893e-11	3.32948e-10
PVP01_1266800	PVP01_1266800	Cambodian_vs_Brazil	-5.31622	1.58896	-9.65887	5.47898e-11	3.42011e-10
PVP01_0524400	PVP01_0524400	Cambodian_vs_Brazil	4.65502	3.27643	8.44178	5.53397e-11	3.45128e-10
PVP01_0405400	PVP01_0405400	Cambodian_vs_Brazil	2.27321	5.7645	8.37738	5.76622e-11	3.59284e-10
PVP01_0804600	PVP01_0804600	Cambodian_vs_Brazil	-3.73625	4.61107	-7.64051	5.79741e-11	3.60881e-10
PVP01_1030400	PVP01_1030400	Cambodian_vs_Brazil	1.90531	5.42969	7.03606	5.80242e-11	3.60881e-10
PVP01_1341500	PVP01_1341500	Cambodian_vs_Brazil	-6.05294	3.5076	-8.15643	5.8235e-11	3.61862e-10
PVP01_0710200	PVP01_0710200	Cambodian_vs_Brazil	3.03669	6.79146	7.54407	5.92384e-11	3.67763e-10
PVP01_1236500	PVP01_1236500	Cambodian_vs_Brazil	-4.3038	2.7456	-7.18056	5.92955e-11	3.67783e-10
PVP01_0701800	PVP01_0701800	Cambodian_vs_Brazil	3.2529	8.08948	9.547	5.93845e-11	3.68001e-10
PVP01_1007600	PVP01_1007600	Cambodian_vs_Brazil	3.52275	5.57951	8.81707	6.17581e-11	3.82363e-10
PVP01_1423400	PVP01_1423400	Cambodian_vs_Brazil	-2.74089	4.51615	-8.5282	6.21496e-11	3.84282e-10
PVP01_1125500	PVP01_1125500	Cambodian_vs_Brazil	-5.24579	6.17186	-9.66865	6.21807e-11	3.84282e-10
PVP01_0316600	PVP01_0316600	Cambodian_vs_Brazil	-2.8174	5.60239	-7.3907	6.23339e-11	3.84881e-10
PVP01_1218500	PVP01_1218500	Cambodian_vs_Brazil	2.5041	3.25642	6.81214	6.33925e-11	3.91064e-10
PVP01_1238200	PVP01_1238200	Cambodian_vs_Brazil	4.41972	4.39108	9.47708	6.46556e-11	3.98495e-10
PVP01_0201800	PVP01_0201800	Cambodian_vs_Brazil	-2.7133	5.42682	-7.95126	6.64315e-11	4.09072e-10
PVP01_0108600	PVP01_0108600	Cambodian_vs_Brazil	-3.01586	4.81339	-6.90751	6.70866e-11	4.12734e-10
PVP01_1431200	PVP01_1431200	Cambodian_vs_Brazil	6.33879	6.27791	10.3053	6.71484e-11	4.12742e-10
PVP01_1446500	PVP01_1446500	Cambodian_vs_Brazil	7.72794	7.33891	9.66609	6.92238e-11	4.25117e-10
PVP01_0109300	PVP01_0109300	Cambodian_vs_Brazil	4.03944	7.01625	7.69185	7.48695e-11	4.59375e-10
PVP01_1314400	PVP01_1314400	Cambodian_vs_Brazil	-5.22156	4.53523	-8.80067	7.61128e-11	4.66584e-10
PVP01_0927100	PVP01_0927100	Cambodian_vs_Brazil	1.90358	6.93937	6.79785	7.72237e-11	4.72969e-10
PVP01_0721100	PVP01_0721100	Cambodian_vs_Brazil	-6.45774	4.90444	-12.0949	7.8041e-11	4.77547e-10
PVP01_1205300	PVP01_1205300	Cambodian_vs_Brazil	4.21389	7.64113	9.95789	8.12186e-11	4.96546e-10
PVP01_0423000	PVP01_0423000	Cambodian_vs_Brazil	-7.39896	2.55417	-10.4763	8.16653e-11	4.98831e-10
PVP01_1420900	PVP01_1420900	Cambodian_vs_Brazil	2.26937	3.98095	6.71489	8.2058e-11	5.00781e-10
PVP01_1000900	PVP01_1000900	Cambodian_vs_Brazil	10.5894	3.65951	13.2769	8.24333e-11	5.02174e-10
PVP01_1425600	PVP01_1425600	Cambodian_vs_Brazil	3.87059	2.15894	8.1824	8.24333e-11	5.02174e-10
PVP01_0818000	PVP01_0818000	Cambodian_vs_Brazil	5.33861	6.78226	8.97841	8.29059e-11	5.04243e-10
PVP01_0306400	PVP01_0306400	Cambodian_vs_Brazil	1.99961	5.12712	6.65921	8.29206e-11	5.04243e-10
PVP01_0423100	PVP01_0423100	Cambodian_vs_Brazil	-4.95805	1.40459	-8.83663	8.31618e-11	5.0526e-10
PVP01_0615800	PVP01_0615800	Cambodian_vs_Brazil	-6.17219	3.93306	-8.07068	9.2251e-11	5.59984e-10
PVP01_0718000	PVP01_0718000	Cambodian_vs_Brazil	-3.97789	3.25228	-8.44004	9.30487e-11	5.64324e-10
PVP01_0801500	PVP01_0801500	Cambodian_vs_Brazil	4.62133	5.45449	8.16356	9.52537e-11	5.77185e-10
PVP01_1027500	PVP01_1027500	Cambodian_vs_Brazil	2.76452	7.68474	7.9998	9.57316e-11	5.79566e-10
PVP01_0948800	PVP01_0948800	Cambodian_vs_Brazil	-6.27774	2.03413	-10.1852	9.59712e-11	5.80503e-10
PVP01_1208700	PVP01_1208700	Cambodian_vs_Brazil	-3.19441	7.11919	-8.60056	9.77607e-11	5.90803e-10
PVP01_1413200	PVP01_1413200	Cambodian_vs_Brazil	1.72677	5.69076	6.50805	9.87749e-11	5.96025e-10
PVP01_1439100	PVP01_1439100	Cambodian_vs_Brazil	5.40762	3.70189	9.31072	9.87992e-11	5.96025e-10
PVP01_1404200	PVP01_1404200	Cambodian_vs_Brazil	-4.61648	4.15568	-7.95984	1.02907e-10	6.20258e-10
PVP01_0206300	PVP01_0206300	Cambodian_vs_Brazil	2.15482	5.10092	8.01517	1.05369e-10	6.34538e-10
PVP01_1034000	PVP01_1034000	Cambodian_vs_Brazil	-6.12228	1.96208	-9.96918	1.09978e-10	6.61711e-10
PVP01_1015200	PVP01_1015200	Cambodian_vs_Brazil	5.13878	4.08033	9.98275	1.13647e-10	6.83181e-10
PVP01_0827900	PVP01_0827900	Cambodian_vs_Brazil	-3.09175	5.98276	-6.86991	1.14155e-10	6.85633e-10
PVP01_1333700	PVP01_1333700	Cambodian_vs_Brazil	4.33897	4.6618	8.28812	1.14281e-10	6.85789e-10
PVP01_0820600	PVP01_0820600	Cambodian_vs_Brazil	-8.90925	4.30727	-10.1249	1.15614e-10	6.93179e-10
PVP01_1131300	PVP01_1131300	Cambodian_vs_Brazil	-7.03267	4.58384	-10.7542	1.17113e-10	7.01547e-10
PVP01_0526000	PVP01_0526000	Cambodian_vs_Brazil	-3.09196	4.1934	-6.90858	1.1832e-10	7.08159e-10
PVP01_0301000	PVP01_0301000	Cambodian_vs_Brazil	6.46798	2.01443	10.4149	1.20514e-10	7.20656e-10
PVP01_0719500	PVP01_0719500	Cambodian_vs_Brazil	7.76917	6.22824	10.4239	1.20707e-10	7.2118e-10
PVP01_1233800	PVP01_1233800	Cambodian_vs_Brazil	3.81235	6.1612	6.87531	1.20836e-10	7.21317e-10
PVP01_0527000	PVP01_0527000	Cambodian_vs_Brazil	4.88587	5.20556	9.20459	1.28171e-10	7.64436e-10
PVP01_0529300	PVP01_0529300	Cambodian_vs_Brazil	4.33893	7.26065	10.0028	1.31563e-10	7.83982e-10
PVP01_0309300	PVP01_0309300	Cambodian_vs_Brazil	2.47463	7.03078	7.51245	1.32836e-10	7.90877e-10
PVP01_1437000	PVP01_1437000	Cambodian_vs_Brazil	3.59918	6.64682	9.28548	1.33874e-10	7.96362e-10
PVP01_0800300	PVP01_0800300	Cambodian_vs_Brazil	5.04799	1.84751	9.98993	1.35678e-10	8.0639e-10
PVP01_1440400	PVP01_1440400	Cambodian_vs_Brazil	-2.15652	6.92819	-6.59911	1.36702e-10	8.11774e-10
PVP01_0705500	PVP01_0705500	Cambodian_vs_Brazil	-5.98331	3.2842	-7.10802	1.3774e-10	8.17227e-10
PVP01_1464100	PVP01_1464100	Cambodian_vs_Brazil	2.42247	6.19884	7.13022	1.38462e-10	8.20796e-10
PVP01_0714300	PVP01_0714300	Cambodian_vs_Brazil	-4.49428	2.48837	-7.07154	1.39566e-10	8.26625e-10
PVP01_0832300	PVP01_0832300	Cambodian_vs_Brazil	5.67391	5.32727	10.9156	1.39745e-10	8.26966e-10
PVP01_0922200	PVP01_0922200	Cambodian_vs_Brazil	-5.22986	7.64128	-8.78892	1.41035e-10	8.33879e-10
PVP01_0003380	PVP01_0003380	Cambodian_vs_Brazil	-5.84803	1.80915	-8.22869	1.43059e-10	8.45115e-10
PVP01_0943200	PVP01_0943200	Cambodian_vs_Brazil	-5.08151	5.17974	-6.97316	1.46468e-10	8.64504e-10
PVP01_0318300	PVP01_0318300	Cambodian_vs_Brazil	-4.0854	3.59929	-7.6575	1.49438e-10	8.81272e-10
PVP01_1130000	PVP01_1130000	Cambodian_vs_Brazil	-1.46751	6.27007	-6.43006	1.52322e-10	8.97506e-10
PVP01_1323600	PVP01_1323600	Cambodian_vs_Brazil	4.54309	7.89331	8.6338	1.54164e-10	9.07572e-10
PVP01_1228800	PVP01_1228800	Cambodian_vs_Brazil	7.98	6.03831	10.9816	1.55003e-10	9.11729e-10
PVP01_1466800	PVP01_1466800	Cambodian_vs_Brazil	3.29805	4.36817	8.63851	1.6143e-10	9.48712e-10
PVP01_1235800	PVP01_1235800	Cambodian_vs_Brazil	-4.52372	2.58968	-8.9613	1.64188e-10	9.64091e-10
PVP01_0924000	PVP01_0924000	Cambodian_vs_Brazil	-3.53004	6.19767	-7.72728	1.64682e-10	9.6616e-10
PVP01_0708600	PVP01_0708600	Cambodian_vs_Brazil	-3.88934	5.43883	-6.82069	1.65672e-10	9.71135e-10
PVP01_0607400	PVP01_0607400	Cambodian_vs_Brazil	-5.88746	5.86185	-8.45047	1.68584e-10	9.87358e-10
PVP01_1424800	PVP01_1424800	Cambodian_vs_Brazil	2.28526	5.64159	6.47795	1.68878e-10	9.88233e-10
PVP01_0621700	PVP01_0621700	Cambodian_vs_Brazil	-5.20924	3.6789	-8.51947	1.72576e-10	1.00901e-09
PVP01_0908000	PVP01_0908000	Cambodian_vs_Brazil	2.82732	6.96478	8.39004	1.74727e-10	1.02043e-09
PVP01_0506200	PVP01_0506200	Cambodian_vs_Brazil	4.47137	5.63411	10.1356	1.74829e-10	1.02043e-09
PVP01_1024700	PVP01_1024700	Cambodian_vs_Brazil	-5.74774	4.31818	-8.96097	1.75598e-10	1.02405e-09
PVP01_0701500	PVP01_0701500	Cambodian_vs_Brazil	2.89382	5.99059	6.59672	1.77622e-10	1.03497e-09
PVP01_0104800	PVP01_0104800	Cambodian_vs_Brazil	-1.99621	6.70659	-6.83011	1.82292e-10	1.06127e-09
PVP01_0404300	PVP01_0404300	Cambodian_vs_Brazil	4.65344	2.29483	8.85481	1.83619e-10	1.06809e-09
PVP01_0314200	PVP01_0314200	Cambodian_vs_Brazil	-1.70149	4.81608	-6.5076	1.86139e-10	1.08182e-09
PVP01_1309200	PVP01_1309200	Cambodian_vs_Brazil	3.03132	5.74623	8.92498	1.87785e-10	1.09046e-09
PVP01_0525200	PVP01_0525200	Cambodian_vs_Brazil	-5.76279	4.09804	-9.43547	1.91069e-10	1.10859e-09
PVP01_0829500	PVP01_0829500	Cambodian_vs_Brazil	-7.02032	5.26929	-9.02339	1.94035e-10	1.12484e-09
PVP01_1003000	PVP01_1003000	Cambodian_vs_Brazil	4.91808	5.12288	8.71653	1.94835e-10	1.12852e-09
PVP01_1448100	PVP01_1448100	Cambodian_vs_Brazil	4.87105	3.927	8.73377	1.96473e-10	1.13705e-09
PVP01_0930300	PVP01_0930300	Cambodian_vs_Brazil	3.06869	4.80789	8.15412	1.96824e-10	1.13811e-09
PVP01_1241500	PVP01_1241500	Cambodian_vs_Brazil	4.11626	5.31721	8.31735	2.01946e-10	1.16674e-09
PVP01_1449300	PVP01_1449300	Cambodian_vs_Brazil	-6.50216	2.78868	-8.61513	2.03941e-10	1.17727e-09
PVP01_0613000	PVP01_0613000	Cambodian_vs_Brazil	4.95348	4.3208	9.28776	2.05211e-10	1.1836e-09
PVP01_0412900	PVP01_0412900	Cambodian_vs_Brazil	-4.24534	4.46581	-8.31673	2.13238e-10	1.22886e-09
PVP01_1237700	PVP01_1237700	Cambodian_vs_Brazil	-6.07841	4.55814	-8.32549	2.14813e-10	1.2369e-09
PVP01_1121800	PVP01_1121800	Cambodian_vs_Brazil	-2.72976	5.20148	-7.67613	2.17303e-10	1.25018e-09
PVP01_0723700	PVP01_0723700	Cambodian_vs_Brazil	1.47974	4.62779	6.48828	2.19131e-10	1.25964e-09
PVP01_1467200	PVP01_1467200	Cambodian_vs_Brazil	10.2593	8.74131	11.1251	2.22605e-10	1.27853e-09
PVP01_1210600	PVP01_1210600	Cambodian_vs_Brazil	-5.32697	5.08798	-9.35194	2.25082e-10	1.29167e-09
PVP01_0606500	PVP01_0606500	Cambodian_vs_Brazil	-2.84004	5.14189	-7.04972	2.25777e-10	1.29457e-09
PVP01_1456300	PVP01_1456300	Cambodian_vs_Brazil	6.38297	4.34039	10.2923	2.30422e-10	1.31957e-09
PVP01_0616400	PVP01_0616400	Cambodian_vs_Brazil	2.00472	5.70926	7.15497	2.30523e-10	1.31957e-09
PVP01_0609400	PVP01_0609400	Cambodian_vs_Brazil	-3.35144	4.79333	-6.81823	2.34278e-10	1.33994e-09
PVP01_1025500	PVP01_1025500	Cambodian_vs_Brazil	5.19218	5.5318	10.0571	2.34761e-10	1.34157e-09
PVP01_1209400	PVP01_1209400	Cambodian_vs_Brazil	2.68703	5.94662	8.1478	2.3706e-10	1.35358e-09
PVP01_0409200	PVP01_0409200	Cambodian_vs_Brazil	-3.91141	4.61219	-7.2185	2.37882e-10	1.35714e-09
PVP01_1221100	PVP01_1221100	Cambodian_vs_Brazil	3.88117	5.37451	8.7662	2.38336e-10	1.35859e-09
PVP01_1404600	PVP01_1404600	Cambodian_vs_Brazil	-3.11418	4.91092	-7.42251	2.43841e-10	1.38882e-09
PVP01_1249500	PVP01_1249500	Cambodian_vs_Brazil	6.31214	6.95349	10.5359	2.46269e-10	1.40148e-09
PVP01_1413800	PVP01_1413800	Cambodian_vs_Brazil	-6.96532	5.31908	-8.9182	2.46661e-10	1.40254e-09
PVP01_1138900	PVP01_1138900	Cambodian_vs_Brazil	5.58966	7.92529	9.82689	2.47898e-10	1.4084e-09
PVP01_1422400	PVP01_1422400	Cambodian_vs_Brazil	5.79498	4.2252	9.97738	2.54708e-10	1.44589e-09
PVP01_1015100	PVP01_1015100	Cambodian_vs_Brazil	8.06699	4.04741	9.48698	2.55553e-10	1.44948e-09
PVP01_0934500	PVP01_0934500	Cambodian_vs_Brazil	4.27945	7.42352	9.15024	2.70456e-10	1.5322e-09
PVP01_0709600	PVP01_0709600	Cambodian_vs_Brazil	8.48801	7.34106	9.51198	2.70586e-10	1.5322e-09
PVP01_1127000	PVP01_1127000	Cambodian_vs_Brazil	2.09533	6.25257	6.60164	2.72068e-10	1.53931e-09
PVP01_1303500	PVP01_1303500	Cambodian_vs_Brazil	-9.74776	5.6618	-11.9215	2.75782e-10	1.55903e-09
PVP01_1449600	PVP01_1449600	Cambodian_vs_Brazil	2.1598	5.5288	7.71488	2.77909e-10	1.56976e-09
PVP01_1202400	PVP01_1202400	Cambodian_vs_Brazil	3.48541	6.58618	7.86989	2.87896e-10	1.62483e-09
PVP01_0423200	PVP01_0423200	Cambodian_vs_Brazil	-4.94581	1.41857	-9.46615	2.91555e-10	1.64412e-09
PVP01_0800400	PVP01_0800400	Cambodian_vs_Brazil	5.05556	2.33604	9.25071	3.04949e-10	1.71823e-09
PVP01_1417700	PVP01_1417700	Cambodian_vs_Brazil	1.84654	5.48451	7.52655	3.31813e-10	1.86806e-09
PVP01_0419000	PVP01_0419000	Cambodian_vs_Brazil	-2.84382	2.83628	-7.1266	3.44341e-10	1.93699e-09
PVP01_0501700	PVP01_0501700	Cambodian_vs_Brazil	11.2492	4.29025	12.3021	3.46083e-10	1.94518e-09
PVP01_0311500	PVP01_0311500	Cambodian_vs_Brazil	3.00596	3.42064	7.25278	3.47472e-10	1.95138e-09
PVP01_0704900	PVP01_0704900	Cambodian_vs_Brazil	5.70624	4.18508	9.83664	3.51556e-10	1.9727e-09
PVP01_1267600	PVP01_1267600	Cambodian_vs_Brazil	-4.83872	5.719	-8.80623	3.5469e-10	1.98865e-09
PVP01_1337000	PVP01_1337000	Cambodian_vs_Brazil	4.44206	3.79999	7.99583	3.57027e-10	2.00011e-09
PVP01_0921200	PVP01_0921200	Cambodian_vs_Brazil	3.69911	5.03433	9.24569	3.62e-10	2.02631e-09
PVP01_1336200	PVP01_1336200	Cambodian_vs_Brazil	4.31548	6.17548	8.95899	3.63339e-10	2.0317e-09
PVP01_1459600	PVP01_1459600	Cambodian_vs_Brazil	-3.79351	4.28635	-7.9737	3.63557e-10	2.0317e-09
PVP01_1215400	PVP01_1215400	Cambodian_vs_Brazil	-4.09713	3.50302	-7.41285	3.68434e-10	2.05727e-09
PVP01_0616200	PVP01_0616200	Cambodian_vs_Brazil	2.37998	4.33739	6.69347	3.71817e-10	2.07446e-09
PVP01_1108500	PVP01_1108500	Cambodian_vs_Brazil	-2.82363	5.5998	-8.36408	3.75058e-10	2.08935e-09
PVP01_0836900	PVP01_0836900	Cambodian_vs_Brazil	-2.32141	4.51689	-6.31431	3.75097e-10	2.08935e-09
PVP01_0613500	PVP01_0613500	Cambodian_vs_Brazil	-5.14154	4.87194	-6.93256	3.81371e-10	2.12256e-09
PVP01_0731400	PVP01_0731400	Cambodian_vs_Brazil	5.51632	4.68603	9.82987	3.81907e-10	2.12381e-09
PVP01_0005430	PVP01_0005430	Cambodian_vs_Brazil	-3.20242	0.620009	-8.79148	3.89908e-10	2.16654e-09
PVP01_1331500	PVP01_1331500	Cambodian_vs_Brazil	3.41627	7.07606	8.4638	3.90504e-10	2.16809e-09
PVP01_0506100	PVP01_0506100	Cambodian_vs_Brazil	-1.88287	6.1217	-6.37673	3.97398e-10	2.20457e-09
PVP01_0205000	PVP01_0205000	Cambodian_vs_Brazil	-4.51057	2.32464	-9.19708	4.07126e-10	2.25671e-09
PVP01_1111400	PVP01_1111400	Cambodian_vs_Brazil	3.93742	4.86913	9.21145	4.13103e-10	2.28798e-09
PVP01_1463200	PVP01_1463200	Cambodian_vs_Brazil	-7.71639	6.74429	-8.40936	4.31576e-10	2.38836e-09
PVP01_0706700	PVP01_0706700	Cambodian_vs_Brazil	2.99492	6.75939	8.03259	4.3714e-10	2.41719e-09
PVP01_1003200	PVP01_1003200	Cambodian_vs_Brazil	5.30599	6.75157	9.38019	4.72122e-10	2.60851e-09
PVP01_1023000	PVP01_1023000	Cambodian_vs_Brazil	-6.32321	5.62988	-7.48556	4.81266e-10	2.65688e-09
PVP01_1336500	PVP01_1336500	Cambodian_vs_Brazil	5.36877	6.94778	10.4524	4.82696e-10	2.66263e-09
PVP01_1005800	PVP01_1005800	Cambodian_vs_Brazil	-3.98299	4.91677	-7.38948	5.05394e-10	2.78558e-09
PVP01_1345700	PVP01_1345700	Cambodian_vs_Brazil	3.58975	6.29133	9.2239	5.06675e-10	2.79039e-09
PVP01_1006600	PVP01_1006600	Cambodian_vs_Brazil	-1.5296	5.90544	-6.4286	5.10047e-10	2.8067e-09
PVP01_0116300	PVP01_0116300	Cambodian_vs_Brazil	2.4836	6.75207	8.54864	5.18036e-10	2.84836e-09
PVP01_0318400	PVP01_0318400	Cambodian_vs_Brazil	-4.85931	3.18939	-6.80265	5.27724e-10	2.8993e-09
PVP01_1206600	PVP01_1206600	Cambodian_vs_Brazil	-3.26499	4.47274	-6.71356	5.33976e-10	2.93129e-09
PVP01_0501300	PVP01_0501300	Cambodian_vs_Brazil	5.55946	1.9382	9.93213	5.39013e-10	2.95656e-09
PVP01_1435900	PVP01_1435900	Cambodian_vs_Brazil	5.91837	3.41285	9.32555	5.49125e-10	3.00961e-09
PVP01_1443000	PVP01_1443000	Cambodian_vs_Brazil	-2.70196	4.50311	-6.71703	5.64835e-10	3.09323e-09
PVP01_1127100	PVP01_1127100	Cambodian_vs_Brazil	-3.93317	3.33779	-6.79292	5.66662e-10	3.10075e-09
PVP01_0703200	PVP01_0703200	Cambodian_vs_Brazil	-4.96596	4.02294	-7.94351	5.70058e-10	3.11683e-09
PVP01_0944200	PVP01_0944200	Cambodian_vs_Brazil	-5.69129	1.76535	-10.6115	5.77688e-10	3.15603e-09
PVP01_0207700	PVP01_0207700	Cambodian_vs_Brazil	-6.00057	4.37479	-7.37995	5.81014e-10	3.17166e-09
PVP01_0107700	PVP01_0107700	Cambodian_vs_Brazil	-4.57388	4.83108	-9.61836	5.84667e-10	3.18905e-09
PVP01_1033800	PVP01_1033800	Cambodian_vs_Brazil	-8.16743	2.91098	-8.53017	5.93981e-10	3.23727e-09
PVP01_0909500	PVP01_0909500	Cambodian_vs_Brazil	3.55013	7.66426	8.28341	5.99114e-10	3.26264e-09
PVP01_1455100	PVP01_1455100	Cambodian_vs_Brazil	-2.79545	5.98871	-6.90404	6.0444e-10	3.28902e-09
PVP01_0423400	PVP01_0423400	Cambodian_vs_Brazil	-7.60215	2.6514	-10.6978	6.05269e-10	3.29091e-09
PVP01_1256500	PVP01_1256500	Cambodian_vs_Brazil	4.02333	6.50017	9.52942	6.18181e-10	3.35844e-09
PVP01_1116900	PVP01_1116900	Cambodian_vs_Brazil	-1.68069	5.21465	-6.34549	6.2314e-10	3.38269e-09
PVP01_1117700	PVP01_1117700	Cambodian_vs_Brazil	2.47834	5.85783	6.76343	6.84589e-10	3.71331e-09
PVP01_0915600	PVP01_0915600	Cambodian_vs_Brazil	4.43024	5.73643	9.14973	6.99961e-10	3.79368e-09
PVP01_1345200	PVP01_1345200	Cambodian_vs_Brazil	3.41606	4.36587	6.37626	7.04686e-10	3.81626e-09
PVP01_0909900	PVP01_0909900	Cambodian_vs_Brazil	5.26985	5.45345	9.67063	7.17876e-10	3.88461e-09
PVP01_1436000	PVP01_1436000	Cambodian_vs_Brazil	4.46214	7.16243	8.53752	7.28216e-10	3.93526e-09
PVP01_1441900	PVP01_1441900	Cambodian_vs_Brazil	3.70159	5.90908	7.01019	7.28389e-10	3.93526e-09
PVP01_1401700	PVP01_1401700	Cambodian_vs_Brazil	-4.5184	4.2152	-7.33896	7.30204e-10	3.94195e-09
PVP01_1245000	PVP01_1245000	Cambodian_vs_Brazil	6.05462	5.81718	9.96044	7.46578e-10	4.02716e-09
PVP01_1271800	PVP01_1271800	Cambodian_vs_Brazil	-6.04093	1.91337	-9.12416	7.5393e-10	4.06361e-09
PVP01_1405700	PVP01_1405700	Cambodian_vs_Brazil	1.7407	4.85749	6.82355	7.60055e-10	4.09339e-09
PVP01_1136600	PVP01_1136600	Cambodian_vs_Brazil	-4.18558	1.80464	-7.15184	7.60974e-10	4.09511e-09
PVP01_0617800	PVP01_0617800	Cambodian_vs_Brazil	-2.454	5.6772	-6.64068	7.61607e-10	4.09529e-09
PVP01_0921000	PVP01_0921000	Cambodian_vs_Brazil	2.81928	6.74886	7.46478	7.65285e-10	4.11183e-09
PVP01_1009500	PVP01_1009500	Cambodian_vs_Brazil	1.64531	4.42941	6.37791	7.66189e-10	4.11345e-09
PVP01_0518700	PVP01_0518700	Cambodian_vs_Brazil	3.54638	7.10503	8.05898	7.71889e-10	4.1408e-09
PVP01_0832000	PVP01_0832000	Cambodian_vs_Brazil	-3.74427	5.81879	-7.26903	7.74921e-10	4.1538e-09
PVP01_0010070	PVP01_0010070	Cambodian_vs_Brazil	-3.72588	0.846258	-7.8168	7.98609e-10	4.27741e-09
PVP01_0010990	PVP01_0010990	Cambodian_vs_Brazil	-5.75371	1.78644	-9.06551	8.3557e-10	4.47109e-09
PVP01_0934900	PVP01_0934900	Cambodian_vs_Brazil	-1.76462	4.86006	-6.46023	8.36079e-10	4.47109e-09
PVP01_0313800	PVP01_0313800	Cambodian_vs_Brazil	5.05372	5.25371	10.2984	8.37853e-10	4.47707e-09
PVP01_0208100	PVP01_0208100	Cambodian_vs_Brazil	5.65798	6.31704	10.2472	8.62741e-10	4.60645e-09
PVP01_1439400	PVP01_1439400	Cambodian_vs_Brazil	5.06195	1.8425	8.52472	8.71072e-10	4.6473e-09
PVP01_1307600	PVP01_1307600	Cambodian_vs_Brazil	4.62977	4.60494	8.01673	8.79269e-10	4.68737e-09
PVP01_1425000	PVP01_1425000	Cambodian_vs_Brazil	-3.12891	5.11773	-6.57725	8.91305e-10	4.74783e-09
PVP01_1112900	PVP01_1112900	Cambodian_vs_Brazil	3.50115	6.25226	8.42659	8.9683e-10	4.77354e-09
PVP01_1466500	PVP01_1466500	Cambodian_vs_Brazil	-3.79668	4.06292	-6.68243	9.14076e-10	4.86155e-09
PVP01_0416400	PVP01_0416400	Cambodian_vs_Brazil	4.66829	4.62291	8.62545	9.29108e-10	4.93765e-09
PVP01_0315800	PVP01_0315800	Cambodian_vs_Brazil	-1.92432	4.45204	-6.20025	9.34525e-10	4.96258e-09
PVP01_1105100	PVP01_1105100	Cambodian_vs_Brazil	5.83224	8.37585	9.43754	9.55498e-10	5.0676e-09
PVP01_0100500	PVP01_0100500	Cambodian_vs_Brazil	7.88334	3.8553	9.67645	9.55788e-10	5.0676e-09
PVP01_0716300	PVP01_0716300	Cambodian_vs_Brazil	-8.11105	7.36065	-10.1059	9.69826e-10	5.13805e-09
PVP01_0304200	PVP01_0304200	Cambodian_vs_Brazil	-3.40823	1.85961	-7.36248	1.00358e-09	5.31274e-09
PVP01_1247500	PVP01_1247500	Cambodian_vs_Brazil	-4.86673	4.03913	-7.34922	1.00749e-09	5.32934e-09
PVP01_0810700	PVP01_0810700	Cambodian_vs_Brazil	-6.11072	4.67142	-9.86945	1.01266e-09	5.35251e-09
PVP01_1322500	PVP01_1322500	Cambodian_vs_Brazil	3.11821	6.0356	8.27681	1.04456e-09	5.51684e-09
PVP01_0610100	PVP01_0610100	Cambodian_vs_Brazil	5.8607	6.60555	8.99306	1.05002e-09	5.5414e-09
PVP01_1224500	PVP01_1224500	Cambodian_vs_Brazil	3.47636	5.52401	7.04842	1.06403e-09	5.611e-09
PVP01_0806800	PVP01_0806800	Cambodian_vs_Brazil	5.06072	1.90378	7.51256	1.066e-09	5.61708e-09
PVP01_1442200	PVP01_1442200	Cambodian_vs_Brazil	4.9353	6.71997	7.31939	1.07435e-09	5.65669e-09
PVP01_1445400	PVP01_1445400	Cambodian_vs_Brazil	3.91354	7.28591	8.72329	1.07709e-09	5.66677e-09
PVP01_0702200	PVP01_0702200	Cambodian_vs_Brazil	3.30144	5.16632	7.47384	1.09971e-09	5.78133e-09
PVP01_1422200	PVP01_1422200	Cambodian_vs_Brazil	-5.19099	2.54986	-8.47494	1.10379e-09	5.79831e-09
PVP01_1124000	PVP01_1124000	Cambodian_vs_Brazil	-6.19208	5.02552	-8.59171	1.10832e-09	5.81763e-09
PVP01_0210900	PVP01_0210900	Cambodian_vs_Brazil	3.72752	4.86859	7.03999	1.12259e-09	5.88799e-09
PVP01_0821600	PVP01_0821600	Cambodian_vs_Brazil	4.18484	5.83393	7.77317	1.14066e-09	5.9782e-09
PVP01_0828100	PVP01_0828100	Cambodian_vs_Brazil	-2.68474	4.04077	-7.03323	1.14231e-09	5.98224e-09
PVP01_0936500	PVP01_0936500	Cambodian_vs_Brazil	4.5608	5.42492	9.65657	1.14542e-09	5.99395e-09
PVP01_0501200	PVP01_0501200	Cambodian_vs_Brazil	3.47817	1.12449	6.8704	1.17005e-09	6.11812e-09
PVP01_1258400	PVP01_1258400	Cambodian_vs_Brazil	-1.66697	4.83257	-6.25701	1.19324e-09	6.23459e-09
PVP01_0933000	PVP01_0933000	Cambodian_vs_Brazil	-6.92267	4.93579	-10.5976	1.20668e-09	6.3e-09
PVP01_1271500	PVP01_1271500	Cambodian_vs_Brazil	-4.49468	1.18346	-8.26472	1.22712e-09	6.40182e-09
PVP01_1000300	PVP01_1000300	Cambodian_vs_Brazil	5.82325	4.19851	8.87409	1.23282e-09	6.42666e-09
PVP01_0526500	PVP01_0526500	Cambodian_vs_Brazil	-4.19442	4.57465	-6.91863	1.23545e-09	6.43547e-09
PVP01_0920000	PVP01_0920000	Cambodian_vs_Brazil	3.50008	5.56126	9.09636	1.2376e-09	6.44173e-09
PVP01_1217800	PVP01_1217800	Cambodian_vs_Brazil	-3.86117	4.52746	-9.42481	1.2417e-09	6.45817e-09
PVP01_1237100	PVP01_1237100	Cambodian_vs_Brazil	-3.58936	4.1793	-6.77727	1.26777e-09	6.58871e-09
PVP01_0901400	PVP01_0901400	Cambodian_vs_Brazil	4.93813	0.942742	8.45232	1.29516e-09	6.72596e-09
PVP01_1106700	PVP01_1106700	Cambodian_vs_Brazil	2.36262	6.6243	7.56347	1.30313e-09	6.76224e-09
PVP01_0315600	PVP01_0315600	Cambodian_vs_Brazil	3.74269	5.07523	9.04423	1.32618e-09	6.87662e-09
PVP01_0301600	PVP01_0301600	Cambodian_vs_Brazil	4.1127	2.21433	7.59697	1.33233e-09	6.89868e-09
PVP01_0813500	PVP01_0813500	Cambodian_vs_Brazil	4.88537	4.46337	9.85791	1.33246e-09	6.89868e-09
PVP01_0932400	PVP01_0932400	Cambodian_vs_Brazil	4.98187	5.14974	9.76186	1.34321e-09	6.94908e-09
PVP01_1335700	PVP01_1335700	Cambodian_vs_Brazil	4.61649	5.56893	8.16988	1.38837e-09	7.17729e-09
PVP01_0404800	PVP01_0404800	Cambodian_vs_Brazil	5.0029	1.76435	8.88301	1.41976e-09	7.334e-09
PVP01_1245600	PVP01_1245600	Cambodian_vs_Brazil	1.18668	6.59039	6.05097	1.47202e-09	7.59818e-09
PVP01_0910000	PVP01_0910000	Cambodian_vs_Brazil	5.69798	5.31812	7.90138	1.47466e-09	7.60606e-09
PVP01_1204800	PVP01_1204800	Cambodian_vs_Brazil	3.07945	3.60997	7.14448	1.50356e-09	7.74929e-09
PVP01_0319000	PVP01_0319000	Cambodian_vs_Brazil	-3.7386	4.16612	-7.05869	1.50678e-09	7.76005e-09
PVP01_0512100	PVP01_0512100	Cambodian_vs_Brazil	7.15244	4.83904	8.69185	1.51067e-09	7.77421e-09
PVP01_1248300	PVP01_1248300	Cambodian_vs_Brazil	-3.06257	4.06942	-8.28668	1.52106e-09	7.82176e-09
PVP01_0505300	PVP01_0505300	Cambodian_vs_Brazil	4.58669	2.93949	8.04048	1.52412e-09	7.83162e-09
PVP01_1334700	PVP01_1334700	Cambodian_vs_Brazil	-5.7842	4.591	-8.22626	1.56406e-09	8.0308e-09
PVP01_0526600	PVP01_0526600	Cambodian_vs_Brazil	-3.51279	5.61856	-7.84899	1.63289e-09	8.3779e-09
PVP01_0422300	PVP01_0422300	Cambodian_vs_Brazil	-5.40351	1.56401	-6.44963	1.66766e-09	8.54986e-09
PVP01_API04800	PVP01_API04800	Cambodian_vs_Brazil	-3.85517	0.91442	-7.14127	1.70117e-09	8.71517e-09
PVP01_1019700	PVP01_1019700	Cambodian_vs_Brazil	-3.21124	5.69158	-7.01074	1.7126e-09	8.76711e-09
PVP01_1436900	PVP01_1436900	Cambodian_vs_Brazil	3.64705	4.23465	8.45629	1.74613e-09	8.93208e-09
PVP01_1130500	PVP01_1130500	Cambodian_vs_Brazil	7.104	8.45897	9.26473	1.7556e-09	8.97379e-09
PVP01_0614200	PVP01_0614200	Cambodian_vs_Brazil	2.91422	5.9279	6.84489	1.78148e-09	9.09929e-09
PVP01_0811400	PVP01_0811400	Cambodian_vs_Brazil	-3.93592	4.81825	-6.45839	1.78917e-09	9.1317e-09
PVP01_1236800	PVP01_1236800	Cambodian_vs_Brazil	3.8687	3.30173	7.59567	1.85494e-09	9.46033e-09
PVP01_1015800	PVP01_1015800	Cambodian_vs_Brazil	4.13803	5.1663	8.78405	1.85982e-09	9.47812e-09
PVP01_1440300	PVP01_1440300	Cambodian_vs_Brazil	-3.77851	3.64449	-8.6769	1.86801e-09	9.51278e-09
PVP01_0720000	PVP01_0720000	Cambodian_vs_Brazil	-5.19943	4.47579	-8.04819	1.87078e-09	9.51978e-09
PVP01_1258800	PVP01_1258800	Cambodian_vs_Brazil	2.61159	6.47875	7.63431	1.87879e-09	9.55342e-09
PVP01_0108500	PVP01_0108500	Cambodian_vs_Brazil	5.7575	4.87752	8.70919	1.88419e-09	9.57378e-09
PVP01_0724200	PVP01_0724200	Cambodian_vs_Brazil	-6.09229	6.44448	-8.67091	1.89255e-09	9.60909e-09
PVP01_0316400	PVP01_0316400	Cambodian_vs_Brazil	3.18347	6.00519	7.97609	1.89517e-09	9.61523e-09
PVP01_0305500	PVP01_0305500	Cambodian_vs_Brazil	-6.35752	5.7079	-9.33556	1.94295e-09	9.84373e-09
PVP01_1018300	PVP01_1018300	Cambodian_vs_Brazil	4.21189	5.5413	8.40431	1.94309e-09	9.84373e-09
PVP01_1024500	PVP01_1024500	Cambodian_vs_Brazil	-2.78845	3.99677	-6.29038	1.9635e-09	9.93976e-09
PVP01_1020900	PVP01_1020900	Cambodian_vs_Brazil	-6.0283	3.36548	-8.04028	1.97447e-09	9.98787e-09
PVP01_1269100	PVP01_1269100	Cambodian_vs_Brazil	6.38119	5.91808	10.2343	2.02778e-09	1.025e-08
PVP01_0706800	PVP01_0706800	Cambodian_vs_Brazil	1.13134	4.87489	6.11708	2.03073e-09	1.02573e-08
PVP01_0614300	PVP01_0614300	Cambodian_vs_Brazil	3.37527	6.222	7.57058	2.07535e-09	1.04749e-08
PVP01_1127800	PVP01_1127800	Cambodian_vs_Brazil	4.85676	5.5706	8.44265	2.08845e-09	1.05332e-08
PVP01_1206400	PVP01_1206400	Cambodian_vs_Brazil	4.22256	5.85755	8.13066	2.12309e-09	1.07001e-08
PVP01_1024000	PVP01_1024000	Cambodian_vs_Brazil	3.97384	5.98427	8.28501	2.12768e-09	1.07153e-08
PVP01_1334200	PVP01_1334200	Cambodian_vs_Brazil	4.30482	6.88203	8.79458	2.14642e-09	1.08017e-08
PVP01_0532600	PVP01_0532600	Cambodian_vs_Brazil	-6.17646	1.99153	-10.077	2.20403e-09	1.10834e-08
PVP01_1326700	PVP01_1326700	Cambodian_vs_Brazil	2.17353	6.05244	6.29736	2.21492e-09	1.113e-08
PVP01_1445200	PVP01_1445200	Cambodian_vs_Brazil	-5.81924	4.30597	-7.80471	2.22882e-09	1.11916e-08
PVP01_0003150	PVP01_0003150	Cambodian_vs_Brazil	-4.13036	1.03722	-8.72497	2.26191e-09	1.13494e-08
PVP01_1427600	PVP01_1427600	Cambodian_vs_Brazil	1.93499	5.72431	6.11696	2.3043e-09	1.15536e-08
PVP01_1405100	PVP01_1405100	Cambodian_vs_Brazil	-3.50293	6.41208	-6.26613	2.31544e-09	1.1601e-08
PVP01_0118200	PVP01_0118200	Cambodian_vs_Brazil	-5.55119	3.09933	-7.94044	2.33203e-09	1.16756e-08
PVP01_0728800	PVP01_0728800	Cambodian_vs_Brazil	5.22644	4.00302	8.25741	2.34968e-09	1.17553e-08
PVP01_1002000	PVP01_1002000	Cambodian_vs_Brazil	11.3092	3.14245	10.9851	2.35255e-09	1.1761e-08
PVP01_1264600	PVP01_1264600	Cambodian_vs_Brazil	2.58381	7.2014	7.74689	2.38297e-09	1.19044e-08
PVP01_1018500	PVP01_1018500	Cambodian_vs_Brazil	5.25124	7.13596	7.65042	2.39934e-09	1.19774e-08
PVP01_1259600	PVP01_1259600	Cambodian_vs_Brazil	3.56792	6.86771	7.72259	2.4144e-09	1.20438e-08
PVP01_1339300	PVP01_1339300	Cambodian_vs_Brazil	3.62993	7.80624	8.42603	2.47359e-09	1.233e-08
PVP01_0824400	PVP01_0824400	Cambodian_vs_Brazil	3.62433	5.32067	7.63236	2.52499e-09	1.25771e-08
PVP01_0411800	PVP01_0411800	Cambodian_vs_Brazil	2.93792	7.74198	7.51815	2.69609e-09	1.34195e-08
PVP01_1317100	PVP01_1317100	Cambodian_vs_Brazil	3.97869	4.23961	8.20055	2.69982e-09	1.34283e-08
PVP01_1131400	PVP01_1131400	Cambodian_vs_Brazil	4.68012	7.07743	8.52658	2.73448e-09	1.35908e-08
PVP01_0939400	PVP01_0939400	Cambodian_vs_Brazil	3.16629	7.19875	8.08702	2.73654e-09	1.35912e-08
PVP01_1030900	PVP01_1030900	Cambodian_vs_Brazil	-5.71509	4.06527	-8.60575	2.82722e-09	1.40313e-08
PVP01_1243300	PVP01_1243300	Cambodian_vs_Brazil	-6.43813	3.43563	-9.49673	2.83543e-09	1.40618e-08
PVP01_0110500	PVP01_0110500	Cambodian_vs_Brazil	-3.90665	5.42518	-9.0718	2.90109e-09	1.4377e-08
PVP01_1262200	PVP01_1262200	Cambodian_vs_Brazil	-7.14222	5.75681	-8.35691	2.91049e-09	1.44131e-08
PVP01_1422800	PVP01_1422800	Cambodian_vs_Brazil	-3.32061	4.89676	-6.70216	2.92667e-09	1.44828e-08
PVP01_1341000	PVP01_1341000	Cambodian_vs_Brazil	3.29916	2.5604	7.08932	2.94273e-09	1.45517e-08
PVP01_1228700	PVP01_1228700	Cambodian_vs_Brazil	4.29417	6.25724	8.58954	3.01561e-09	1.49013e-08
PVP01_1011400	PVP01_1011400	Cambodian_vs_Brazil	-2.14976	4.26952	-6.06125	3.0381e-09	1.50016e-08
PVP01_1327700	PVP01_1327700	Cambodian_vs_Brazil	-1.52855	5.89676	-5.94516	3.05275e-09	1.5063e-08
PVP01_1200800	PVP01_1200800	Cambodian_vs_Brazil	6.86758	4.9564	9.2793	3.08869e-09	1.52293e-08
PVP01_0300900	PVP01_0300900	Cambodian_vs_Brazil	5.20005	4.10161	7.73523	3.10807e-09	1.53139e-08
PVP01_0613100	PVP01_0613100	Cambodian_vs_Brazil	3.63943	6.45749	7.15622	3.15504e-09	1.55341e-08
PVP01_1111900	PVP01_1111900	Cambodian_vs_Brazil	-5.44052	4.23327	-7.56418	3.16569e-09	1.55753e-08
PVP01_1119500	PVP01_1119500	Cambodian_vs_Brazil	5.39147	4.20853	7.93721	3.21445e-09	1.58038e-08
PVP01_0402500	PVP01_0402500	Cambodian_vs_Brazil	8.70661	3.20018	10.6151	3.26232e-09	1.60276e-08
PVP01_0933100	PVP01_0933100	Cambodian_vs_Brazil	3.43719	8.03452	6.22793	3.3233e-09	1.63155e-08
PVP01_0320000	PVP01_0320000	Cambodian_vs_Brazil	-4.87379	3.66728	-8.50503	3.41533e-09	1.67553e-08
PVP01_1460000	PVP01_1460000	Cambodian_vs_Brazil	5.23182	4.0188	7.74093	3.45597e-09	1.69424e-08
PVP01_0608200	PVP01_0608200	Cambodian_vs_Brazil	-6.81972	4.24185	-9.19723	3.51371e-09	1.72131e-08
PVP01_1251000	PVP01_1251000	Cambodian_vs_Brazil	4.04595	4.21608	7.33527	3.5886e-09	1.75674e-08
PVP01_0710900	PVP01_0710900	Cambodian_vs_Brazil	3.12368	6.97576	6.52858	3.62419e-09	1.77289e-08
PVP01_1305800	PVP01_1305800	Cambodian_vs_Brazil	2.30722	7.30531	6.70477	3.64776e-09	1.78311e-08
PVP01_0318200	PVP01_0318200	Cambodian_vs_Brazil	-7.08892	4.11189	-8.68489	3.65031e-09	1.78311e-08
PVP01_1239900	PVP01_1239900	Cambodian_vs_Brazil	2.72069	7.28418	7.56862	3.70799e-09	1.81e-08
PVP01_1017900	PVP01_1017900	Cambodian_vs_Brazil	4.1016	5.73727	7.90563	3.80644e-09	1.85673e-08
PVP01_0704300	PVP01_0704300	Cambodian_vs_Brazil	-2.68869	5.0803	-6.2575	3.90842e-09	1.90511e-08
PVP01_0624700	PVP01_0624700	Cambodian_vs_Brazil	4.2716	4.00718	7.6118	4.0074e-09	1.95197e-08
PVP01_1001300	PVP01_1001300	Cambodian_vs_Brazil	4.23115	1.85246	7.11923	4.03297e-09	1.96302e-08
PVP01_1452400	PVP01_1452400	Cambodian_vs_Brazil	-2.91199	4.91597	-7.27896	4.07744e-09	1.98325e-08
PVP01_1453500	PVP01_1453500	Cambodian_vs_Brazil	3.45199	6.22173	8.28745	4.08665e-09	1.98632e-08
PVP01_1403100	PVP01_1403100	Cambodian_vs_Brazil	3.79405	2.41203	6.51223	4.16384e-09	2.0224e-08
PVP01_1331100	PVP01_1331100	Cambodian_vs_Brazil	-3.55862	7.04839	-8.11439	4.18594e-09	2.03168e-08
PVP01_1223000	PVP01_1223000	Cambodian_vs_Brazil	-3.81344	5.98087	-8.15171	4.23674e-09	2.05488e-08
PVP01_0402600	PVP01_0402600	Cambodian_vs_Brazil	3.84871	0.948151	7.55363	4.24009e-09	2.05504e-08
PVP01_0808400	PVP01_0808400	Cambodian_vs_Brazil	-3.05329	8.37194	-7.74579	4.26273e-09	2.06455e-08
PVP01_1431500	PVP01_1431500	Cambodian_vs_Brazil	3.22732	5.44374	6.62664	4.26584e-09	2.0646e-08
PVP01_0725000	PVP01_0725000	Cambodian_vs_Brazil	2.4629	5.68135	7.30342	4.33165e-09	2.09496e-08
PVP01_1455200	PVP01_1455200	Cambodian_vs_Brazil	4.93812	6.16229	8.77178	4.39138e-09	2.12235e-08
PVP01_0526300	PVP01_0526300	Cambodian_vs_Brazil	5.88888	5.48188	9.51578	4.40353e-09	2.12632e-08
PVP01_1027700	PVP01_1027700	Cambodian_vs_Brazil	6.37801	6.72575	8.0375	4.40582e-09	2.12632e-08
PVP01_1112600	PVP01_1112600	Cambodian_vs_Brazil	3.3429	5.59111	7.10591	4.47588e-09	2.15681e-08
PVP01_1006400	PVP01_1006400	Cambodian_vs_Brazil	-5.01263	3.63419	-6.49243	4.4765e-09	2.15681e-08
PVP01_1020000	PVP01_1020000	Cambodian_vs_Brazil	-2.39264	4.29954	-6.06443	4.47848e-09	2.15681e-08
PVP01_1455600	PVP01_1455600	Cambodian_vs_Brazil	2.89215	6.59824	7.11288	4.5037e-09	2.16743e-08
PVP01_0704500	PVP01_0704500	Cambodian_vs_Brazil	4.69834	5.88946	8.29302	4.54362e-09	2.1851e-08
PVP01_0910800	PVP01_0910800	Cambodian_vs_Brazil	5.325	3.01735	7.48727	4.548e-09	2.18567e-08
PVP01_1461100	PVP01_1461100	Cambodian_vs_Brazil	5.78955	5.01746	8.42188	4.614e-09	2.21582e-08
PVP01_1145600	PVP01_1145600	Cambodian_vs_Brazil	-4.01544	4.01216	-8.28164	4.82552e-09	2.31578e-08
PVP01_1322600	PVP01_1322600	Cambodian_vs_Brazil	4.98198	7.37974	8.76767	4.88127e-09	2.34089e-08
PVP01_0902200	PVP01_0902200	Cambodian_vs_Brazil	9.41785	3.16002	10.3999	4.95934e-09	2.37666e-08
PVP01_0532700	PVP01_0532700	Cambodian_vs_Brazil	-6.55654	2.15454	-8.73399	4.99076e-09	2.39003e-08
PVP01_0914600	PVP01_0914600	Cambodian_vs_Brazil	2.18123	6.38175	6.39454	5.0348e-09	2.40944e-08
PVP01_1241000	PVP01_1241000	Cambodian_vs_Brazil	6.7543	5.96529	9.82796	5.18172e-09	2.47801e-08
PVP01_1025700	PVP01_1025700	Cambodian_vs_Brazil	-3.47433	5.57872	-6.67803	5.19144e-09	2.48092e-08
PVP01_1030500	PVP01_1030500	Cambodian_vs_Brazil	-7.4887	4.55174	-7.96747	5.20393e-09	2.48515e-08
PVP01_1406000	PVP01_1406000	Cambodian_vs_Brazil	-4.27421	3.76467	-7.16639	5.20933e-09	2.48599e-08
PVP01_0936900	PVP01_0936900	Cambodian_vs_Brazil	3.41952	6.6759	7.87865	5.46862e-09	2.6079e-08
PVP01_1342400	PVP01_1342400	Cambodian_vs_Brazil	-3.23256	3.96689	-6.42104	5.50205e-09	2.62202e-08
PVP01_1244000	PVP01_1244000	Cambodian_vs_Brazil	-8.9264	6.72819	-7.21632	5.52418e-09	2.63072e-08
PVP01_1465400	PVP01_1465400	Cambodian_vs_Brazil	-2.74517	4.04804	-6.16743	5.54698e-09	2.63975e-08
PVP01_1210000	PVP01_1210000	Cambodian_vs_Brazil	-2.55644	4.24766	-7.28222	5.68579e-09	2.70392e-08
PVP01_1101000	PVP01_1101000	Cambodian_vs_Brazil	5.42608	4.47481	8.08506	5.7037e-09	2.71055e-08
PVP01_1342200	PVP01_1342200	Cambodian_vs_Brazil	4.27425	5.35004	8.30343	5.73053e-09	2.7214e-08
PVP01_0213800	PVP01_0213800	Cambodian_vs_Brazil	2.77501	6.64224	7.31264	5.77744e-09	2.74177e-08
PVP01_1454100	PVP01_1454100	Cambodian_vs_Brazil	-2.56914	4.13902	-6.06453	5.84383e-09	2.77135e-08
PVP01_0824900	PVP01_0824900	Cambodian_vs_Brazil	6.8234	3.87755	9.70562	5.8973e-09	2.79477e-08
PVP01_0104000	PVP01_0104000	Cambodian_vs_Brazil	3.98791	4.67865	8.14115	5.91533e-09	2.80137e-08
PVP01_1418900	PVP01_1418900	Cambodian_vs_Brazil	-5.94011	3.49345	-8.34215	5.92501e-09	2.80209e-08
PVP01_1143800	PVP01_1143800	Cambodian_vs_Brazil	-1.32783	5.25946	-6.08399	5.92505e-09	2.80209e-08
PVP01_0009180	PVP01_0009180	Cambodian_vs_Brazil	-5.65261	1.73883	-9.20016	6.01712e-09	2.84366e-08
PVP01_1445700	PVP01_1445700	Cambodian_vs_Brazil	3.18396	6.61107	7.8111	6.12976e-09	2.89489e-08
PVP01_1126600	PVP01_1126600	Cambodian_vs_Brazil	3.44278	5.47485	8.24749	6.14213e-09	2.89873e-08
PVP01_1460100	PVP01_1460100	Cambodian_vs_Brazil	-5.14215	3.63077	-8.59188	6.14946e-09	2.90018e-08
PVP01_1403700	PVP01_1403700	Cambodian_vs_Brazil	-2.41855	5.84033	-5.94337	6.19141e-09	2.91795e-08
PVP01_0413900	PVP01_0413900	Cambodian_vs_Brazil	2.49037	4.80365	6.73688	6.19575e-09	2.91799e-08
PVP01_1219100	PVP01_1219100	Cambodian_vs_Brazil	5.46796	3.90015	8.66335	6.20753e-09	2.92152e-08
PVP01_1457200	PVP01_1457200	Cambodian_vs_Brazil	-5.77459	4.72187	-8.64602	6.26319e-09	2.94568e-08
PVP01_0514900	PVP01_0514900	Cambodian_vs_Brazil	4.10365	3.98238	8.58313	6.29105e-09	2.95675e-08
PVP01_0422800	PVP01_0422800	Cambodian_vs_Brazil	-6.26559	2.02876	-9.49776	6.38428e-09	2.9985e-08
PVP01_0004350	PVP01_0004350	Cambodian_vs_Brazil	-5.33928	1.60102	-9.03575	6.39281e-09	3.00045e-08
PVP01_0119200	PVP01_0119200	Cambodian_vs_Brazil	-8.41619	3.01933	-9.2125	6.49743e-09	3.04745e-08
PVP01_0723300	PVP01_0723300	Cambodian_vs_Brazil	4.76688	3.14827	7.47992	6.64913e-09	3.11531e-08
PVP01_1314900	PVP01_1314900	Cambodian_vs_Brazil	-2.7281	5.60245	-6.21649	6.65123e-09	3.11531e-08
PVP01_1457300	PVP01_1457300	Cambodian_vs_Brazil	-2.84204	6.36033	-6.72841	6.71956e-09	3.14516e-08
PVP01_0213400	PVP01_0213400	Cambodian_vs_Brazil	2.40665	4.83023	6.73471	6.90013e-09	3.22747e-08
PVP01_1261200	PVP01_1261200	Cambodian_vs_Brazil	2.74749	5.71457	6.39493	6.95379e-09	3.24875e-08
PVP01_0207600	PVP01_0207600	Cambodian_vs_Brazil	3.58585	4.23884	7.99395	6.95514e-09	3.24875e-08
PVP01_1262100	PVP01_1262100	Cambodian_vs_Brazil	-5.70836	2.2701	-7.46984	6.9667e-09	3.25192e-08
PVP01_0928400	PVP01_0928400	Cambodian_vs_Brazil	4.07079	4.29004	7.77285	7.05797e-09	3.29227e-08
PVP01_0800900	PVP01_0800900	Cambodian_vs_Brazil	-1.85253	2.77942	-6.30816	7.19969e-09	3.35609e-08
PVP01_1337800	PVP01_1337800	Cambodian_vs_Brazil	2.39895	6.05396	6.20763	7.38565e-09	3.44042e-08
PVP01_1402400	PVP01_1402400	Cambodian_vs_Brazil	6.18029	7.06392	8.01942	7.39547e-09	3.44265e-08
PVP01_0420800	PVP01_0420800	Cambodian_vs_Brazil	-4.42788	2.62814	-8.07208	7.50804e-09	3.49267e-08
PVP01_1108400	PVP01_1108400	Cambodian_vs_Brazil	1.85658	6.427	6.06883	7.5266e-09	3.49892e-08
PVP01_0507700	PVP01_0507700	Cambodian_vs_Brazil	-5.04985	4.19796	-8.95122	7.57334e-09	3.51825e-08
PVP01_1405400	PVP01_1405400	Cambodian_vs_Brazil	-6.04322	3.15742	-6.4502	7.64707e-09	3.55009e-08
PVP01_0729300	PVP01_0729300	Cambodian_vs_Brazil	6.12239	5.26132	7.517	7.74001e-09	3.5908e-08
PVP01_0714800	PVP01_0714800	Cambodian_vs_Brazil	6.60405	6.25877	9.26573	7.75063e-09	3.59328e-08
PVP01_1132700	PVP01_1132700	Cambodian_vs_Brazil	-2.09122	4.17066	-7.01874	7.92435e-09	3.67133e-08
PVP01_1126300	PVP01_1126300	Cambodian_vs_Brazil	-1.79682	5.92275	-5.90525	7.93062e-09	3.67174e-08
PVP01_0617500	PVP01_0617500	Cambodian_vs_Brazil	2.29227	6.26497	6.38599	7.95522e-09	3.68064e-08
PVP01_0506000	PVP01_0506000	Cambodian_vs_Brazil	-2.87774	5.55141	-6.09982	8.10195e-09	3.74599e-08
PVP01_0311400	PVP01_0311400	Cambodian_vs_Brazil	-7.32569	4.02405	-8.33632	8.28375e-09	3.82745e-08
PVP01_1209800	PVP01_1209800	Cambodian_vs_Brazil	5.38849	4.77271	7.8831	8.3074e-09	3.83578e-08
PVP01_0310700	PVP01_0310700	Cambodian_vs_Brazil	3.75056	3.81557	7.93275	8.33863e-09	3.8476e-08
PVP01_0200300	PVP01_0200300	Cambodian_vs_Brazil	4.0664	1.58152	6.30917	8.40414e-09	3.87521e-08
PVP01_0316800	PVP01_0316800	Cambodian_vs_Brazil	-4.05575	5.87477	-6.53856	8.68257e-09	4.0009e-08
PVP01_1030300	PVP01_1030300	Cambodian_vs_Brazil	4.19194	5.41732	7.47072	8.71942e-09	4.01517e-08
PVP01_0837600	PVP01_0837600	Cambodian_vs_Brazil	3.92786	5.29597	8.16517	8.76952e-09	4.03551e-08
PVP01_1338200	PVP01_1338200	Cambodian_vs_Brazil	-2.14736	5.91933	-5.95477	8.77869e-09	4.03702e-08
PVP01_0717500	PVP01_0717500	Cambodian_vs_Brazil	-4.67121	5.84755	-9.07801	8.83157e-09	4.0586e-08
PVP01_0601200	PVP01_0601200	Cambodian_vs_Brazil	-5.00909	6.50109	-8.74076	8.90357e-09	4.08894e-08
PVP01_0911600	PVP01_0911600	Cambodian_vs_Brazil	2.54772	4.74815	5.91814	8.94628e-09	4.10579e-08
PVP01_1315300	PVP01_1315300	Cambodian_vs_Brazil	-4.71168	5.81963	-7.14659	9.00895e-09	4.13177e-08
PVP01_1467400	PVP01_1467400	Cambodian_vs_Brazil	-2.3678	6.4994	-6.27091	9.1151e-09	4.17765e-08
PVP01_0939700	PVP01_0939700	Cambodian_vs_Brazil	2.91212	6.46612	7.48383	9.12814e-09	4.18082e-08
PVP01_0948100	PVP01_0948100	Cambodian_vs_Brazil	-5.05722	1.42696	-7.55895	9.25402e-09	4.23564e-08
PVP01_1119800	PVP01_1119800	Cambodian_vs_Brazil	3.65443	8.14667	8.38544	9.26188e-09	4.23639e-08
PVP01_0944500	PVP01_0944500	Cambodian_vs_Brazil	-4.89692	1.38054	-7.55012	9.33519e-09	4.26707e-08
PVP01_1003600	PVP01_1003600	Cambodian_vs_Brazil	4.82487	6.95494	7.98747	9.38396e-09	4.28649e-08
PVP01_1002700	PVP01_1002700	Cambodian_vs_Brazil	4.54447	6.8941	7.60696	9.40262e-09	4.28966e-08
PVP01_0732200	PVP01_0732200	Cambodian_vs_Brazil	6.00776	5.51825	7.998	9.40346e-09	4.28966e-08
PVP01_1262900	PVP01_1262900	Cambodian_vs_Brazil	6.41017	5.91231	9.56973	9.52517e-09	4.34228e-08
PVP01_0717900	PVP01_0717900	Cambodian_vs_Brazil	3.70452	7.99798	7.63903	9.65564e-09	4.39882e-08
PVP01_1464800	PVP01_1464800	Cambodian_vs_Brazil	4.48817	7.34559	7.36899	1.0029e-08	4.56589e-08
PVP01_1103500	PVP01_1103500	Cambodian_vs_Brazil	1.2764	5.24502	5.86905	1.01746e-08	4.62906e-08
PVP01_0715400	PVP01_0715400	Cambodian_vs_Brazil	3.08346	8.36204	7.24713	1.0198e-08	4.63661e-08
PVP01_1266700	PVP01_1266700	Cambodian_vs_Brazil	2.95046	5.58836	7.61346	1.03402e-08	4.69815e-08
PVP01_0823600	PVP01_0823600	Cambodian_vs_Brazil	-2.24128	6.61893	-6.35525	1.04587e-08	4.74882e-08
PVP01_0829400	PVP01_0829400	Cambodian_vs_Brazil	-6.03463	4.46279	-6.35857	1.05208e-08	4.77387e-08
PVP01_0915000	PVP01_0915000	Cambodian_vs_Brazil	2.97179	6.43089	7.22346	1.06384e-08	4.82401e-08
PVP01_1119200	PVP01_1119200	Cambodian_vs_Brazil	1.92015	6.77713	5.99285	1.0818e-08	4.90222e-08
PVP01_0419200	PVP01_0419200	Cambodian_vs_Brazil	-4.79303	7.1485	-8.8068	1.10202e-08	4.99052e-08
PVP01_1447200	PVP01_1447200	Cambodian_vs_Brazil	4.26915	6.12498	8.10688	1.1048e-08	4.99832e-08
PVP01_0118700	PVP01_0118700	Cambodian_vs_Brazil	-5.9385	1.83453	-7.60467	1.10521e-08	4.99832e-08
PVP01_1346800	PVP01_1346800	Cambodian_vs_Brazil	-5.99893	2.78991	-9.28228	1.11432e-08	5.03621e-08
PVP01_0623500	PVP01_0623500	Cambodian_vs_Brazil	5.94038	6.8712	8.43591	1.11847e-08	5.05162e-08
PVP01_0810400	PVP01_0810400	Cambodian_vs_Brazil	-5.03689	5.50321	-6.17595	1.12395e-08	5.07299e-08
PVP01_1267000	PVP01_1267000	Cambodian_vs_Brazil	3.49087	7.13185	7.70303	1.1312e-08	5.10236e-08
PVP01_1029500	PVP01_1029500	Cambodian_vs_Brazil	3.31459	3.26716	6.74661	1.14793e-08	5.17439e-08
PVP01_0511000	PVP01_0511000	Cambodian_vs_Brazil	2.24391	7.53816	6.44432	1.15092e-08	5.18168e-08
PVP01_0314600	PVP01_0314600	Cambodian_vs_Brazil	2.66656	3.85715	7.00476	1.15106e-08	5.18168e-08
PVP01_0828800	PVP01_0828800	Cambodian_vs_Brazil	6.16095	4.19608	8.93852	1.15898e-08	5.21387e-08
PVP01_1403200	PVP01_1403200	Cambodian_vs_Brazil	-5.2297	3.40999	-7.68681	1.16803e-08	5.25113e-08
PVP01_1204700	PVP01_1204700	Cambodian_vs_Brazil	-2.09834	6.77741	-6.25837	1.18699e-08	5.33286e-08
PVP01_0943600	PVP01_0943600	Cambodian_vs_Brazil	-4.23718	1.07494	-7.28429	1.19766e-08	5.37728e-08
PVP01_0108100	PVP01_0108100	Cambodian_vs_Brazil	-2.83162	3.97168	-6.44159	1.20969e-08	5.4277e-08
PVP01_1229800	PVP01_1229800	Cambodian_vs_Brazil	-4.23062	4.13101	-8.45237	1.21842e-08	5.46331e-08
PVP01_0918100	PVP01_0918100	Cambodian_vs_Brazil	-6.24052	3.27136	-7.62449	1.22538e-08	5.49087e-08
PVP01_0401800	PVP01_0401800	Cambodian_vs_Brazil	3.33054	1.25123	6.75968	1.24181e-08	5.56087e-08
PVP01_0315900	PVP01_0315900	Cambodian_vs_Brazil	1.80281	5.18617	5.82362	1.26164e-08	5.64596e-08
PVP01_1260400	PVP01_1260400	Cambodian_vs_Brazil	-5.65105	4.9309	-6.95293	1.26744e-08	5.6682e-08
PVP01_0939800	PVP01_0939800	Cambodian_vs_Brazil	2.02975	7.25391	7.20643	1.28189e-08	5.72905e-08
PVP01_0824800	PVP01_0824800	Cambodian_vs_Brazil	3.79613	4.11009	8.25341	1.30086e-08	5.81007e-08
PVP01_1129800	PVP01_1129800	Cambodian_vs_Brazil	2.05037	6.45965	6.34565	1.30641e-08	5.83101e-08
PVP01_1207600	PVP01_1207600	Cambodian_vs_Brazil	-5.19522	5.96864	-6.50595	1.30944e-08	5.84075e-08
PVP01_1411500	PVP01_1411500	Cambodian_vs_Brazil	-4.52129	3.53254	-7.16173	1.31236e-08	5.84994e-08
PVP01_0917600	PVP01_0917600	Cambodian_vs_Brazil	2.40588	5.50501	6.71191	1.34973e-08	6.0117e-08
PVP01_0527200	PVP01_0527200	Cambodian_vs_Brazil	-3.81537	3.58349	-7.38953	1.35041e-08	6.0117e-08
PVP01_1305400	PVP01_1305400	Cambodian_vs_Brazil	4.70093	5.83349	7.4437	1.3679e-08	6.08561e-08
PVP01_0938200	PVP01_0938200	Cambodian_vs_Brazil	1.84654	4.36425	6.62157	1.41143e-08	6.27514e-08
PVP01_0624600	PVP01_0624600	Cambodian_vs_Brazil	7.99975	1.97009	9.66893	1.41702e-08	6.2959e-08
PVP01_0943800	PVP01_0943800	Cambodian_vs_Brazil	-7.17386	2.44613	-8.29576	1.42451e-08	6.32509e-08
PVP01_1425800	PVP01_1425800	Cambodian_vs_Brazil	7.22892	7.39453	8.3288	1.42597e-08	6.32746e-08
PVP01_1268400	PVP01_1268400	Cambodian_vs_Brazil	-8.32622	4.01203	-8.76725	1.49856e-08	6.64522e-08
PVP01_1303200	PVP01_1303200	Cambodian_vs_Brazil	2.37848	3.82387	6.16887	1.50274e-08	6.65943e-08
PVP01_1146500	PVP01_1146500	Cambodian_vs_Brazil	3.90763	6.13117	7.57131	1.50919e-08	6.6837e-08
PVP01_0720800	PVP01_0720800	Cambodian_vs_Brazil	3.75364	3.44716	7.13022	1.52176e-08	6.735e-08
PVP01_0907300	PVP01_0907300	Cambodian_vs_Brazil	4.37985	5.29325	7.73661	1.54819e-08	6.84752e-08
PVP01_0821700	PVP01_0821700	Cambodian_vs_Brazil	5.56401	4.74637	8.8038	1.56521e-08	6.91835e-08
PVP01_1446900	PVP01_1446900	Cambodian_vs_Brazil	2.51441	6.41901	6.10364	1.58821e-08	7.01546e-08
PVP01_0704100	PVP01_0704100	Cambodian_vs_Brazil	2.03042	5.98634	6.07748	1.61126e-08	7.11265e-08
PVP01_1016700	PVP01_1016700	Cambodian_vs_Brazil	-3.53522	5.3327	-6.10829	1.62711e-08	7.17801e-08
PVP01_1118200	PVP01_1118200	Cambodian_vs_Brazil	-3.94136	4.42604	-6.22063	1.66203e-08	7.32729e-08
PVP01_0800500	PVP01_0800500	Cambodian_vs_Brazil	6.38636	0.990397	8.33308	1.66739e-08	7.34621e-08
PVP01_1450700	PVP01_1450700	Cambodian_vs_Brazil	3.44277	4.59646	7.33731	1.68677e-08	7.42679e-08
PVP01_1317400	PVP01_1317400	Cambodian_vs_Brazil	3.7823	5.70927	7.20926	1.69116e-08	7.44131e-08
PVP01_1434700	PVP01_1434700	Cambodian_vs_Brazil	-2.156	6.1958	-5.88208	1.70056e-08	7.47785e-08
PVP01_1021100	PVP01_1021100	Cambodian_vs_Brazil	2.88637	5.73094	7.6528	1.76147e-08	7.74072e-08
PVP01_0716200	PVP01_0716200	Cambodian_vs_Brazil	1.71938	7.41587	6.03062	1.76976e-08	7.77216e-08
PVP01_0904200	PVP01_0904200	Cambodian_vs_Brazil	5.10238	6.35332	8.22405	1.81093e-08	7.94786e-08
PVP01_1214200	PVP01_1214200	Cambodian_vs_Brazil	3.45669	6.08587	6.63125	1.82935e-08	8.02354e-08
PVP01_0827800	PVP01_0827800	Cambodian_vs_Brazil	-4.07411	5.9379	-7.47486	1.83446e-08	8.04076e-08
PVP01_1302400	PVP01_1302400	Cambodian_vs_Brazil	-2.74906	2.86323	-6.12211	1.91659e-08	8.39539e-08
PVP01_0816000	PVP01_0816000	Cambodian_vs_Brazil	-3.44312	6.64185	-6.55899	1.94374e-08	8.50885e-08
PVP01_1251700	PVP01_1251700	Cambodian_vs_Brazil	1.1692	5.09673	5.68588	1.96055e-08	8.57693e-08
PVP01_0204900	PVP01_0204900	Cambodian_vs_Brazil	1.76195	2.97315	6.8864	1.96724e-08	8.60069e-08
PVP01_1205100	PVP01_1205100	Cambodian_vs_Brazil	-7.26934	4.34248	-8.30667	1.97639e-08	8.63519e-08
PVP01_1342300	PVP01_1342300	Cambodian_vs_Brazil	3.25828	7.18756	6.43284	1.98974e-08	8.68792e-08
PVP01_0414700	PVP01_0414700	Cambodian_vs_Brazil	4.98647	6.64839	8.21037	1.9939e-08	8.70015e-08
PVP01_0726700	PVP01_0726700	Cambodian_vs_Brazil	2.17904	5.26133	5.87966	1.99509e-08	8.70015e-08
PVP01_0619900	PVP01_0619900	Cambodian_vs_Brazil	3.35393	4.82948	6.84793	2.0207e-08	8.80623e-08
PVP01_1121300	PVP01_1121300	Cambodian_vs_Brazil	1.79543	6.07841	6.43186	2.04684e-08	8.91448e-08
PVP01_0815200	PVP01_0815200	Cambodian_vs_Brazil	3.03218	6.83499	6.31684	2.05594e-08	8.9484e-08
PVP01_0916500	PVP01_0916500	Cambodian_vs_Brazil	-4.27819	3.28392	-6.29933	2.07268e-08	9.01548e-08
PVP01_1453700	PVP01_1453700	Cambodian_vs_Brazil	-6.53303	7.44726	-8.5721	2.07854e-08	9.03523e-08
PVP01_1238800	PVP01_1238800	Cambodian_vs_Brazil	2.98527	5.64614	7.14984	2.10336e-08	9.1373e-08
PVP01_1330900	PVP01_1330900	Cambodian_vs_Brazil	-4.22249	4.05596	-6.33718	2.11793e-08	9.18933e-08
PVP01_1242500	PVP01_1242500	Cambodian_vs_Brazil	3.91888	4.26399	7.2893	2.11803e-08	9.18933e-08
PVP01_0522500	PVP01_0522500	Cambodian_vs_Brazil	-3.20208	2.84947	-6.77445	2.17297e-08	9.42171e-08
PVP01_0618200	PVP01_0618200	Cambodian_vs_Brazil	-2.06622	6.46175	-6.74981	2.22239e-08	9.62988e-08
PVP01_0834400	PVP01_0834400	Cambodian_vs_Brazil	5.96594	6.20174	7.8266	2.22385e-08	9.63008e-08
PVP01_0529500	PVP01_0529500	Cambodian_vs_Brazil	3.8872	6.3555	7.70597	2.22652e-08	9.63557e-08
PVP01_1226200	PVP01_1226200	Cambodian_vs_Brazil	3.85353	7.60862	7.88389	2.24427e-08	9.70622e-08
PVP01_1243100	PVP01_1243100	Cambodian_vs_Brazil	-5.37234	3.25646	-7.9071	2.25962e-08	9.76643e-08
PVP01_0107400	PVP01_0107400	Cambodian_vs_Brazil	3.00511	7.18838	6.95798	2.26502e-08	9.78358e-08
PVP01_1244400	PVP01_1244400	Cambodian_vs_Brazil	2.11219	5.72361	6.42519	2.28021e-08	9.84295e-08
PVP01_0118500	PVP01_0118500	Cambodian_vs_Brazil	-4.73208	1.30891	-8.32468	2.28634e-08	9.86315e-08
PVP01_0942100	PVP01_0942100	Cambodian_vs_Brazil	-5.88807	4.14093	-7.51114	2.28778e-08	9.86315e-08
PVP01_0000160	PVP01_0000160	Cambodian_vs_Brazil	-6.98074	2.34909	-8.17085	2.30312e-08	9.92303e-08
PVP01_0606600	PVP01_0606600	Cambodian_vs_Brazil	3.21521	7.30535	7.3575	2.31485e-08	9.96727e-08
PVP01_1342100	PVP01_1342100	Cambodian_vs_Brazil	-2.38455	5.55681	-6.89085	2.47137e-08	1.06345e-07
PVP01_1409700	PVP01_1409700	Cambodian_vs_Brazil	-2.2971	4.82167	-5.86151	2.49747e-08	1.07401e-07
PVP01_1217200	PVP01_1217200	Cambodian_vs_Brazil	1.44951	6.72529	6.33475	2.49972e-08	1.0743e-07
PVP01_1214100	PVP01_1214100	Cambodian_vs_Brazil	-3.18992	4.12941	-5.93081	2.55609e-08	1.09783e-07
PVP01_0315300	PVP01_0315300	Cambodian_vs_Brazil	-2.8651	7.1275	-7.24582	2.60087e-08	1.11636e-07
PVP01_0413000	PVP01_0413000	Cambodian_vs_Brazil	-3.43915	2.84502	-6.18684	2.60362e-08	1.11684e-07
PVP01_1253100	PVP01_1253100	Cambodian_vs_Brazil	2.87934	4.30759	6.59319	2.63679e-08	1.13036e-07
PVP01_0109500	PVP01_0109500	Cambodian_vs_Brazil	-2.70044	4.8007	-5.92846	2.65314e-08	1.13666e-07
PVP01_0515400	PVP01_0515400	Cambodian_vs_Brazil	-2.59566	7.98225	-5.61656	2.66719e-08	1.14196e-07
PVP01_0819100	PVP01_0819100	Cambodian_vs_Brazil	3.14869	5.56537	6.67536	2.68436e-08	1.14859e-07
PVP01_0312200	PVP01_0312200	Cambodian_vs_Brazil	-5.4146	1.54595	-6.45635	2.70291e-08	1.1558e-07
PVP01_0708100	PVP01_0708100	Cambodian_vs_Brazil	-1.93937	6.03579	-6.28144	2.71281e-08	1.15931e-07
PVP01_1466600	PVP01_1466600	Cambodian_vs_Brazil	-3.95139	3.42602	-6.21893	2.72434e-08	1.16351e-07
PVP01_0728500	PVP01_0728500	Cambodian_vs_Brazil	-5.2301	2.46845	-8.47931	2.73914e-08	1.1691e-07
PVP01_0531400	PVP01_0531400	Cambodian_vs_Brazil	-3.76127	2.55799	-6.7671	2.76277e-08	1.17845e-07
PVP01_1111600	PVP01_1111600	Cambodian_vs_Brazil	4.96123	5.00379	7.5169	2.78954e-08	1.18913e-07
PVP01_0820100	PVP01_0820100	Cambodian_vs_Brazil	1.97572	6.03397	5.86791	2.84825e-08	1.21339e-07
PVP01_1418500	PVP01_1418500	Cambodian_vs_Brazil	2.13135	6.03023	6.43401	2.85006e-08	1.21341e-07
PVP01_1403400	PVP01_1403400	Cambodian_vs_Brazil	3.31631	6.26874	7.16402	2.98295e-08	1.2692e-07
PVP01_1123100	PVP01_1123100	Cambodian_vs_Brazil	3.13036	5.41915	7.03719	3.03343e-08	1.28987e-07
PVP01_1451400	PVP01_1451400	Cambodian_vs_Brazil	4.06869	4.12285	8.01606	3.09442e-08	1.31498e-07
PVP01_1429800	PVP01_1429800	Cambodian_vs_Brazil	5.27953	4.87076	7.26565	3.1089e-08	1.32031e-07
PVP01_0530200	PVP01_0530200	Cambodian_vs_Brazil	5.26995	5.03328	8.02471	3.15143e-08	1.33754e-07
PVP01_0725500	PVP01_0725500	Cambodian_vs_Brazil	-6.57898	4.60483	-7.81474	3.25465e-08	1.3805e-07
PVP01_0503500	PVP01_0503500	Cambodian_vs_Brazil	-1.80067	5.40607	-5.66567	3.34357e-08	1.41733e-07
PVP01_1245900	PVP01_1245900	Cambodian_vs_Brazil	-2.54887	4.4601	-6.02959	3.38876e-08	1.4356e-07
PVP01_1139400	PVP01_1139400	Cambodian_vs_Brazil	4.39517	5.55945	7.27676	3.41871e-08	1.44739e-07
PVP01_0100300	PVP01_0100300	Cambodian_vs_Brazil	5.58474	4.13955	8.35533	3.44543e-08	1.4578e-07
PVP01_1141600	PVP01_1141600	Cambodian_vs_Brazil	-1.84637	5.64488	-5.71093	3.47827e-08	1.47078e-07
PVP01_0208800	PVP01_0208800	Cambodian_vs_Brazil	-3.41877	5.40968	-7.2387	3.51708e-08	1.48627e-07
PVP01_1128800	PVP01_1128800	Cambodian_vs_Brazil	-5.10233	6.09535	-7.91408	3.52153e-08	1.48723e-07
PVP01_0403200	PVP01_0403200	Cambodian_vs_Brazil	3.42696	3.66781	6.45055	3.52489e-08	1.48773e-07
PVP01_1111700	PVP01_1111700	Cambodian_vs_Brazil	2.39717	5.75666	6.2493	3.53328e-08	1.49035e-07
PVP01_1237200	PVP01_1237200	Cambodian_vs_Brazil	5.17954	5.83806	8.17098	3.63158e-08	1.53087e-07
PVP01_0532200	PVP01_0532200	Cambodian_vs_Brazil	-5.40062	3.0501	-6.72541	3.64243e-08	1.53449e-07
PVP01_0408700	PVP01_0408700	Cambodian_vs_Brazil	4.32323	5.27739	7.01768	3.70057e-08	1.55802e-07
PVP01_1327100	PVP01_1327100	Cambodian_vs_Brazil	3.72705	4.66354	6.1692	3.71928e-08	1.56494e-07
PVP01_1307200	PVP01_1307200	Cambodian_vs_Brazil	3.12523	5.95095	7.3878	3.73895e-08	1.57225e-07
PVP01_1426000	PVP01_1426000	Cambodian_vs_Brazil	3.50057	6.58753	7.42109	3.74169e-08	1.57243e-07
PVP01_1227500	PVP01_1227500	Cambodian_vs_Brazil	4.37785	5.32441	7.65168	3.7728e-08	1.58453e-07
PVP01_1308300	PVP01_1308300	Cambodian_vs_Brazil	3.21054	3.94615	5.84325	3.78418e-08	1.58833e-07
PVP01_0310200	PVP01_0310200	Cambodian_vs_Brazil	1.34727	5.67913	5.65421	3.79472e-08	1.59178e-07
PVP01_1010800	PVP01_1010800	Cambodian_vs_Brazil	-5.19933	5.18134	-8.36419	3.90686e-08	1.63781e-07
PVP01_0531100	PVP01_0531100	Cambodian_vs_Brazil	-4.42641	5.76533	-6.01087	3.91102e-08	1.63855e-07
PVP01_0111100	PVP01_0111100	Cambodian_vs_Brazil	-4.44503	4.78096	-6.68843	3.96976e-08	1.66214e-07
PVP01_1269200	PVP01_1269200	Cambodian_vs_Brazil	3.04873	5.16163	7.17117	4.02332e-08	1.68353e-07
PVP01_1242400	PVP01_1242400	Cambodian_vs_Brazil	4.41319	2.89718	6.56869	4.04388e-08	1.6911e-07
PVP01_0821800	PVP01_0821800	Cambodian_vs_Brazil	1.27589	6.32228	5.69435	4.15856e-08	1.73799e-07
PVP01_1221700	PVP01_1221700	Cambodian_vs_Brazil	2.42814	5.52831	6.51875	4.18263e-08	1.74699e-07
PVP01_1318900	PVP01_1318900	Cambodian_vs_Brazil	-4.3553	4.89697	-7.54932	4.20958e-08	1.75717e-07
PVP01_0910700	PVP01_0910700	Cambodian_vs_Brazil	2.31968	8.6805	5.59463	4.29795e-08	1.79296e-07
PVP01_0510500	PVP01_0510500	Cambodian_vs_Brazil	-2.64893	5.76743	-6.49835	4.39104e-08	1.83067e-07
PVP01_1139500	PVP01_1139500	Cambodian_vs_Brazil	2.97364	6.04819	6.17743	4.40755e-08	1.83644e-07
PVP01_1123800	PVP01_1123800	Cambodian_vs_Brazil	-3.2428	5.43092	-5.67645	4.47017e-08	1.86139e-07
PVP01_1240000	PVP01_1240000	Cambodian_vs_Brazil	5.91857	5.36904	8.57552	4.54121e-08	1.88982e-07
PVP01_1144100	PVP01_1144100	Cambodian_vs_Brazil	4.28736	4.65511	7.28887	4.54962e-08	1.89216e-07
PVP01_0602200	PVP01_0602200	Cambodian_vs_Brazil	3.89025	6.24208	7.43239	4.57022e-08	1.89958e-07
PVP01_0525600	PVP01_0525600	Cambodian_vs_Brazil	-2.26476	2.66886	-5.86635	4.61648e-08	1.91764e-07
PVP01_1106200	PVP01_1106200	Cambodian_vs_Brazil	-5.25797	4.28554	-7.61581	4.72839e-08	1.96293e-07
PVP01_1332900	PVP01_1332900	Cambodian_vs_Brazil	-4.06405	2.76843	-6.0427	4.7497e-08	1.97058e-07
PVP01_1221800	PVP01_1221800	Cambodian_vs_Brazil	2.2225	6.40749	6.02098	4.79659e-08	1.98882e-07
PVP01_1250100	PVP01_1250100	Cambodian_vs_Brazil	-4.92488	5.90602	-6.64346	4.82128e-08	1.99785e-07
PVP01_0718800	PVP01_0718800	Cambodian_vs_Brazil	5.05047	5.20328	8.06413	4.85461e-08	2.01044e-07
PVP01_1001100	PVP01_1001100	Cambodian_vs_Brazil	3.34446	1.80573	6.87708	4.90166e-08	2.02869e-07
PVP01_1107300	PVP01_1107300	Cambodian_vs_Brazil	4.88529	6.03769	6.96514	4.91053e-08	2.03113e-07
PVP01_0938500	PVP01_0938500	Cambodian_vs_Brazil	-2.28978	4.57129	-5.65088	5.00799e-08	2.07019e-07
PVP01_1216400	PVP01_1216400	Cambodian_vs_Brazil	-1.87214	7.38033	-5.70822	5.11199e-08	2.1119e-07
PVP01_0921100	PVP01_0921100	Cambodian_vs_Brazil	2.35366	6.4294	6.20703	5.18336e-08	2.1401e-07
PVP01_1234500	PVP01_1234500	Cambodian_vs_Brazil	-3.91878	6.23982	-6.82506	5.20604e-08	2.14816e-07
PVP01_0516400	PVP01_0516400	Cambodian_vs_Brazil	4.47366	3.77355	7.12315	5.21959e-08	2.15245e-07
PVP01_0827000	PVP01_0827000	Cambodian_vs_Brazil	-2.18068	4.23648	-6.10329	5.22274e-08	2.15245e-07
PVP01_1419300	PVP01_1419300	Cambodian_vs_Brazil	3.98	6.90289	7.54753	5.2271e-08	2.15295e-07
PVP01_1301800	PVP01_1301800	Cambodian_vs_Brazil	1.68809	4.37324	6.06901	5.26138e-08	2.16576e-07
PVP01_0805300	PVP01_0805300	Cambodian_vs_Brazil	-1.61383	4.53424	-5.79081	5.31171e-08	2.18516e-07
PVP01_0312800	PVP01_0312800	Cambodian_vs_Brazil	5.89883	5.37559	7.70516	5.32347e-08	2.18868e-07
PVP01_1455500	PVP01_1455500	Cambodian_vs_Brazil	-1.87392	6.87458	-5.83592	5.54747e-08	2.2794e-07
PVP01_1267500	PVP01_1267500	Cambodian_vs_Brazil	-3.27048	5.68658	-6.66644	5.55619e-08	2.28161e-07
PVP01_0709000	PVP01_0709000	Cambodian_vs_Brazil	2.27151	6.44725	6.61499	5.58201e-08	2.29084e-07
PVP01_1235400	PVP01_1235400	Cambodian_vs_Brazil	-4.88032	4.73784	-7.48869	5.59367e-08	2.29425e-07
PVP01_1200600	PVP01_1200600	Cambodian_vs_Brazil	4.56599	1.83263	7.70172	5.60507e-08	2.29754e-07
PVP01_1244200	PVP01_1244200	Cambodian_vs_Brazil	4.35648	3.77948	6.83152	5.66126e-08	2.31918e-07
PVP01_0526200	PVP01_0526200	Cambodian_vs_Brazil	-6.07694	5.15445	-7.46712	5.74077e-08	2.35034e-07
PVP01_0317700	PVP01_0317700	Cambodian_vs_Brazil	-2.64683	3.73542	-5.84266	5.7624e-08	2.35779e-07
PVP01_1251400	PVP01_1251400	Cambodian_vs_Brazil	1.47515	7.10584	5.60127	5.80081e-08	2.37208e-07
PVP01_1132200	PVP01_1132200	Cambodian_vs_Brazil	2.87704	5.8208	7.17635	5.85138e-08	2.39133e-07
PVP01_1340700	PVP01_1340700	Cambodian_vs_Brazil	3.98007	2.68021	6.41672	5.88322e-08	2.4029e-07
PVP01_0509000	PVP01_0509000	Cambodian_vs_Brazil	-2.2976	4.09956	-5.54042	5.98719e-08	2.44391e-07
PVP01_0517100	PVP01_0517100	Cambodian_vs_Brazil	-1.56791	8.88304	-5.67673	6.00927e-08	2.45145e-07
PVP01_0511300	PVP01_0511300	Cambodian_vs_Brazil	-1.68194	3.73448	-5.8975	6.04581e-08	2.46489e-07
PVP01_0944600	PVP01_0944600	Cambodian_vs_Brazil	-4.77213	1.30595	-6.82678	6.10116e-08	2.48597e-07
PVP01_1022600	PVP01_1022600	Cambodian_vs_Brazil	2.20281	3.30758	6.91357	6.10604e-08	2.48647e-07
PVP01_0807900	PVP01_0807900	Cambodian_vs_Brazil	1.97088	6.85328	5.62412	6.15565e-08	2.50518e-07
PVP01_0723200	PVP01_0723200	Cambodian_vs_Brazil	1.27563	5.9786	5.63628	6.23987e-08	2.53794e-07
PVP01_0924700	PVP01_0924700	Cambodian_vs_Brazil	3.64292	6.43677	6.94016	6.27355e-08	2.55012e-07
PVP01_1122600	PVP01_1122600	Cambodian_vs_Brazil	1.76662	4.78168	5.79096	6.30524e-08	2.56148e-07
PVP01_1011100	PVP01_1011100	Cambodian_vs_Brazil	-3.96361	3.90727	-5.91556	6.3502e-08	2.57821e-07
PVP01_1011000	PVP01_1011000	Cambodian_vs_Brazil	3.79204	6.11709	7.4683	6.41737e-08	2.60394e-07
PVP01_0603100	PVP01_0603100	Cambodian_vs_Brazil	-1.56797	6.64851	-5.98946	6.45394e-08	2.61722e-07
PVP01_0306800	PVP01_0306800	Cambodian_vs_Brazil	2.31276	4.74886	6.07753	6.47935e-08	2.62596e-07
PVP01_1025300	PVP01_1025300	Cambodian_vs_Brazil	2.02813	4.99626	6.66269	6.50077e-08	2.63308e-07
PVP01_0928800	PVP01_0928800	Cambodian_vs_Brazil	-3.6075	5.39861	-6.49948	6.56945e-08	2.65932e-07
PVP01_1121700	PVP01_1121700	Cambodian_vs_Brazil	3.70609	7.03655	7.13337	6.76752e-08	2.73788e-07
PVP01_0722900	PVP01_0722900	Cambodian_vs_Brazil	-2.54416	5.09155	-6.08578	6.82858e-08	2.76095e-07
PVP01_1147500	PVP01_1147500	Cambodian_vs_Brazil	-5.65681	2.3597	-7.45016	6.85397e-08	2.76957e-07
PVP01_1102000	PVP01_1102000	Cambodian_vs_Brazil	6.67152	0.928664	8.67432	6.98017e-08	2.8189e-07
PVP01_1008400	PVP01_1008400	Cambodian_vs_Brazil	4.40153	5.89632	6.80523	7.0256e-08	2.83557e-07
PVP01_1310000	PVP01_1310000	Cambodian_vs_Brazil	-2.92662	4.73222	-6.01423	7.07142e-08	2.85238e-07
PVP01_1215800	PVP01_1215800	Cambodian_vs_Brazil	2.64085	4.16623	6.10151	7.0782e-08	2.85342e-07
PVP01_1115000	PVP01_1115000	Cambodian_vs_Brazil	-2.8798	5.81586	-6.12573	7.09595e-08	2.85889e-07
PVP01_0805800	PVP01_0805800	Cambodian_vs_Brazil	4.47087	3.89577	6.15616	7.33453e-08	2.95327e-07
PVP01_1405800	PVP01_1405800	Cambodian_vs_Brazil	-4.07715	4.73384	-5.98941	7.36461e-08	2.96315e-07
PVP01_0937800	PVP01_0937800	Cambodian_vs_Brazil	4.67164	5.4568	7.42065	7.36774e-08	2.96315e-07
PVP01_0924100	PVP01_0924100	Cambodian_vs_Brazil	-2.71114	5.29672	-6.42589	7.3887e-08	2.96983e-07
PVP01_1337900	PVP01_1337900	Cambodian_vs_Brazil	5.30215	5.45541	7.84021	7.60264e-08	3.05403e-07
PVP01_0413100	PVP01_0413100	Cambodian_vs_Brazil	-3.36096	2.92743	-5.89242	7.65589e-08	3.07361e-07
PVP01_0401400	PVP01_0401400	Cambodian_vs_Brazil	3.58941	1.14233	7.7408	7.66667e-08	3.07446e-07
PVP01_1134200	PVP01_1134200	Cambodian_vs_Brazil	4.95417	6.29904	7.27072	7.66701e-08	3.07446e-07
PVP01_1023300	PVP01_1023300	Cambodian_vs_Brazil	2.88436	1.96823	5.97622	7.71697e-08	3.09268e-07
PVP01_0620800	PVP01_0620800	Cambodian_vs_Brazil	-4.23278	4.10454	-7.23219	7.87345e-08	3.15353e-07
PVP01_0905200	PVP01_0905200	Cambodian_vs_Brazil	-4.78921	6.65644	-7.24228	7.88066e-08	3.15457e-07
PVP01_0000220	PVP01_0000220	Cambodian_vs_Brazil	-3.78168	0.873944	-6.48307	7.88594e-08	3.15484e-07
PVP01_0808100	PVP01_0808100	Cambodian_vs_Brazil	-2.77653	5.64107	-6.77303	7.90602e-08	3.16102e-07
PVP01_0421500	PVP01_0421500	Cambodian_vs_Brazil	-1.95922	5.75819	-5.51922	7.95427e-08	3.17845e-07
PVP01_1235300	PVP01_1235300	Cambodian_vs_Brazil	2.4943	4.44649	6.29107	8.08606e-08	3.22922e-07
PVP01_0103800	PVP01_0103800	Cambodian_vs_Brazil	-3.91781	3.02857	-6.73429	8.44215e-08	3.36946e-07
PVP01_1221300	PVP01_1221300	Cambodian_vs_Brazil	-3.27296	4.78812	-5.88026	8.55362e-08	3.41196e-07
PVP01_1106300	PVP01_1106300	Cambodian_vs_Brazil	-3.64299	6.04056	-7.01205	8.60544e-08	3.43062e-07
PVP01_0309100	PVP01_0309100	Cambodian_vs_Brazil	-5.22058	7.14717	-6.32719	8.67543e-08	3.45651e-07
PVP01_1439300	PVP01_1439300	Cambodian_vs_Brazil	2.72138	6.27964	6.49877	8.85025e-08	3.52275e-07
PVP01_0510200	PVP01_0510200	Cambodian_vs_Brazil	3.62336	3.74072	6.44557	8.85202e-08	3.52275e-07
PVP01_0723600	PVP01_0723600	Cambodian_vs_Brazil	2.91489	4.56207	6.38789	9.02075e-08	3.58781e-07
PVP01_0940300	PVP01_0940300	Cambodian_vs_Brazil	8.73254	3.35667	7.88288	9.04158e-08	3.594e-07
PVP01_1301200	PVP01_1301200	Cambodian_vs_Brazil	-6.0412	3.28269	-7.1081	9.08907e-08	3.61078e-07
PVP01_1218100	PVP01_1218100	Cambodian_vs_Brazil	2.53034	4.79777	5.3784	9.19969e-08	3.6526e-07
PVP01_1026100	PVP01_1026100	Cambodian_vs_Brazil	2.19027	5.21036	5.35103	9.27059e-08	3.67861e-07
PVP01_0700500	PVP01_0700500	Cambodian_vs_Brazil	9.17964	5.23285	7.65458	9.66211e-08	3.83174e-07
PVP01_1420100	PVP01_1420100	Cambodian_vs_Brazil	-4.29938	4.48381	-7.55274	9.68207e-08	3.83742e-07
PVP01_0816900	PVP01_0816900	Cambodian_vs_Brazil	-2.86498	4.19074	-5.84243	9.70624e-08	3.84362e-07
PVP01_1127400	PVP01_1127400	Cambodian_vs_Brazil	2.85109	3.9856	6.90777	9.70896e-08	3.84362e-07
PVP01_0002180	PVP01_0002180	Cambodian_vs_Brazil	-3.72687	0.845388	-7.0856	9.77227e-08	3.86645e-07
PVP01_1426600	PVP01_1426600	Cambodian_vs_Brazil	3.46241	6.41931	7.24758	9.88226e-08	3.9077e-07
PVP01_0608100	PVP01_0608100	Cambodian_vs_Brazil	-6.10586	2.49005	-5.73828	9.90017e-08	3.91251e-07
PVP01_0701100	PVP01_0701100	Cambodian_vs_Brazil	2.98092	5.92362	6.64165	9.91231e-08	3.91505e-07
PVP01_0929700	PVP01_0929700	Cambodian_vs_Brazil	-5.53449	3.89012	-7.82148	9.99776e-08	3.94212e-07
PVP01_1113000	PVP01_1113000	Cambodian_vs_Brazil	3.26824	6.45774	6.46916	9.99798e-08	3.94212e-07
PVP01_1118800	PVP01_1118800	Cambodian_vs_Brazil	2.05151	6.07615	5.85609	9.99817e-08	3.94212e-07
PVP01_0914800	PVP01_0914800	Cambodian_vs_Brazil	5.17845	3.38974	6.69135	1.00114e-07	3.94505e-07
PVP01_1215600	PVP01_1215600	Cambodian_vs_Brazil	6.30243	0.388311	8.45531	1.00528e-07	3.95908e-07
PVP01_0623400	PVP01_0623400	Cambodian_vs_Brazil	4.88765	4.23816	6.94325	1.02428e-07	4.03161e-07
PVP01_1457900	PVP01_1457900	Cambodian_vs_Brazil	1.80763	7.38501	6.26708	1.05267e-07	4.14096e-07
PVP01_0918700	PVP01_0918700	Cambodian_vs_Brazil	-2.72483	4.96209	-5.46442	1.05665e-07	4.1542e-07
PVP01_1236900	PVP01_1236900	Cambodian_vs_Brazil	3.45407	4.76715	7.36432	1.08743e-07	4.27275e-07
PVP01_1203700	PVP01_1203700	Cambodian_vs_Brazil	2.68059	4.98497	5.55763	1.08977e-07	4.27951e-07
PVP01_1450400	PVP01_1450400	Cambodian_vs_Brazil	-2.83813	5.46288	-5.79653	1.09524e-07	4.29849e-07
PVP01_1459500	PVP01_1459500	Cambodian_vs_Brazil	4.87867	5.48115	7.41697	1.12253e-07	4.40306e-07
PVP01_1460900	PVP01_1460900	Cambodian_vs_Brazil	-2.95391	5.15434	-5.86234	1.12779e-07	4.42116e-07
PVP01_1438600	PVP01_1438600	Cambodian_vs_Brazil	3.28482	6.80367	7.14911	1.1405e-07	4.46844e-07
PVP01_0910200	PVP01_0910200	Cambodian_vs_Brazil	2.85647	4.8971	6.31737	1.14635e-07	4.48877e-07
PVP01_1306300	PVP01_1306300	Cambodian_vs_Brazil	3.44519	4.93826	6.87246	1.15495e-07	4.51987e-07
PVP01_0932200	PVP01_0932200	Cambodian_vs_Brazil	5.20898	4.89023	7.54989	1.16508e-07	4.55691e-07
PVP01_1018600	PVP01_1018600	Cambodian_vs_Brazil	1.93706	5.72252	6.24676	1.1665e-07	4.55982e-07
PVP01_1457500	PVP01_1457500	Cambodian_vs_Brazil	-5.0508	3.52353	-6.59505	1.17459e-07	4.58884e-07
PVP01_1309100	PVP01_1309100	Cambodian_vs_Brazil	-2.31355	3.59684	-5.70023	1.18652e-07	4.63063e-07
PVP01_1229700	PVP01_1229700	Cambodian_vs_Brazil	-4.89388	5.74567	-6.47898	1.18665e-07	4.63063e-07
PVP01_0410300	PVP01_0410300	Cambodian_vs_Brazil	4.61954	5.38805	6.87755	1.18855e-07	4.63542e-07
PVP01_1114300	PVP01_1114300	Cambodian_vs_Brazil	4.46218	2.56107	6.35251	1.19223e-07	4.6471e-07
PVP01_1103200	PVP01_1103200	Cambodian_vs_Brazil	6.66196	6.7646	7.61181	1.2045e-07	4.69227e-07
PVP01_1125900	PVP01_1125900	Cambodian_vs_Brazil	-3.52553	4.72255	-6.73409	1.21693e-07	4.73797e-07
PVP01_0938600	PVP01_0938600	Cambodian_vs_Brazil	4.79036	4.27874	6.72354	1.22121e-07	4.75193e-07
PVP01_1110900	PVP01_1110900	Cambodian_vs_Brazil	-5.57635	5.91343	-6.23563	1.22797e-07	4.77551e-07
PVP01_0705000	PVP01_0705000	Cambodian_vs_Brazil	4.56514	3.95752	7.0267	1.23482e-07	4.79942e-07
PVP01_0410500	PVP01_0410500	Cambodian_vs_Brazil	-5.36131	1.59451	-7.5075	1.238e-07	4.80903e-07
PVP01_0410800	PVP01_0410800	Cambodian_vs_Brazil	1.95364	6.3155	5.9586	1.25229e-07	4.86177e-07
PVP01_1236700	PVP01_1236700	Cambodian_vs_Brazil	4.99705	4.89801	7.55039	1.27993e-07	4.96626e-07
PVP01_0623800	PVP01_0623800	Cambodian_vs_Brazil	6.11936	5.88217	7.21165	1.2811e-07	4.96797e-07
PVP01_0920200	PVP01_0920200	Cambodian_vs_Brazil	3.95734	4.80204	6.73058	1.28905e-07	4.99596e-07
PVP01_0905700	PVP01_0905700	Cambodian_vs_Brazil	4.72402	6.19243	6.75852	1.30149e-07	5.04133e-07
PVP01_0605700	PVP01_0605700	Cambodian_vs_Brazil	-4.52461	4.3168	-7.01146	1.3058e-07	5.05515e-07
PVP01_1029000	PVP01_1029000	Cambodian_vs_Brazil	6.61674	4.85434	7.81804	1.30898e-07	5.06462e-07
PVP01_0947000	PVP01_0947000	Cambodian_vs_Brazil	-4.34669	1.12954	-7.18	1.30974e-07	5.06468e-07
PVP01_0728600	PVP01_0728600	Cambodian_vs_Brazil	-3.75658	4.08086	-7.34957	1.32235e-07	5.11054e-07
PVP01_1316700	PVP01_1316700	Cambodian_vs_Brazil	-6.01496	4.88046	-8.24668	1.33222e-07	5.14578e-07
PVP01_0728400	PVP01_0728400	Cambodian_vs_Brazil	-4.53437	4.3827	-6.54829	1.36579e-07	5.27245e-07
PVP01_0712400	PVP01_0712400	Cambodian_vs_Brazil	4.62314	4.64612	6.66065	1.36886e-07	5.28131e-07
PVP01_1307100	PVP01_1307100	Cambodian_vs_Brazil	-3.78462	2.01906	-6.5437	1.38046e-07	5.32308e-07
PVP01_0317000	PVP01_0317000	Cambodian_vs_Brazil	-2.29712	5.18207	-6.4207	1.40082e-07	5.39853e-07
PVP01_0010220	PVP01_0010220	Cambodian_vs_Brazil	-7.20195	2.38641	-6.67074	1.41037e-07	5.43226e-07
[truncated: 58 more rows]
